# Supplementary material for: Transcriptomic analysis of α-linolenic acid content and biosynthesis in Paeonia ostii fruits and seeds
Source: BMC Genomics. 2021 Apr 23;22:297. doi: 10.1186/s12864-021-07594-2 (PMC8063412; doi:10.1186/s12864-021-07594-2)
Supplement: Supplementary file 4 — Additional file 4: Table S2. Total number of the differentially expressed genes (DEGs) among the three Paeonia ostii tissues at various time points. [file 12864_2021_7594_MOESM4_ESM.xlsx]

## Sheet: DEG_number_statistic
Sample	Up-Regulated (Gene number)	Down-Regulated (Gene number)
kernel_t1-VS-kernel_t2	2357	2373
kernel_t1-VS-kernel_t3	4964	4420
kernel_t1-VS-kernel_t4	6275	6591
kernel_t1-VS-kernel_t5	6071	6468
kernel_t1-VS-kernel_t6	7404	7822
kernel_t2-VS-kernel_t3	2371	2351
kernel_t2-VS-kernel_t4	6586	7076
kernel_t2-VS-kernel_t5	4710	5580
kernel_t2-VS-kernel_t6	6314	7651
kernel_t3-VS-kernel_t4	3630	3228
kernel_t3-VS-kernel_t5	1883	2296
kernel_t3-VS-kernel_t6	3559	4430
kernel_t4-VS-kernel_t5	1865	2469
kernel_t4-VS-kernel_t6	3288	3864
kernel_t5-VS-kernel_t6	1271	1515
pericarp_t1-VS-pericarp_t2	1318	936
pericarp_t1-VS-pericarp_t3	2045	1698
pericarp_t1-VS-pericarp_t4	2291	2770
pericarp_t1-VS-pericarp_t5	3066	3820
pericarp_t1-VS-pericarp_t6	3725	3496
pericarp_t2-VS-pericarp_t3	556	802
pericarp_t2-VS-pericarp_t4	1639	2096
pericarp_t2-VS-pericarp_t5	1727	2441
pericarp_t2-VS-pericarp_t6	2473	2952
pericarp_t3-VS-pericarp_t4	882	649
pericarp_t3-VS-pericarp_t5	548	982
pericarp_t3-VS-pericarp_t6	875	944
pericarp_t4-VS-pericarp_t5	863	979
pericarp_t4-VS-pericarp_t6	834	842
pericarp_t5-VS-pericarp_t6	613	516
testa_t1-VS-testa_t2	2052	1690
testa_t1-VS-testa_t3	2713	2943
testa_t1-VS-testa_t4	3649	3381
testa_t1-VS-testa_t5	4307	4304
testa_t1-VS-testa_t6	5259	4386
testa_t2-VS-testa_t3	438	416
testa_t2-VS-testa_t4	1151	844
testa_t2-VS-testa_t5	1690	1256
testa_t2-VS-testa_t6	1946	1413
testa_t3-VS-testa_t4	880	768
testa_t3-VS-testa_t5	1207	1059
testa_t3-VS-testa_t6	2329	1778
testa_t4-VS-testa_t5	657	634
testa_t4-VS-testa_t6	1691	1058
testa_t5-VS-testa_t6	831	748
pericarp_t1-VS-kernel_t1	4009	5487
pericarp_t1-VS-testa_t1	4124	6395
testa_t1-VS-kernel_t1	2266	2149
pericarp_t2-VS-kernel_t2	8472	9727
pericarp_t2-VS-testa_t2	5398	7913
testa_t2-VS-kernel_t2	3587	2944
pericarp_t3-VS-kernel_t3	7523	7937
pericarp_t3-VS-testa_t3	4619	6811
testa_t3-VS-kernel_t3	5940	4512
pericarp_t4-VS-kernel_t4	5859	6749
pericarp_t4-VS-testa_t4	5148	6027
testa_t4-VS-kernel_t4	6548	7565
pericarp_t5-VS-kernel_t5	7018	7615
pericarp_t5-VS-testa_t5	6224	6932
testa_t5-VS-kernel_t5	6282	6908
pericarp_t6-VS-kernel_t6	5724	7551
pericarp_t6-VS-testa_t6	3534	4773
testa_t6-VS-kernel_t6	5988	6920
