# Supplementary material for: Transcriptomic analysis of α-linolenic acid content and biosynthesis in Paeonia ostii fruits and seeds
Source: BMC Genomics. 2021 Apr 23;22:297. doi: 10.1186/s12864-021-07594-2 (PMC8063412; doi:10.1186/s12864-021-07594-2)
Supplement: Supplementary file 11 — Additional file 11: Table S3. The 1373 unigenes related to lipid metabolism identified in this study, annotated using Nr, Nt, Swiss-Prot, KEGG, and GO. [file 12864_2021_7594_MOESM11_ESM.xlsx]

## Sheet: oil_unigene_fpkm
Gene_id	locus	Entry	Entry_name	Protein_names	Gene_names	Nr	Nt	Swissprot	KEGG	COG	Interpro	GO	Length
Unigene17955_All	AT1G01600	Q9LMM1	C86A4_ARATH	Cytochrome P450 86A4 (EC 1.14.14.1)	CYP86A4 At1g01600 F22L4.14	gi|657994290|ref|XP_008389448.1|/0/PREDICTED: cytochrome P450 704B1 [Malus domestica]	gi|359473351|ref|XM_002271811.2|/1e-140/PREDICTED: Vitis vinifera cytochrome P450 704C1-like (LOC100258457), mRNA	sp|Q9C788|C70B1_ARATH/0.0/Cytochrome P450 704B1 OS=Arabidopsis thaliana GN=CYP704B1 PE=2 SV=1	egr:104441741/9e-105/cytochrome P450 86A7; K15398 fatty acid omega-hydroxylase [EC:1.14.-.-]	BH0579/4e-32/---	PF00067/2.5E-72/Cytochrome P450	NA	554
CL16821.Contig2_All	AT1G02390	Q9FZ22	GPAT2_ARATH	Probable glycerol-3-phosphate acyltransferase 2 (AtGPAT2) (EC 2.3.1.15)	GPAT2 At1g02390 T6A9.17 T6A9.8	gi|566158901|ref|XP_002301527.2|/0/hypothetical protein POPTR_0002s19350g [Populus trichocarpa] &gt;gi|550345376|gb|EEE80800.2| hypothetical protein POPTR_0002s19350g [Populus trichocarpa]	gi|359480184|ref|XM_002271472.2|/3e-36/PREDICTED: Vitis vinifera probable glycerol-3-phosphate acyltransferase 3-like (LOC100264200), mRNA	sp|Q9FZ22|GPAT2_ARATH/7e-163/Probable glycerol-3-phosphate acyltransferase 2 OS=Arabidopsis thaliana GN=GPAT2 PE=2 SV=1	vvi:100264200/0.0/probable glycerol-3-phosphate acyltransferase 3; K13508 glycerol-3-phosphate acyltransferase [EC:2.3.1.15]	NA	PTHR15486:SF1/1.4E-193/--	NA	530
CL18208.Contig2_All	AT2G26910	O81016	AB32G_ARATH	ABC transporter G family member 32 (ABC transporter ABCG.32) (AtABCG32) (Pleiotropic drug resistance protein 4) (Protein PERMEABLE CUTICLE 1)	ABCG32 PDR4 PEC1 At2g26910 F12C20.5	gi|645249939|ref|XP_008230974.1|/0/PREDICTED: pleiotropic drug resistance protein 3-like [Prunus mume]	gi|470138410|ref|XM_004304902.1|/1e-141/PREDICTED: Fragaria vesca subsp. vesca pleiotropic drug resistance protein 3-like (LOC101305966), mRNA	sp|Q5W274|PDR3_TOBAC/0.0/Pleiotropic drug resistance protein 3 OS=Nicotiana tabacum GN=PDR3 PE=2 SV=1	cme:CYME_CMS467C/2e-50/ATP-binding cassette, sub-family G, member 2; K05681 ATP-binding cassette, subfamily G (WHITE), member 2	YDR406w_3/2e-55/---	PTHR19241:SF165/0.0/--	NA	1420
CL21614.Contig10_All	AT2G26910	O81016	AB32G_ARATH	ABC transporter G family member 32 (ABC transporter ABCG.32) (AtABCG32) (Pleiotropic drug resistance protein 4) (Protein PERMEABLE CUTICLE 1)	ABCG32 PDR4 PEC1 At2g26910 F12C20.5	gi|694323856|ref|XP_009352981.1|/0/PREDICTED: ABC transporter G family member 34-like [Pyrus x bretschneideri]	gi|359481988|ref|XM_002277136.2|/0.0/PREDICTED: Vitis vinifera pleiotropic drug resistance protein 2-like (LOC100264776), mRNA	sp|Q2PCF1|PDR2_NICPL/0.0/Pleiotropic drug resistance protein 2 OS=Nicotiana plumbaginifolia GN=PDR2 PE=1 SV=1	cme:CYME_CMS467C/1e-51/ATP-binding cassette, sub-family G, member 2; K05681 ATP-binding cassette, subfamily G (WHITE), member 2	YDR406w_3/3e-59/---	PTHR19241:SF165/0.0/--	NA	1420
CL21614.Contig16_All	AT2G26910	O81016	AB32G_ARATH	ABC transporter G family member 32 (ABC transporter ABCG.32) (AtABCG32) (Pleiotropic drug resistance protein 4) (Protein PERMEABLE CUTICLE 1)	ABCG32 PDR4 PEC1 At2g26910 F12C20.5	gi|147855195|emb|CAN83834.1|/0/hypothetical protein VITISV_006821 [Vitis vinifera]	gi|359479344|ref|XM_002267014.2|/0.0/PREDICTED: Vitis vinifera pleiotropic drug resistance protein 2-like (LOC100253418), mRNA	sp|Q2PCF1|PDR2_NICPL/0.0/Pleiotropic drug resistance protein 2 OS=Nicotiana plumbaginifolia GN=PDR2 PE=1 SV=1	ppp:PHYPADRAFT_41350/2e-47/ppabcg30; ATP-binding cassette transporter, subfamily G, member 30, group WBC protein PpABCG30; K05681 ATP-binding cassette, subfamily G (WHITE), member 2	YDR406w_3/1e-58/---	PF00005/2.3E-19/ABC transporter	NA	1420
CL21614.Contig17_All	AT2G26910	O81016	AB32G_ARATH	ABC transporter G family member 32 (ABC transporter ABCG.32) (AtABCG32) (Pleiotropic drug resistance protein 4) (Protein PERMEABLE CUTICLE 1)	ABCG32 PDR4 PEC1 At2g26910 F12C20.5	gi|702243330|ref|XP_010049726.1|/0/PREDICTED: pleiotropic drug resistance protein 2-like [Eucalyptus grandis] &gt;gi|629124804|gb|KCW89229.1| hypothetical protein EUGRSUZ_A01530 [Eucalyptus grandis]	gi|359481988|ref|XM_002277136.2|/0.0/PREDICTED: Vitis vinifera pleiotropic drug resistance protein 2-like (LOC100264776), mRNA	sp|Q2PCF1|PDR2_NICPL/0.0/Pleiotropic drug resistance protein 2 OS=Nicotiana plumbaginifolia GN=PDR2 PE=1 SV=1	cme:CYME_CMS467C/2e-51/ATP-binding cassette, sub-family G, member 2; K05681 ATP-binding cassette, subfamily G (WHITE), member 2	YDR406w_3/3e-59/---	PF01061/1.7E-40/ABC-2 type transporter	NA	1420
CL21614.Contig19_All	AT2G26910	O81016	AB32G_ARATH	ABC transporter G family member 32 (ABC transporter ABCG.32) (AtABCG32) (Pleiotropic drug resistance protein 4) (Protein PERMEABLE CUTICLE 1)	ABCG32 PDR4 PEC1 At2g26910 F12C20.5	gi|147855195|emb|CAN83834.1|/0/hypothetical protein VITISV_006821 [Vitis vinifera]	gi|359481988|ref|XM_002277136.2|/0.0/PREDICTED: Vitis vinifera pleiotropic drug resistance protein 2-like (LOC100264776), mRNA	sp|Q2PCF1|PDR2_NICPL/0.0/Pleiotropic drug resistance protein 2 OS=Nicotiana plumbaginifolia GN=PDR2 PE=1 SV=1	ppp:PHYPADRAFT_41350/2e-47/ppabcg30; ATP-binding cassette transporter, subfamily G, member 30, group WBC protein PpABCG30; K05681 ATP-binding cassette, subfamily G (WHITE), member 2	YDR406w_3/1e-58/---	PS50893/14.106/ATP-binding cassette, ABC transporter-type domain profile.	NA	1420
CL21614.Contig1_All	AT2G26910	O81016	AB32G_ARATH	ABC transporter G family member 32 (ABC transporter ABCG.32) (AtABCG32) (Pleiotropic drug resistance protein 4) (Protein PERMEABLE CUTICLE 1)	ABCG32 PDR4 PEC1 At2g26910 F12C20.5	gi|147855195|emb|CAN83834.1|/0/hypothetical protein VITISV_006821 [Vitis vinifera]	gi|359479349|ref|XM_002267155.2|/0.0/PREDICTED: Vitis vinifera pleiotropic drug resistance protein 2-like (LOC100248292), mRNA	sp|Q2PCF1|PDR2_NICPL/0.0/Pleiotropic drug resistance protein 2 OS=Nicotiana plumbaginifolia GN=PDR2 PE=1 SV=1	ppp:PHYPADRAFT_41350/2e-49/ppabcg30; ATP-binding cassette transporter, subfamily G, member 30, group WBC protein PpABCG30; K05681 ATP-binding cassette, subfamily G (WHITE), member 2	YDR406w_3/1e-58/---	PF08370/3.4E-24/Plant PDR ABC transporter associated	NA	1420
CL21614.Contig25_All	AT2G26910	O81016	AB32G_ARATH	ABC transporter G family member 32 (ABC transporter ABCG.32) (AtABCG32) (Pleiotropic drug resistance protein 4) (Protein PERMEABLE CUTICLE 1)	ABCG32 PDR4 PEC1 At2g26910 F12C20.5	gi|359486907|ref|XP_002267345.2|/0/PREDICTED: pleiotropic drug resistance protein 2-like isoform 1 [Vitis vinifera]	gi|359486908|ref|XM_003633439.1|/0.0/PREDICTED: Vitis vinifera pleiotropic drug resistance protein 2-like, transcript variant 3 (LOC100253970), mRNA	sp|Q2PCF1|PDR2_NICPL/0.0/Pleiotropic drug resistance protein 2 OS=Nicotiana plumbaginifolia GN=PDR2 PE=1 SV=1	cme:CYME_CMS467C/6e-41/ATP-binding cassette, sub-family G, member 2; K05681 ATP-binding cassette, subfamily G (WHITE), member 2	YDR406w_3/5e-34/---	PTHR19241:SF165/0.0/--	NA	1420
CL21614.Contig31_All	AT2G26910	O81016	AB32G_ARATH	ABC transporter G family member 32 (ABC transporter ABCG.32) (AtABCG32) (Pleiotropic drug resistance protein 4) (Protein PERMEABLE CUTICLE 1)	ABCG32 PDR4 PEC1 At2g26910 F12C20.5	gi|147855195|emb|CAN83834.1|/0/hypothetical protein VITISV_006821 [Vitis vinifera]	gi|359479344|ref|XM_002267014.2|/0.0/PREDICTED: Vitis vinifera pleiotropic drug resistance protein 2-like (LOC100253418), mRNA	sp|Q2PCF1|PDR2_NICPL/0.0/Pleiotropic drug resistance protein 2 OS=Nicotiana plumbaginifolia GN=PDR2 PE=1 SV=1	ppp:PHYPADRAFT_41350/3e-49/ppabcg30; ATP-binding cassette transporter, subfamily G, member 30, group WBC protein PpABCG30; K05681 ATP-binding cassette, subfamily G (WHITE), member 2	YDR406w_3/1e-58/---	PTHR19241/0.0/--	NA	1420
CL22357.Contig3_All	AT2G26910	O81016	AB32G_ARATH	ABC transporter G family member 32 (ABC transporter ABCG.32) (AtABCG32) (Pleiotropic drug resistance protein 4) (Protein PERMEABLE CUTICLE 1)	ABCG32 PDR4 PEC1 At2g26910 F12C20.5	gi|719980817|ref|XP_010249930.1|/0/PREDICTED: pleiotropic drug resistance protein 1-like [Nelumbo nucifera]	gi|359482984|ref|XM_003632826.1|/0.0/PREDICTED: Vitis vinifera pleiotropic drug resistance protein 1-like, transcript variant 4 (LOC100251419), mRNA	sp|Q76CU2|PDR1_TOBAC/0.0/Pleiotropic drug resistance protein 1 OS=Nicotiana tabacum GN=PDR1 PE=2 SV=1	cme:CYME_CMS467C/2e-53/ATP-binding cassette, sub-family G, member 2; K05681 ATP-binding cassette, subfamily G (WHITE), member 2	YDR406w_3/8e-59/---	PTHR19241:SF165/0.0/--	NA	1420
CL3982.Contig4_All	AT2G26910	O81016	AB32G_ARATH	ABC transporter G family member 32 (ABC transporter ABCG.32) (AtABCG32) (Pleiotropic drug resistance protein 4) (Protein PERMEABLE CUTICLE 1)	ABCG32 PDR4 PEC1 At2g26910 F12C20.5	gi|702480292|ref|XP_010033009.1|/0/PREDICTED: LOW QUALITY PROTEIN: ABC transporter G family member 31-like [Eucalyptus grandis]	gi|225434597|ref|XM_002279119.1|/0.0/PREDICTED: Vitis vinifera ABC transporter G family member 31-like (LOC100265583), mRNA	sp|Q7PC88|AB31G_ARATH/0.0/ABC transporter G family member 31 OS=Arabidopsis thaliana GN=ABCG31 PE=1 SV=1	ppp:PHYPADRAFT_168716/2e-56/ppabcg12; ATP-binding cassette transporter, subfamily G, member 12, group WBC protein PpABCG12; K05681 ATP-binding cassette, subfamily G (WHITE), member 2	SPCC18B5.01c_2/6e-63/---	PF08370/4.4E-23/Plant PDR ABC transporter associated	biological_process:GO:0006200//ATP catabolic process;cellular_component:GO:0016020//membrane;molecular_function:GO:0005524//ATP binding;GO:0016887//ATPase activity;	1420
CL6283.Contig3_All	AT2G26910	O81016	AB32G_ARATH	ABC transporter G family member 32 (ABC transporter ABCG.32) (AtABCG32) (Pleiotropic drug resistance protein 4) (Protein PERMEABLE CUTICLE 1)	ABCG32 PDR4 PEC1 At2g26910 F12C20.5	gi|657999389|ref|XP_008392128.1|/0/PREDICTED: pleiotropic drug resistance protein 1-like isoform X2 [Malus domestica]	gi|359476405|ref|XR_078184.2|/0.0/PREDICTED: Vitis vinifera pleiotropic drug resistance protein 1-like (LOC100250693), miscRNA	sp|Q76CU2|PDR1_TOBAC/0.0/Pleiotropic drug resistance protein 1 OS=Nicotiana tabacum GN=PDR1 PE=2 SV=1	ppp:PHYPADRAFT_168716/1e-52/ppabcg12; ATP-binding cassette transporter, subfamily G, member 12, group WBC protein PpABCG12; K05681 ATP-binding cassette, subfamily G (WHITE), member 2	YDR406w_3/3e-57/---	SM00382/1.4E-11/ATPases associated with a variety of cellular activities	NA	1420
Unigene10771_All	AT2G26910	O81016	AB32G_ARATH	ABC transporter G family member 32 (ABC transporter ABCG.32) (AtABCG32) (Pleiotropic drug resistance protein 4) (Protein PERMEABLE CUTICLE 1)	ABCG32 PDR4 PEC1 At2g26910 F12C20.5	gi|147855195|emb|CAN83834.1|/0/hypothetical protein VITISV_006821 [Vitis vinifera]	gi|359479344|ref|XM_002267014.2|/0.0/PREDICTED: Vitis vinifera pleiotropic drug resistance protein 2-like (LOC100253418), mRNA	sp|Q2PCF1|PDR2_NICPL/0.0/Pleiotropic drug resistance protein 2 OS=Nicotiana plumbaginifolia GN=PDR2 PE=1 SV=1	ppp:PHYPADRAFT_41350/2e-43/ppabcg30; ATP-binding cassette transporter, subfamily G, member 30, group WBC protein PpABCG30; K05681 ATP-binding cassette, subfamily G (WHITE), member 2	YDR406w_3/3e-54/---	PS50893/9.244/ATP-binding cassette, ABC transporter-type domain profile.	NA	1420
Unigene11882_All	AT2G26910	O81016	AB32G_ARATH	ABC transporter G family member 32 (ABC transporter ABCG.32) (AtABCG32) (Pleiotropic drug resistance protein 4) (Protein PERMEABLE CUTICLE 1)	ABCG32 PDR4 PEC1 At2g26910 F12C20.5	gi|297743203|emb|CBI36070.3|/0/unnamed protein product [Vitis vinifera]	gi|359482569|ref|XM_002278277.2|/0.0/PREDICTED: Vitis vinifera ABC transporter G family member 29-like (LOC100248134), mRNA	sp|Q9XIE2|AB36G_ARATH/0.0/ABC transporter G family member 36 OS=Arabidopsis thaliana GN=ABCG36 PE=1 SV=1	cme:CYME_CMS467C/3e-54/ATP-binding cassette, sub-family G, member 2; K05681 ATP-binding cassette, subfamily G (WHITE), member 2	YDR406w_3/4e-57/---	SM00382/3.0E-6/ATPases associated with a variety of cellular activities	NA	1420
Unigene4044_All	AT2G26910	O81016	AB32G_ARATH	ABC transporter G family member 32 (ABC transporter ABCG.32) (AtABCG32) (Pleiotropic drug resistance protein 4) (Protein PERMEABLE CUTICLE 1)	ABCG32 PDR4 PEC1 At2g26910 F12C20.5	gi|703104982|ref|XP_010098138.1|/0/Pleiotropic drug resistance protein 12 [Morus notabilis] &gt;gi|587885718|gb|EXB74575.1| Pleiotropic drug resistance protein 12 [Morus notabilis]	gi|359482569|ref|XM_002278277.2|/0.0/PREDICTED: Vitis vinifera ABC transporter G family member 29-like (LOC100248134), mRNA	sp|Q9XIE2|AB36G_ARATH/0.0/ABC transporter G family member 36 OS=Arabidopsis thaliana GN=ABCG36 PE=1 SV=1	cme:CYME_CMS467C/2e-55/ATP-binding cassette, sub-family G, member 2; K05681 ATP-binding cassette, subfamily G (WHITE), member 2	YDR406w_3/1e-57/---	PS50893/14.052/ATP-binding cassette, ABC transporter-type domain profile.	NA	1420
Unigene5206_All	AT2G26910	O81016	AB32G_ARATH	ABC transporter G family member 32 (ABC transporter ABCG.32) (AtABCG32) (Pleiotropic drug resistance protein 4) (Protein PERMEABLE CUTICLE 1)	ABCG32 PDR4 PEC1 At2g26910 F12C20.5	gi|703104982|ref|XP_010098138.1|/0/Pleiotropic drug resistance protein 12 [Morus notabilis] &gt;gi|587885718|gb|EXB74575.1| Pleiotropic drug resistance protein 12 [Morus notabilis]	gi|359482569|ref|XM_002278277.2|/0.0/PREDICTED: Vitis vinifera ABC transporter G family member 29-like (LOC100248134), mRNA	sp|Q9XIE2|AB36G_ARATH/0.0/ABC transporter G family member 36 OS=Arabidopsis thaliana GN=ABCG36 PE=1 SV=1	cme:CYME_CMS467C/6e-56/ATP-binding cassette, sub-family G, member 2; K05681 ATP-binding cassette, subfamily G (WHITE), member 2	YDR406w_3/1e-58/---	PTHR19241/0.0/--	NA	1420
Unigene523_All	AT2G26910	O81016	AB32G_ARATH	ABC transporter G family member 32 (ABC transporter ABCG.32) (AtABCG32) (Pleiotropic drug resistance protein 4) (Protein PERMEABLE CUTICLE 1)	ABCG32 PDR4 PEC1 At2g26910 F12C20.5	gi|225445364|ref|XP_002284885.1|/0/PREDICTED: ABC transporter G family member 32 [Vitis vinifera] &gt;gi|297738886|emb|CBI28131.3| unnamed protein product [Vitis vinifera]	gi|225445363|ref|XM_002284849.1|/0.0/PREDICTED: Vitis vinifera ABC transporter G family member 32-like (LOC100264482), mRNA	sp|O81016|AB32G_ARATH/0.0/ABC transporter G family member 32 OS=Arabidopsis thaliana GN=ABCG32 PE=1 SV=1	ppp:PHYPADRAFT_168716/3e-50/ppabcg12; ATP-binding cassette transporter, subfamily G, member 12, group WBC protein PpABCG12; K05681 ATP-binding cassette, subfamily G (WHITE), member 2	YDR406w_3/7e-62/---	PF08370/5.4E-25/Plant PDR ABC transporter associated	biological_process:GO:0006200//ATP catabolic process;cellular_component:GO:0016020//membrane;molecular_function:GO:0005524//ATP binding;GO:0016887//ATPase activity;	1420
Unigene7159_All	AT2G26910	O81016	AB32G_ARATH	ABC transporter G family member 32 (ABC transporter ABCG.32) (AtABCG32) (Pleiotropic drug resistance protein 4) (Protein PERMEABLE CUTICLE 1)	ABCG32 PDR4 PEC1 At2g26910 F12C20.5	gi|297743203|emb|CBI36070.3|/0/unnamed protein product [Vitis vinifera]	gi|359482569|ref|XM_002278277.2|/0.0/PREDICTED: Vitis vinifera ABC transporter G family member 29-like (LOC100248134), mRNA	sp|Q9XIE2|AB36G_ARATH/0.0/ABC transporter G family member 36 OS=Arabidopsis thaliana GN=ABCG36 PE=1 SV=1	cme:CYME_CMS467C/1e-55/ATP-binding cassette, sub-family G, member 2; K05681 ATP-binding cassette, subfamily G (WHITE), member 2	YDR406w_3/3e-59/---	PTHR19241:SF165/0.0/--	NA	1420
CL10400.Contig2_All	AT2G33510	Q5HZ54	Q5HZ54_ARATH	ATP-dependent RNA helicase (At2g33510)	At2g33510 F4P9.28 F4P9_28	gi|643708369|gb|KDP23285.1|/4.51597e-65/hypothetical protein JCGZ_23118 [Jatropha curcas]	gi|357501366|ref|XM_003620924.1|/4e-34/Medicago truncatula Humj1 (MTR_7g005500) mRNA, complete cds	NA	NA	NA	NA	NA	189
Unigene1208_All	AT2G38110	O80437	GPAT6_ARATH	Glycerol-3-phosphate 2-O-acyltransferase 6 (AtGPAT6) (EC 2.3.1.198) (Glycerol-3-phosphate acyltransferase 6)	GPAT6 At2g38110 F16M14.4	gi|470133605|ref|XP_004302656.1|/0/PREDICTED: glycerol-3-phosphate 2-O-acyltransferase 6-like [Fragaria vesca subsp. vesca]	gi|359481674|ref|XM_002279055.2|/1e-151/PREDICTED: Vitis vinifera glycerol-3-phosphate acyltransferase 6-like (LOC100264832), mRNA	sp|O80437|GPAT6_ARATH/0.0/Glycerol-3-phosphate 2-O-acyltransferase 6 OS=Arabidopsis thaliana GN=GPAT6 PE=1 SV=1	fve:101290876/0.0/glycerol-3-phosphate 2-O-acyltransferase 6; K13508 glycerol-3-phosphate acyltransferase [EC:2.3.1.15]	NA	PTHR15486/0.0/--	biological_process:GO:0009908//flower development;GO:0010143//cutin biosynthetic process;molecular_function:GO:0003841//1-acylglycerol-3-phosphate O-acyltransferase activity;	501
Unigene74763_All	AT2G38110	O80437	GPAT6_ARATH	Glycerol-3-phosphate 2-O-acyltransferase 6 (AtGPAT6) (EC 2.3.1.198) (Glycerol-3-phosphate acyltransferase 6)	GPAT6 At2g38110 F16M14.4	gi|566209029|ref|XP_002322752.2|/0/hypothetical protein POPTR_0016s06390g [Populus trichocarpa] &gt;gi|550320973|gb|EEF04513.2| hypothetical protein POPTR_0016s06390g [Populus trichocarpa]	gi|225424840|ref|XM_002268477.1|/0.0/PREDICTED: Vitis vinifera glycerol-3-phosphate acyltransferase 6-like (LOC100243321), mRNA	sp|O80437|GPAT6_ARATH/6e-158/Glycerol-3-phosphate 2-O-acyltransferase 6 OS=Arabidopsis thaliana GN=GPAT6 PE=1 SV=1	egr:104433589/0.0/glycerol-3-phosphate 2-O-acyltransferase 6-like; K13508 glycerol-3-phosphate acyltransferase [EC:2.3.1.15]	CC1962/1e-05/---	SM00563/5.8E-10/Phosphate acyltransferases	biological_process:GO:0008152//metabolic process;molecular_function:GO:0004366//glycerol-3-phosphate O-acyltransferase activity;	501
Unigene81160_All	AT2G38110	O80437	GPAT6_ARATH	Glycerol-3-phosphate 2-O-acyltransferase 6 (AtGPAT6) (EC 2.3.1.198) (Glycerol-3-phosphate acyltransferase 6)	GPAT6 At2g38110 F16M14.4	gi|590649194|ref|XP_007032348.1|/0/Glycerol-3-phosphate acyltransferase 6 [Theobroma cacao] &gt;gi|508711377|gb|EOY03274.1| Glycerol-3-phosphate acyltransferase 6 [Theobroma cacao]	gi|225452610|ref|XM_002275996.1|/1e-75/PREDICTED: Vitis vinifera glycerol-3-phosphate acyltransferase 6-like (LOC100259433), mRNA	sp|O80437|GPAT6_ARATH/2e-155/Glycerol-3-phosphate 2-O-acyltransferase 6 OS=Arabidopsis thaliana GN=GPAT6 PE=1 SV=1	egr:104433589/0.0/glycerol-3-phosphate 2-O-acyltransferase 6-like; K13508 glycerol-3-phosphate acyltransferase [EC:2.3.1.15]	CC1962/1e-05/---	PF01553/1.7E-7/Acyltransferase	NA	501
CL14902.Contig1_All	AT2G45970	C3UWD3	C3UWD3_ARATH	LACERATA (Fragment)	CYP86A8 At2g45970	gi|147844260|emb|CAN80040.1|/0/hypothetical protein VITISV_037194 [Vitis vinifera]	gi|147844259|emb|AM425970.2|/3e-52/Vitis vinifera contig VV78X103366.4, whole genome shotgun sequence	sp|O80823|C86A8_ARATH/0.0/Cytochrome P450 86A8 OS=Arabidopsis thaliana GN=CYP86A8 PE=2 SV=1	vvi:100247907/0.0/cytochrome P450 86A7; K15398 fatty acid omega-hydroxylase [EC:1.14.-.-]	BH0579/3e-23/---	PF00067/1.9E-16/Cytochrome P450	NA	66
CL14103.Contig3_All	AT2G45970	O80823	C86A8_ARATH	Cytochrome P450 86A8 (EC 1.14.14.1) (Protein LACERATA)	CYP86A8 LCR At2g45970 F4I18.5	gi|604321559|gb|EYU32135.1|/0/hypothetical protein MIMGU_mgv1a003916mg [Erythranthe guttata]	gi|147852118|emb|AM428538.2|/1e-150/Vitis vinifera contig VV78X176556.9, whole genome shotgun sequence	sp|O80823|C86A8_ARATH/0.0/Cytochrome P450 86A8 OS=Arabidopsis thaliana GN=CYP86A8 PE=2 SV=1	tcc:TCM_005314/0.0/Cytochrome P450 86A2 isoform 3; K15398 fatty acid omega-hydroxylase [EC:1.14.-.-]	BH0579/1e-28/---	PF00067/1.3E-64/Cytochrome P450	NA	537
CL13975.Contig1_All	AT3G01140	Q9LE63	MY106_ARATH	Transcription factor MYB106 (Myb-related protein 106) (AtMYB106) (Transcription factor NOEK)	MYB106 NOK At3g01140 T4P13.17	gi|590699838|ref|XP_007046022.1|/3.72606e-115/Myb domain protein 106, putative [Theobroma cacao] &gt;gi|508709957|gb|EOY01854.1| Myb domain protein 106, putative [Theobroma cacao]	gi|359473348|ref|XM_002268433.2|/7e-95/PREDICTED: Vitis vinifera uncharacterized LOC100251684 (LOC100251684), mRNA	sp|Q8GWP0|MYB39_ARATH/2e-56/Transcription factor MYB39 OS=Arabidopsis thaliana GN=MYB39 PE=2 SV=1	vvi:100245564/2e-106/myb-related protein 306-like; K09422 myb proto-oncogene protein, plant	ECU11g1690/2e-25/---	PS51294/19.814/Myb-type HTH DNA-binding domain profile.	NA	345
Unigene544_All	AT3G01140	Q9LE63	MY106_ARATH	Transcription factor MYB106 (Myb-related protein 106) (AtMYB106) (Transcription factor NOEK)	MYB106 NOK At3g01140 T4P13.17	gi|225452873|ref|XP_002283843.1|/5.40717e-158/PREDICTED: uncharacterized protein LOC100245564 [Vitis vinifera]	gi|224925915|gb|FJ487606.1|/1e-101/Thalictrum thalictroides MYB transcription factor ML2 (MYBML2) mRNA, complete cds	sp|Q8GWP0|MYB39_ARATH/1e-57/Transcription factor MYB39 OS=Arabidopsis thaliana GN=MYB39 PE=2 SV=1	vvi:100245564/9e-159/myb-related protein 306-like; K09422 myb proto-oncogene protein, plant	ECU11g1690/5e-26/---	PTHR10641/1.1E-113/--	biological_process:GO:1901700//response to oxygen-containing compound;GO:0000902//cell morphogenesis;GO:0009725//response to hormone;molecular_function:GO:0005488//binding;	345
CL22118.Contig1_All	AT3G04290	Q9M8Y5	LTL1_ARATH	GDSL esterase/lipase LTL1 (EC 3.1.1.-) (Extracellular lipase LTL1) (Lithium-tolerant lipase 1) (AtLTL1) (Li-tolerant lipase 1)	LTL1 At3g04290 T6K12.9	gi|147788312|emb|CAN67726.1|/5.20448e-169/hypothetical protein VITISV_038831 [Vitis vinifera]	gi|359476528|ref|XM_002268057.2|/2e-73/PREDICTED: Vitis vinifera GDSL esterase/lipase At5g33370-like (LOC100243401), mRNA	sp|Q9M8Y5|LTL1_ARATH/4e-157/GDSL esterase/lipase LTL1 OS=Arabidopsis thaliana GN=LTL1 PE=2 SV=1	atr:18422248/5e-54/geranylgeranyl diphosphate reductase, chloroplastic; K10960 geranylgeranyl reductase [EC:1.3.1.83]	all3634/4e-14/---	PTHR22835:SF142/6.0E-204/--	biological_process:GO:0006629//lipid metabolic process;molecular_function:GO:0016788//hydrolase activity, acting on ester bonds;	366
Unigene29297_All	AT3G04290	Q9M8Y5	LTL1_ARATH	GDSL esterase/lipase LTL1 (EC 3.1.1.-) (Extracellular lipase LTL1) (Lithium-tolerant lipase 1) (AtLTL1) (Li-tolerant lipase 1)	LTL1 At3g04290 T6K12.9	gi|255562023|ref|XP_002522020.1|/2.09661e-168/zinc finger protein, putative [Ricinus communis] &gt;gi|223538824|gb|EEF40424.1| zinc finger protein, putative [Ricinus communis]	gi|359480341|ref|XM_002265963.2|/2e-74/PREDICTED: Vitis vinifera GDSL-motif lipase-like (LIP), mRNA	sp|Q9M8Y5|LTL1_ARATH/5e-146/GDSL esterase/lipase LTL1 OS=Arabidopsis thaliana GN=LTL1 PE=2 SV=1	atr:18422248/2e-53/geranylgeranyl diphosphate reductase, chloroplastic; K10960 geranylgeranyl reductase [EC:1.3.1.83]	all3634/7e-15/---	PTHR22835/2.8E-202/--	biological_process:GO:0006629//lipid metabolic process;molecular_function:GO:0016788//hydrolase activity, acting on ester bonds;	366
Unigene25004_All	AT3G10570	A0A178VJY2	A0A178VJY2_ARATH	CYP77A6	At3g10570 AXX17_At3g10390	gi|147812439|emb|CAN65790.1|/0/hypothetical protein VITISV_042049 [Vitis vinifera]	gi|225449735|ref|XM_002270700.1|/3e-24/PREDICTED: Vitis vinifera cytochrome P450 77A2-like (LOC100245465), mRNA	sp|P37124|C77A2_SOLME/0.0/Cytochrome P450 77A2 OS=Solanum melongena GN=CYP77A2 PE=2 SV=1	mdm:103438806/0.0/cytochrome P450 77A3-like; K00517	BH0579/7e-22/---	PS00086/-/Cytochrome P450 cysteine heme-iron ligand signature.	biological_process:GO:0048868//pollen tube development;GO:0055114//oxidation-reduction process;GO:0009567//double fertilization forming a zygote and endosperm;GO:0009908//flower development;GO:0010143//cutin biosynthetic process;cellular_component:GO:0005739//mitochondrion;molecular_function:GO:0009055//electron carrier activity;GO:0020037//heme binding;GO:0005506//iron ion binding;GO:0016705//ox…	513
CL19860.Contig1_All	AT4G00360	O23066	C86A2_ARATH	Cytochrome P450 86A2 (EC 1.14.14.1) (Protein ABERRANT INDUCTION OF TYPE THREE 1)	CYP86A2 ATT1 At4g00360 A_IG005I10.21 F5I10.21	gi|661892556|emb|CDP03714.1|/0/unnamed protein product [Coffea canephora]	gi|71726947|gb|DQ099541.1|/4e-20/Petunia x hybrida cytochrome P450 monooxygenase (CYP94A13) mRNA, complete cds	sp|O81117|C94A1_VICSA/3e-176/Cytochrome P450 94A1 OS=Vicia sativa GN=CYP94A1 PE=2 SV=2	vvi:100264774/0.0/cytochrome P450 94A1; K13407 fatty acid omega-hydroxylase [EC:1.14.-.-]	AGc2890/2e-28/---	PTHR24296/2.1E-188/--	molecular_function:GO:0046872//metal ion binding;GO:0016491//oxidoreductase activity;	553
Unigene21299_All	AT4G00360	O23066	C86A2_ARATH	Cytochrome P450 86A2 (EC 1.14.14.1) (Protein ABERRANT INDUCTION OF TYPE THREE 1)	CYP86A2 ATT1 At4g00360 A_IG005I10.21 F5I10.21	gi|225440161|ref|XP_002278009.1|/0/PREDICTED: cytochrome P450 94A1 [Vitis vinifera]	gi|225440160|ref|XM_002277973.1|/1e-26/PREDICTED: Vitis vinifera cytochrome P450 94A1-like (LOC100267102), mRNA	sp|O81117|C94A1_VICSA/1e-124/Cytochrome P450 94A1 OS=Vicia sativa GN=CYP94A1 PE=2 SV=2	cit:102626615/0.0/cytochrome P450 94A1-like; K00517	AGc2890/1e-27/---	PTHR24296:SF0/2.0E-245/--	biological_process:GO:0055114//oxidation-reduction process;molecular_function:GO:0009055//electron carrier activity;GO:0016705//oxidoreductase activity, acting on paired donors, with incorporation or reduction of molecular oxygen;GO:0020037//heme binding;GO:0005506//iron ion binding;GO:0004497//monooxygenase activity;	553
Unigene40432_All	AT5G15310	A0A178UJ10	A0A178UJ10_ARATH	MYB16	At5g15310 AXX17_At5g14830	gi|590625215|ref|XP_007025822.1|/4.4122e-146/MYB-like 102 [Theobroma cacao] &gt;gi|508781188|gb|EOY28444.1| MYB-like 102 [Theobroma cacao]	gi|302398944|gb|HM122628.1|/2e-80/Malus x domestica MYB domain class transcription factor (MYB36) mRNA, complete cds	sp|Q8GWP0|MYB39_ARATH/4e-60/Transcription factor MYB39 OS=Arabidopsis thaliana GN=MYB39 PE=2 SV=1	tcc:TCM_030009/8e-147/MYB-like 102; K09422 myb proto-oncogene protein, plant	ECU11g1690/7e-26/---	PTHR10641/2.7E-140/--	NA	326
CL21790.Contig2_All	AT5G15310	A0A1P8BBQ7	A0A1P8BBQ7_ARATH	Myb domain protein 16	MYB16 ATMIXTA ATMYB16 myb domain protein 16 At5g15310 F8M21.200 F8M21_200	gi|225437752|ref|XP_002281027.1|/3.03658e-109/PREDICTED: uncharacterized protein LOC100247039 [Vitis vinifera]	gi|225437751|ref|XM_002280991.1|/1e-115/PREDICTED: Vitis vinifera uncharacterized LOC100247039 (LOC100247039), mRNA	sp|Q8LPH6|MYB86_ARATH/9e-66/Transcription factor MYB86 OS=Arabidopsis thaliana GN=MYB86 PE=2 SV=1	vvi:100247039/5e-110/transcription factor MYB86; K09422 myb proto-oncogene protein, plant	ECU11g1690/1e-24/---	PTHR10641:SF465/4.5E-110/--	NA	246
CL7851.Contig2_All	AT5G15310	A0A1P8BBQ7	A0A1P8BBQ7_ARATH	Myb domain protein 16	MYB16 ATMIXTA ATMYB16 myb domain protein 16 At5g15310 F8M21.200 F8M21_200	gi|696740044|gb|AIT52300.1|/1.45209e-93/MYB family protein [Jatropha curcas]	gi|502119316|ref|XM_004496520.1|/6e-25/PREDICTED: Cicer arietinum myb-related protein Myb4-like (LOC101500843), mRNA	sp|Q38851|MYB6_ARATH/3e-47/Transcription repressor MYB6 OS=Arabidopsis thaliana GN=MYB6 PE=1 SV=1	jcu:105648476/3e-94/transcription factor MYB3-like; K09422 myb proto-oncogene protein, plant	ECU11g1690/5e-22/---	PTHR10641/1.4E-84/--	NA	246
Unigene44793_All	AT5G15310	A0A1P8BBQ7	A0A1P8BBQ7_ARATH	Myb domain protein 16	MYB16 ATMIXTA ATMYB16 myb domain protein 16 At5g15310 F8M21.200 F8M21_200	gi|359491528|ref|XP_002279128.2|/3.77339e-66/PREDICTED: transcription factor WER-like [Vitis vinifera] &gt;gi|297733776|emb|CBI15023.3| unnamed protein product [Vitis vinifera]	gi|359491527|ref|XM_002279092.2|/2e-47/PREDICTED: Vitis vinifera transcription factor WER-like (LOC100244963), mRNA	sp|Q9SEI0|WER_ARATH/5e-52/Transcription factor WER OS=Arabidopsis thaliana GN=WER PE=1 SV=1	vvi:100244963/7e-67/transcription factor WER; K09422 myb proto-oncogene protein, plant	ECU11g1690/2e-22/---	PTHR10641/4.9E-73/--	NA	246
CL21237.Contig2_All	AT5G23940	Q9FF86	DCR_ARATH	BAHD acyltransferase DCR (EC 2.3.1.-) (Protein DEFECTIVE IN CUTICULAR RIDGES) (Protein PERMEABLE LEAVES 3)	DCR PEL3 At5g23940 MRO11.2	gi|596057996|ref|XP_007220995.1|/0/hypothetical protein PRUPE_ppa005774mg [Prunus persica] &gt;gi|462417457|gb|EMJ22194.1| hypothetical protein PRUPE_ppa005774mg [Prunus persica]	gi|470144857|ref|XM_004308016.1|/7e-53/PREDICTED: Fragaria vesca subsp. vesca BAHD acyltransferase DCR-like (LOC101311519), mRNA	sp|Q9FF86|DCR_ARATH/3e-166/BAHD acyltransferase DCR OS=Arabidopsis thaliana GN=DCR PE=2 SV=1	smo:SELMODRAFT_450572/7e-44/BAHDa6b-1; BAHD acyltransferase, clade I (EC:2.3.1.-); K13065 shikimate O-hydroxycinnamoyltransferase [EC:2.3.1.133]	NA	PF02458/3.5E-75/Transferase family	molecular_function:GO:0047672//anthranilate N-benzoyltransferase activity;	484
Unigene8796_All	AT5G33370	Q8LB81	GDL79_ARATH	GDSL esterase/lipase At5g33370 (EC 3.1.1.-) (Extracellular lipase At5g33370)	At5g33370 F19N2.90	gi|225430639|ref|XP_002268296.1|/3.77686e-172/PREDICTED: GDSL esterase/lipase At5g33370 [Vitis vinifera] &gt;gi|147788313|emb|CAN67727.1| hypothetical protein VITISV_038832 [Vitis vinifera] &gt;gi|296085158|emb|CBI28653.3| unnamed protein product [Vitis vinifera]	gi|359476528|ref|XM_002268057.2|/1e-110/PREDICTED: Vitis vinifera GDSL esterase/lipase At5g33370-like (LOC100243401), mRNA	sp|Q9M8Y5|LTL1_ARATH/2e-150/GDSL esterase/lipase LTL1 OS=Arabidopsis thaliana GN=LTL1 PE=2 SV=1	atr:18422248/3e-52/geranylgeranyl diphosphate reductase, chloroplastic; K10960 geranylgeranyl reductase [EC:1.3.1.83]	all3634/9e-13/---	PTHR22835/1.1E-203/--	biological_process:GO:0006629//lipid metabolic process;molecular_function:GO:0016788//hydrolase activity, acting on ester bonds;	366
Unigene29022_All	AT1G64670	A0A1P8AWW6	A0A1P8AWW6_ARATH	Alpha/beta-Hydrolases superfamily protein	BDG1 BODYGUARD1 CED1 At1g64670 F1N19.24 F1N19_24	gi|225426578|ref|XP_002279898.1|/0/PREDICTED: putative aminoacrylate hydrolase RutD [Vitis vinifera] &gt;gi|297742442|emb|CBI34591.3| unnamed protein product [Vitis vinifera]	gi|225314906|dbj|AK321255.1|/7e-59/Solanum lycopersicum cDNA, clone: LEFL1022BA06, HTC in leaf	NA	NA	AF0865/8e-08/---	PTHR10992/4.5E-178/--	molecular_function:GO:0016787//hydrolase activity;	524
CL15192.Contig2_All	AT1G72970	Q9S746	HTH_ARATH	Protein HOTHEAD (Protein ADHESION OF CALYX EDGES)	HTH ACE At1g72970 F3N23.17	gi|297743084|emb|CBI35951.3|/0/unnamed protein product [Vitis vinifera]	gi|359482514|ref|XM_002275805.2|/1e-165/PREDICTED: Vitis vinifera protein HOTHEAD-like (LOC100246317), mRNA	sp|Q9S746|HTH_ARATH/0.0/Protein HOTHEAD OS=Arabidopsis thaliana GN=HTH PE=1 SV=1	vvi:100246317/0.0/protein HOTHEAD; K15403 fatty acid omega-hydroxy dehydrogenase [EC:1.1.-.-]	mll1008/4e-26/---	PF00732/1.1E-30/GMC oxidoreductase	NA	594
CL15192.Contig3_All	AT1G72970	Q9S746	HTH_ARATH	Protein HOTHEAD (Protein ADHESION OF CALYX EDGES)	HTH ACE At1g72970 F3N23.17	gi|297743084|emb|CBI35951.3|/0/unnamed protein product [Vitis vinifera]	gi|359482514|ref|XM_002275805.2|/1e-165/PREDICTED: Vitis vinifera protein HOTHEAD-like (LOC100246317), mRNA	sp|Q9S746|HTH_ARATH/0.0/Protein HOTHEAD OS=Arabidopsis thaliana GN=HTH PE=1 SV=1	vvi:100246317/0.0/protein HOTHEAD; K15403 fatty acid omega-hydroxy dehydrogenase [EC:1.1.-.-]	mll1008/4e-26/---	PF00732/1.1E-30/GMC oxidoreductase	NA	594
CL15192.Contig4_All	AT1G72970	Q9S746	HTH_ARATH	Protein HOTHEAD (Protein ADHESION OF CALYX EDGES)	HTH ACE At1g72970 F3N23.17	gi|297743084|emb|CBI35951.3|/0/unnamed protein product [Vitis vinifera]	gi|359482514|ref|XM_002275805.2|/1e-160/PREDICTED: Vitis vinifera protein HOTHEAD-like (LOC100246317), mRNA	sp|Q9S746|HTH_ARATH/0.0/Protein HOTHEAD OS=Arabidopsis thaliana GN=HTH PE=1 SV=1	vvi:100246317/0.0/protein HOTHEAD; K15403 fatty acid omega-hydroxy dehydrogenase [EC:1.1.-.-]	mll1008/4e-26/---	PTHR11552:SF69/0.0/--	NA	594
CL15192.Contig5_All	AT1G72970	Q9S746	HTH_ARATH	Protein HOTHEAD (Protein ADHESION OF CALYX EDGES)	HTH ACE At1g72970 F3N23.17	gi|297743084|emb|CBI35951.3|/0/unnamed protein product [Vitis vinifera]	gi|359482514|ref|XM_002275805.2|/1e-165/PREDICTED: Vitis vinifera protein HOTHEAD-like (LOC100246317), mRNA	sp|Q9S746|HTH_ARATH/0.0/Protein HOTHEAD OS=Arabidopsis thaliana GN=HTH PE=1 SV=1	vvi:100246317/0.0/protein HOTHEAD; K15403 fatty acid omega-hydroxy dehydrogenase [EC:1.1.-.-]	mll1008/5e-26/---	PTHR11552:SF69/0.0/--	NA	594
CL3569.Contig3_All	AT1G07230	Q8L7Y9	NPC1_ARATH	Non-specific phospholipase C1 (EC 3.1.-.-)	NPC1 At1g07230 F10K1.6	gi|224059300|ref|XP_002299814.1|/0/phospholipase family protein [Populus trichocarpa] &gt;gi|222847072|gb|EEE84619.1| phospholipase family protein [Populus trichocarpa]	gi|225434609|ref|XM_002278377.1|/0.0/PREDICTED: Vitis vinifera phospholipase C 3-like (LOC100250203), mRNA	sp|Q8L7Y9|NPC1_ARATH/0.0/Non-specific phospholipase C1 OS=Arabidopsis thaliana GN=NPC1 PE=2 SV=1	pop:POPTR_0001s25760g/0.0/POPTRDRAFT_641078; phospholipase family protein; K01114 phospholipase C [EC:3.1.4.3]	MT1799/6e-20/---	PF04185/2.0E-100/Phosphoesterase family	molecular_function:GO:0016788//hydrolase activity, acting on ester bonds;	533
CL5579.Contig2_All	AT2G26870	O81020	NPC2_ARATH	Non-specific phospholipase C2 (EC 3.1.-.-)	NPC2 At2g26870 F12C20.9	gi|590584803|ref|XP_007015279.1|/0/Non-specific phospholipase C2 [Theobroma cacao] &gt;gi|508785642|gb|EOY32898.1| Non-specific phospholipase C2 [Theobroma cacao]	gi|349719776|emb|FQ381594.1|/1e-122/Vitis vinifera clone SS0ABP1YD04	sp|O81020|NPC2_ARATH/0.0/Non-specific phospholipase C2 OS=Arabidopsis thaliana GN=NPC2 PE=2 SV=1	tcc:TCM_040916/0.0/Non-specific phospholipase C2; K01114 phospholipase C [EC:3.1.4.3]	Rv2350c/1e-23/---	PF04185/1.5E-102/Phosphoesterase family	NA	514
CL6449.Contig3_All	AT3G03520	Q9SRQ6	NPC3_ARATH	Non-specific phospholipase C3 (EC 3.1.-.-)	NPC3 At3g03520 T21P5.6	gi|359489132|ref|XP_003633883.1|/0/PREDICTED: phospholipase C 3-like isoform 2 [Vitis vinifera]	gi|359489133|ref|XM_002265713.2|/1e-60/PREDICTED: Vitis vinifera phospholipase C 3-like, transcript variant 1 (LOC100253773), mRNA	sp|Q9SRQ6|NPC3_ARATH/0.0/Non-specific phospholipase C3 OS=Arabidopsis thaliana GN=NPC3 PE=2 SV=1	cit:102613775/0.0/non-specific phospholipase C4-like; K01114 phospholipase C [EC:3.1.4.3]	Rv2349c/9e-21/---	PF04185/1.1E-103/Phosphoesterase family	NA	523
CL11207.Contig1_All	AT3G16785	A0A1I9LQ42	A0A1I9LQ42_ARATH	Phospholipase (EC 3.1.4.4)	PLDP1 PHOSPHOLIPASE D PHOSPHOLIPASE D P1 phospholipase D P1 PHOSPHOLIPASE D ZETA 1 PHOSPHOLIPASE D ZETA1 PLD ZETA 1 PLDZ1 PLDZETA1 At3g16785	gi|590661419|ref|XP_007035668.1|/0/Phospholipase D P1, ZETA 1 isoform 3 [Theobroma cacao] &gt;gi|508714697|gb|EOY06594.1| Phospholipase D P1, ZETA 1 isoform 3 [Theobroma cacao]	gi|225431805|ref|XM_002272828.1|/0.0/PREDICTED: Vitis vinifera phospholipase D p1-like (LOC100261987), mRNA	sp|Q9LRZ5|PLDP1_ARATH/0.0/Phospholipase D p1 OS=Arabidopsis thaliana GN=PLDP1 PE=1 SV=1	vvi:100261987/0.0/phospholipase D p1; K01115 phospholipase D1/2 [EC:3.1.4.4]	SPAC2F7.16c/1e-63/---	SM00155/2.8E-5/Phospholipase D. Active site motifs.	NA	1034
CL11207.Contig2_All	AT3G16785	Q9LRZ5	PLDZ1_ARATH	Phospholipase D zeta 1 (PLDzeta1) (EC 3.1.4.4) (Phospholipase D p1) (AtPLDp1) (Phospholipase D1 PHOX and PX-containing domain protein)	PLDZETA1 PLDP1 At3g16785 K20I9.1 MGL6.26	gi|225431806|ref|XP_002272864.1|/0/PREDICTED: phospholipase D p1-like [Vitis vinifera]	gi|225431805|ref|XM_002272828.1|/0.0/PREDICTED: Vitis vinifera phospholipase D p1-like (LOC100261987), mRNA	sp|Q9LRZ5|PLDP1_ARATH/0.0/Phospholipase D p1 OS=Arabidopsis thaliana GN=PLDP1 PE=1 SV=1	vvi:100261987/0.0/phospholipase D p1; K01115 phospholipase D1/2 [EC:3.1.4.4]	SPAC2F7.16c/1e-63/---	PTHR18896:SF58/0.0/--	NA	1096
CL18113.Contig1_All	AT3G48610	Q8H965	NPC6_ARATH	Non-specific phospholipase C6 (EC 3.1.-.-)	NPC6 At3g48610	gi|694400208|ref|XP_009375203.1|/0/PREDICTED: non-specific phospholipase C6-like [Pyrus x bretschneideri]	gi|224122045|ref|XM_002318701.1|/1e-165/Populus trichocarpa phosphoesterase family protein (POPTR_0012s10110g) mRNA, complete cds	sp|Q8H965|NPC6_ARATH/0.0/Non-specific phospholipase C6 OS=Arabidopsis thaliana GN=NPC6 PE=2 SV=1	pxb:103964042/0.0/non-specific phospholipase C6-like; K01114 phospholipase C [EC:3.1.4.3]	MT1799/8e-23/---	PTHR31956/1.5E-279/--	molecular_function:GO:0034480//phosphatidylcholine phospholipase C activity;	520
CL18113.Contig2_All	AT3G48610	Q8H965	NPC6_ARATH	Non-specific phospholipase C6 (EC 3.1.-.-)	NPC6 At3g48610	gi|694400208|ref|XP_009375203.1|/0/PREDICTED: non-specific phospholipase C6-like [Pyrus x bretschneideri]	gi|224122045|ref|XM_002318701.1|/1e-180/Populus trichocarpa phosphoesterase family protein (POPTR_0012s10110g) mRNA, complete cds	sp|Q8H965|NPC6_ARATH/0.0/Non-specific phospholipase C6 OS=Arabidopsis thaliana GN=NPC6 PE=2 SV=1	pxb:103964042/0.0/non-specific phospholipase C6-like; K01114 phospholipase C [EC:3.1.4.3]	MT1799/1e-22/---	PTHR31956/0.0/--	molecular_function:GO:0034480//phosphatidylcholine phospholipase C activity;	520
CL13466.Contig3_All	AT1G65410	Q84VL1	Q84VL1_ARALY	Uncharacterized protein (Fragment)	At1g65410	gi|641821889|gb|KDO41486.1|/7.02509e-144/hypothetical protein CISIN_1g016804mg [Citrus sinensis]	gi|225431008|ref|XM_002272644.1|/1e-162/PREDICTED: Vitis vinifera protein TRIGALACTOSYLDIACYLGLYCEROL 3, chloroplastic-like (LOC100246248), mRNA	sp|Q9AT00|AB13I_ARATH/2e-133/Protein TRIGALACTOSYLDIACYLGLYCEROL 3, chloroplastic OS=Arabidopsis thaliana GN=TGD3 PE=1 SV=1	cre:CHLREDRAFT_134449/2e-18/CysA-like protein; K02045 sulfate transport system ATP-binding protein [EC:3.6.3.25]	alr0180/4e-69/---	PF00005/4.2E-13/ABC transporter	NA	126
CL13466.Contig2_All	AT1G65410	Q9AT00	TGD3_ARATH	Protein TRIGALACTOSYLDIACYLGLYCEROL 3, chloroplastic (ABC transporter I family member 13) (ABC transporter ABCI.13) (AtABCI13) (Non-intrinsic ABC protein 11) (AtNAP11)	TGD3 ABCI13 NAP11 At1g65410 T8F5.19	gi|641821889|gb|KDO41486.1|/3.71597e-96/hypothetical protein CISIN_1g016804mg [Citrus sinensis]	gi|225431008|ref|XM_002272644.1|/1e-121/PREDICTED: Vitis vinifera protein TRIGALACTOSYLDIACYLGLYCEROL 3, chloroplastic-like (LOC100246248), mRNA	sp|Q9AT00|AB13I_ARATH/4e-87/Protein TRIGALACTOSYLDIACYLGLYCEROL 3, chloroplastic OS=Arabidopsis thaliana GN=TGD3 PE=1 SV=1	cre:CHLREDRAFT_134449/3e-17/CysA-like protein; K02045 sulfate transport system ATP-binding protein [EC:3.6.3.25]	sll1041/1e-42/---	PTHR24220:SF123/8.0E-65/--	NA	345
Unigene16093_All	AT3G06960	Q9M903	TGD4_ARATH	Protein TRIGALACTOSYLDIACYLGLYCEROL 4, chloroplastic (Protein PIGMENT DEFECTIVE 320)	TGD4 PDE320 At3g06960 F17A9.11	gi|359477333|ref|XP_003631965.1|/3.57711e-166/PREDICTED: uncharacterized protein LOC100853208 [Vitis vinifera] &gt;gi|297736817|emb|CBI26018.3| unnamed protein product [Vitis vinifera]	gi|359477332|ref|XM_003631917.1|/4e-97/PREDICTED: Vitis vinifera uncharacterized LOC100853208 (LOC100853208), mRNA	sp|Q9M903|TGD4_ARATH/4e-125/Protein TRIGALACTOSYLDIACYLGLYCEROL 4, chloroplastic OS=Arabidopsis thaliana GN=TGD4 PE=1 SV=1	NA	NA	NA	NA	479
CL15188.Contig1_All	AT3G20320	Q9LTR2	TGD2_ARATH	Protein TRIGALACTOSYLDIACYLGLYCEROL 2, chloroplastic (ABC transporter I family member 15) (ABC transporter ABCI.15) (AtABCI15)	TGD2 ABCI15 At3g20320 MQC12.6	gi|567900962|ref|XP_006442969.1|/3.3457e-173/hypothetical protein CICLE_v10020598mg [Citrus clementina] &gt;gi|567900964|ref|XP_006442970.1| hypothetical protein CICLE_v10020598mg [Citrus clementina] &gt;gi|568850065|ref|XP_006478749.1| PREDICTED: protein TRIGALACTOSYLDIACYLGLYCEROL 2, chloroplastic-like isoform X1 [Citrus sinensis] &gt;gi|568850067|ref|XP_006478750.1| PREDICTED: protein TRIGALAC…	gi|359478144|ref|XM_002272392.2|/0.0/PREDICTED: Vitis vinifera protein TRIGALACTOSYLDIACYLGLYCEROL 2, chloroplastic-like (LOC100262832), mRNA	sp|Q9LTR2|TGD2_ARATH/7e-157/Protein TRIGALACTOSYLDIACYLGLYCEROL 2, chloroplastic OS=Arabidopsis thaliana GN=TGD2 PE=2 SV=1	NA	alr0181/3e-24/---	PF02470/1.0E-13/mce related protein	NA	381
CL15188.Contig2_All	AT3G20320	Q9LTR2	TGD2_ARATH	Protein TRIGALACTOSYLDIACYLGLYCEROL 2, chloroplastic (ABC transporter I family member 15) (ABC transporter ABCI.15) (AtABCI15)	TGD2 ABCI15 At3g20320 MQC12.6	gi|566179091|ref|XP_002309784.2|/3.37029e-144/mce-related family protein [Populus trichocarpa] &gt;gi|550333909|gb|EEE90234.2| mce-related family protein [Populus trichocarpa]	gi|359478144|ref|XM_002272392.2|/1e-129/PREDICTED: Vitis vinifera protein TRIGALACTOSYLDIACYLGLYCEROL 2, chloroplastic-like (LOC100262832), mRNA	sp|Q9LTR2|TGD2_ARATH/2e-134/Protein TRIGALACTOSYLDIACYLGLYCEROL 2, chloroplastic OS=Arabidopsis thaliana GN=TGD2 PE=2 SV=1	NA	alr0181/2e-23/---	PF02470/6.7E-14/mce related protein	NA	381
CL15188.Contig3_All	AT3G20320	Q9LTR2	TGD2_ARATH	Protein TRIGALACTOSYLDIACYLGLYCEROL 2, chloroplastic (ABC transporter I family member 15) (ABC transporter ABCI.15) (AtABCI15)	TGD2 ABCI15 At3g20320 MQC12.6	gi|567900962|ref|XP_006442969.1|/1.95058e-167/hypothetical protein CICLE_v10020598mg [Citrus clementina] &gt;gi|567900964|ref|XP_006442970.1| hypothetical protein CICLE_v10020598mg [Citrus clementina] &gt;gi|568850065|ref|XP_006478749.1| PREDICTED: protein TRIGALACTOSYLDIACYLGLYCEROL 2, chloroplastic-like isoform X1 [Citrus sinensis] &gt;gi|568850067|ref|XP_006478750.1| PREDICTED: protein TRIGALA…	gi|470141742|ref|XM_004306540.1|/1e-139/PREDICTED: Fragaria vesca subsp. vesca protein TRIGALACTOSYLDIACYLGLYCEROL 2, chloroplastic-like (LOC101311898), mRNA	sp|Q9LTR2|TGD2_ARATH/5e-151/Protein TRIGALACTOSYLDIACYLGLYCEROL 2, chloroplastic OS=Arabidopsis thaliana GN=TGD2 PE=2 SV=1	NA	alr0181/2e-23/---	PF02470/6.3E-14/mce related protein	NA	381
CL15188.Contig4_All	AT3G20320	Q9LTR2	TGD2_ARATH	Protein TRIGALACTOSYLDIACYLGLYCEROL 2, chloroplastic (ABC transporter I family member 15) (ABC transporter ABCI.15) (AtABCI15)	TGD2 ABCI15 At3g20320 MQC12.6	gi|567900962|ref|XP_006442969.1|/1.24902e-173/hypothetical protein CICLE_v10020598mg [Citrus clementina] &gt;gi|567900964|ref|XP_006442970.1| hypothetical protein CICLE_v10020598mg [Citrus clementina] &gt;gi|568850065|ref|XP_006478749.1| PREDICTED: protein TRIGALACTOSYLDIACYLGLYCEROL 2, chloroplastic-like isoform X1 [Citrus sinensis] &gt;gi|568850067|ref|XP_006478750.1| PREDICTED: protein TRIGALA…	gi|359478144|ref|XM_002272392.2|/0.0/PREDICTED: Vitis vinifera protein TRIGALACTOSYLDIACYLGLYCEROL 2, chloroplastic-like (LOC100262832), mRNA	sp|Q9LTR2|TGD2_ARATH/8e-157/Protein TRIGALACTOSYLDIACYLGLYCEROL 2, chloroplastic OS=Arabidopsis thaliana GN=TGD2 PE=2 SV=1	NA	alr0181/9e-25/---	PF02470/1.0E-13/mce related protein	NA	381
CL15188.Contig5_All	AT3G20320	Q9LTR2	TGD2_ARATH	Protein TRIGALACTOSYLDIACYLGLYCEROL 2, chloroplastic (ABC transporter I family member 15) (ABC transporter ABCI.15) (AtABCI15)	TGD2 ABCI15 At3g20320 MQC12.6	gi|567900962|ref|XP_006442969.1|/1.3905e-172/hypothetical protein CICLE_v10020598mg [Citrus clementina] &gt;gi|567900964|ref|XP_006442970.1| hypothetical protein CICLE_v10020598mg [Citrus clementina] &gt;gi|568850065|ref|XP_006478749.1| PREDICTED: protein TRIGALACTOSYLDIACYLGLYCEROL 2, chloroplastic-like isoform X1 [Citrus sinensis] &gt;gi|568850067|ref|XP_006478750.1| PREDICTED: protein TRIGALAC…	gi|359478144|ref|XM_002272392.2|/0.0/PREDICTED: Vitis vinifera protein TRIGALACTOSYLDIACYLGLYCEROL 2, chloroplastic-like (LOC100262832), mRNA	sp|Q9LTR2|TGD2_ARATH/4e-156/Protein TRIGALACTOSYLDIACYLGLYCEROL 2, chloroplastic OS=Arabidopsis thaliana GN=TGD2 PE=2 SV=1	NA	alr0181/9e-25/---	PF02470/1.0E-13/mce related protein	NA	381
Unigene16109_All	AT1G13560	O82567	AAPT1_ARATH	Choline/ethanolaminephosphotransferase 1 (EC 2.7.8.1) (EC 2.7.8.2) (Aminoalcohol phosphotransferase 1) (AtAAPT1)	AAPT1 At1g13560 F13B4.5	gi|645262911|ref|XP_008236981.1|/0/PREDICTED: choline/ethanolaminephosphotransferase 1 [Prunus mume]	gi|359473646|ref|XM_002269228.2|/0.0/PREDICTED: Vitis vinifera uncharacterized LOC100259768 (LOC100259768), mRNA	sp|O82567|AAPT1_ARATH/0.0/Choline/ethanolaminephosphotransferase 1 OS=Arabidopsis thaliana GN=AAPT1 PE=1 SV=1	pmum:103335728/0.0/choline/ethanolaminephosphotransferase 1; K00993 ethanolaminephosphotransferase [EC:2.7.8.1]	YHR123w/9e-48/---	PTHR10414/2.2E-177/--	biological_process:GO:0008654//phospholipid biosynthetic process;cellular_component:GO:0016020//membrane;molecular_function:GO:0016780//phosphotransferase activity, for other substituted phosphate groups;	389
Unigene16131_All	AT1G13560	O82567	AAPT1_ARATH	Choline/ethanolaminephosphotransferase 1 (EC 2.7.8.1) (EC 2.7.8.2) (Aminoalcohol phosphotransferase 1) (AtAAPT1)	AAPT1 At1g13560 F13B4.5	gi|645262911|ref|XP_008236981.1|/0/PREDICTED: choline/ethanolaminephosphotransferase 1 [Prunus mume]	gi|359473646|ref|XM_002269228.2|/0.0/PREDICTED: Vitis vinifera uncharacterized LOC100259768 (LOC100259768), mRNA	sp|O82567|AAPT1_ARATH/0.0/Choline/ethanolaminephosphotransferase 1 OS=Arabidopsis thaliana GN=AAPT1 PE=1 SV=1	pmum:103335728/0.0/choline/ethanolaminephosphotransferase 1; K00993 ethanolaminephosphotransferase [EC:2.7.8.1]	YHR123w/3e-47/---	PTHR10414:SF37/1.7E-176/--	biological_process:GO:0008654//phospholipid biosynthetic process;cellular_component:GO:0016020//membrane;molecular_function:GO:0016780//phosphotransferase activity, for other substituted phosphate groups;	389
Unigene7809_All	AT1G13560	O82567	AAPT1_ARATH	Choline/ethanolaminephosphotransferase 1 (EC 2.7.8.1) (EC 2.7.8.2) (Aminoalcohol phosphotransferase 1) (AtAAPT1)	AAPT1 At1g13560 F13B4.5	gi|645262911|ref|XP_008236981.1|/0/PREDICTED: choline/ethanolaminephosphotransferase 1 [Prunus mume]	gi|359473646|ref|XM_002269228.2|/0.0/PREDICTED: Vitis vinifera uncharacterized LOC100259768 (LOC100259768), mRNA	sp|O82567|AAPT1_ARATH/0.0/Choline/ethanolaminephosphotransferase 1 OS=Arabidopsis thaliana GN=AAPT1 PE=1 SV=1	pmum:103335728/0.0/choline/ethanolaminephosphotransferase 1; K00993 ethanolaminephosphotransferase [EC:2.7.8.1]	YHR123w/3e-47/---	PS00379/-/CDP-alcohol phosphatidyltransferases signature.	biological_process:GO:0008654//phospholipid biosynthetic process;cellular_component:GO:0016020//membrane;molecular_function:GO:0016780//phosphotransferase activity, for other substituted phosphate groups;	389
CL7674.Contig2_All	AT1G15110	F4HXY7	PSS1_ARATH	CDP-diacylglycerol--serine O-phosphatidyltransferase 1 (EC 2.7.8.8) (Phosphatidylserine synthase 1)	PSS1 At1g15110 F9L1.4	gi|225424118|ref|XP_002283058.1|/0/PREDICTED: phosphatidylserine synthase 2 [Vitis vinifera] &gt;gi|297737747|emb|CBI26948.3| unnamed protein product [Vitis vinifera]	gi|359472904|ref|XM_002283022.2|/0.0/PREDICTED: Vitis vinifera phosphatidylserine synthase 2-like (LOC100261188), mRNA	NA	vvi:100261188/0.0/CDP-diacylglycerol--serine O-phosphatidyltransferase 1; K08730 phosphatidylserine synthase 2 [EC:2.7.8.29]	NA	PTHR12615:SF0/1.7E-213/--	biological_process:GO:0006659//phosphatidylserine biosynthetic process;	425
CL7674.Contig4_All	AT1G15110	F4HXY7	PSS1_ARATH	CDP-diacylglycerol--serine O-phosphatidyltransferase 1 (EC 2.7.8.8) (Phosphatidylserine synthase 1)	PSS1 At1g15110 F9L1.4	gi|225424118|ref|XP_002283058.1|/0/PREDICTED: phosphatidylserine synthase 2 [Vitis vinifera] &gt;gi|297737747|emb|CBI26948.3| unnamed protein product [Vitis vinifera]	gi|359472904|ref|XM_002283022.2|/0.0/PREDICTED: Vitis vinifera phosphatidylserine synthase 2-like (LOC100261188), mRNA	NA	vvi:100261188/0.0/CDP-diacylglycerol--serine O-phosphatidyltransferase 1; K08730 phosphatidylserine synthase 2 [EC:2.7.8.29]	NA	PTHR12615:SF0/1.7E-213/--	biological_process:GO:0006659//phosphatidylserine biosynthetic process;	425
CL7674.Contig1_All	AT1G15110	Q8RXC9	Q8RXC9_ARATH	Similar to phosphatidylserine synthase-2	At1g15110	gi|225424118|ref|XP_002283058.1|/0/PREDICTED: phosphatidylserine synthase 2 [Vitis vinifera] &gt;gi|297737747|emb|CBI26948.3| unnamed protein product [Vitis vinifera]	gi|359472904|ref|XM_002283022.2|/0.0/PREDICTED: Vitis vinifera phosphatidylserine synthase 2-like (LOC100261188), mRNA	NA	vvi:100261188/0.0/CDP-diacylglycerol--serine O-phosphatidyltransferase 1; K08730 phosphatidylserine synthase 2 [EC:2.7.8.29]	NA	PF03034/3.4E-98/Phosphatidyl serine synthase	biological_process:GO:0006659//phosphatidylserine biosynthetic process;	210
CL7674.Contig3_All	AT1G15110	Q8RXC9	Q8RXC9_ARATH	Similar to phosphatidylserine synthase-2	At1g15110	gi|225424118|ref|XP_002283058.1|/0/PREDICTED: phosphatidylserine synthase 2 [Vitis vinifera] &gt;gi|297737747|emb|CBI26948.3| unnamed protein product [Vitis vinifera]	gi|359472904|ref|XM_002283022.2|/0.0/PREDICTED: Vitis vinifera phosphatidylserine synthase 2-like (LOC100261188), mRNA	NA	vvi:100261188/0.0/CDP-diacylglycerol--serine O-phosphatidyltransferase 1; K08730 phosphatidylserine synthase 2 [EC:2.7.8.29]	NA	PF03034/3.4E-98/Phosphatidyl serine synthase	biological_process:GO:0006659//phosphatidylserine biosynthetic process;	210
CL1501.Contig1_All	AT1G31812	P57752	ACBP6_ARATH	Acyl-CoA-binding domain-containing protein 6 (Acyl-CoA binding protein 6) (Acyl-CoA-binding protein) (ACBP)	ACBP6 At1g31812 F5M6.27	gi|694379080|ref|XP_009365752.1|/2.62011e-42/PREDICTED: acyl-CoA-binding protein [Pyrus x bretschneideri] &gt;gi|694431561|ref|XP_009343191.1| PREDICTED: acyl-CoA-binding protein [Pyrus x bretschneideri]	gi|330318653|gb|HM003274.1|/7e-75/Camellia sinensis clone U10BcDNA 3161 acyl-CoA-binding protein mRNA, complete cds	sp|O04066|ACBP_RICCO/9e-42/Acyl-CoA-binding protein OS=Ricinus communis PE=3 SV=1	pxb:103935163/5e-43/acyl-CoA-binding protein; K08762 diazepam-binding inhibitor (GABA receptor modulator, acyl-CoA-binding protein)	YGR037c/2e-16/---	NA	NA	92
CL12917.Contig1_All	AT1G48600	Q944H0	PEAM2_ARATH	Phosphomethylethanolamine N-methyltransferase (AtPMEAMT) (EC 2.1.1.-) (Phosphoethanolamine N-methyltransferase 2)	NMT2 PMEAMT At1g48600 T1N15.22/T1N15.23 T1N15_20	gi|702260446|ref|XP_010033717.1|/0/PREDICTED: phosphoethanolamine N-methyltransferase 1 [Eucalyptus grandis] &gt;gi|629119573|gb|KCW84063.1| hypothetical protein EUGRSUZ_B00946 [Eucalyptus grandis]	gi|359491026|ref|XM_002282146.2|/0.0/PREDICTED: Vitis vinifera phosphoethanolamine N-methyltransferase-like (LOC100254279), mRNA	sp|Q944H0|PEAM2_ARATH/2e-179/Phosphomethylethanolamine N-methyltransferase OS=Arabidopsis thaliana GN=NMT2 PE=2 SV=2	egr:104422958/0.0/phosphoethanolamine N-methyltransferase 1; K05929 phosphoethanolamine N-methyltransferase [EC:2.1.1.103]	mll3672/2e-20/---	PF13489/1.9E-21/Methyltransferase domain	biological_process:GO:0032259//methylation;GO:0006656//phosphatidylcholine biosynthetic process;molecular_function:GO:0000234//phosphoethanolamine N-methyltransferase activity;	491
CL12917.Contig2_All	AT1G48600	Q944H0	PEAM2_ARATH	Phosphomethylethanolamine N-methyltransferase (AtPMEAMT) (EC 2.1.1.-) (Phosphoethanolamine N-methyltransferase 2)	NMT2 PMEAMT At1g48600 T1N15.22/T1N15.23 T1N15_20	gi|702260446|ref|XP_010033717.1|/0/PREDICTED: phosphoethanolamine N-methyltransferase 1 [Eucalyptus grandis] &gt;gi|629119573|gb|KCW84063.1| hypothetical protein EUGRSUZ_B00946 [Eucalyptus grandis]	gi|359491026|ref|XM_002282146.2|/0.0/PREDICTED: Vitis vinifera phosphoethanolamine N-methyltransferase-like (LOC100254279), mRNA	sp|Q944H0|PEAM2_ARATH/0.0/Phosphomethylethanolamine N-methyltransferase OS=Arabidopsis thaliana GN=NMT2 PE=2 SV=2	egr:104422958/0.0/phosphoethanolamine N-methyltransferase 1; K05929 phosphoethanolamine N-methyltransferase [EC:2.1.1.103]	mll3672/1e-20/---	PF13489/4.0E-21/Methyltransferase domain	biological_process:GO:0032259//methylation;GO:0006656//phosphatidylcholine biosynthetic process;molecular_function:GO:0000234//phosphoethanolamine N-methyltransferase activity;	491
CL10598.Contig1_All	AT1G62430	O04928	CDS1_ARATH	Phosphatidate cytidylyltransferase 1 (EC 2.7.7.41) (CDP-DAG synthase 1) (CDP-DG synthase 1) (CDP-diacylglycerol synthase 1) (CDS1) (CDP-diglyceride pyrophosphorylase 1) (CDP-diglyceride synthase 1) (CTP:phosphatidate cytidylyltransferase 1)	CDS1 At1g62430 F24O1.17	gi|297837175|ref|XP_002886469.1|/1.07662e-91/CDP-diacylglycerol synthase 1 [Arabidopsis lyrata subsp. lyrata] &gt;gi|297332310|gb|EFH62728.1| CDP-diacylglycerol synthase 1 [Arabidopsis lyrata subsp. lyrata]	gi|545366812|ref|XM_005648226.1|/1e-13/Coccomyxa subellipsoidea C-169 phosphatidate cytidylyltransferase (COCSUDRAFT_28982) mRNA, complete cds	sp|O04928|CDS1_ARATH/5e-93/Phosphatidate cytidylyltransferase OS=Arabidopsis thaliana GN=CDS1 PE=1 SV=1	aly:ARALYDRAFT_475100/2e-92/ATCDS1; CDP-diacylglycerol synthase 1; K00981 phosphatidate cytidylyltransferase [EC:2.7.7.41]	SPBC13A2.03/7e-130/---	PTHR13773:SF8/2.7E-239/--	biological_process:GO:0008654//phospholipid biosynthetic process;cellular_component:GO:0016020//membrane;molecular_function:GO:0004605//phosphatidate cytidylyltransferase activity;	421
Unigene39406_All	AT1G62430	O04928	CDS1_ARATH	Phosphatidate cytidylyltransferase 1 (EC 2.7.7.41) (CDP-DAG synthase 1) (CDP-DG synthase 1) (CDP-diacylglycerol synthase 1) (CDS1) (CDP-diglyceride pyrophosphorylase 1) (CDP-diglyceride synthase 1) (CTP:phosphatidate cytidylyltransferase 1)	CDS1 At1g62430 F24O1.17	gi|720045034|ref|XP_010270080.1|/0/PREDICTED: phosphatidate cytidylyltransferase [Nelumbo nucifera] &gt;gi|720045037|ref|XP_010270082.1| PREDICTED: phosphatidate cytidylyltransferase [Nelumbo nucifera] &gt;gi|720045040|ref|XP_010270083.1| PREDICTED: phosphatidate cytidylyltransferase [Nelumbo nucifera] &gt;gi|720045044|ref|XP_010270084.1| PREDICTED: phosphatidate cytidylyltransferase [Nelumbo nuc…	gi|359494155|ref|XM_002277465.2|/0.0/PREDICTED: Vitis vinifera phosphatidate cytidylyltransferase-like (LOC100262389), mRNA	sp|O04940|CDS1_SOLTU/0.0/Phosphatidate cytidylyltransferase OS=Solanum tuberosum GN=CDS1 PE=2 SV=1	vvi:100262389/0.0/phosphatidate cytidylyltransferase; K00981 phosphatidate cytidylyltransferase [EC:2.7.7.41]	SPBC13A2.03/4e-80/---	PTHR13773:SF8/6.6E-217/--	biological_process:GO:0016024//CDP-diacylglycerol biosynthetic process;cellular_component:GO:0016021//integral component of membrane;molecular_function:GO:0004605//phosphatidate cytidylyltransferase activity;	421
CL18110.Contig2_All	AT1G78690	Q9ZV87	NAPES_ARATH	N-acylphosphatidylethanolamine synthase (NAPE synthase) (EC 2.3.1.-) (Lysoglycerophospholipid acyltransferase) (Monolysocardiolipin acyltransferase)	At1g78690 F9K20.27	gi|698570047|ref|XP_009774497.1|/6.22273e-125/PREDICTED: N-acylphosphatidylethanolamine synthase [Nicotiana sylvestris]	gi|359497627|ref|XM_003635542.1|/2e-36/PREDICTED: Vitis vinifera tafazzin homolog (LOC100854298), mRNA	sp|Q9ZV87|NAPES_ARATH/2e-99/N-acylphosphatidylethanolamine synthase OS=Arabidopsis thaliana GN=At1g78690 PE=2 SV=1	cit:102607945/8e-124/N-acylphosphatidylethanolamine synthase-like; K13511 monolysocardiolipin acyltransferase [EC:2.3.1.-]	NA	PR00979/9.7E-16/Tafazzin signature	NA	284
CL18110.Contig4_All	AT1G78690	Q9ZV87	NAPES_ARATH	N-acylphosphatidylethanolamine synthase (NAPE synthase) (EC 2.3.1.-) (Lysoglycerophospholipid acyltransferase) (Monolysocardiolipin acyltransferase)	At1g78690 F9K20.27	gi|698570047|ref|XP_009774497.1|/3.1397e-130/PREDICTED: N-acylphosphatidylethanolamine synthase [Nicotiana sylvestris]	gi|359486520|ref|XM_002270698.2|/2e-67/PREDICTED: Vitis vinifera uncharacterized LOC100241559 (LOC100241559), mRNA	sp|Q9ZV87|NAPES_ARATH/1e-104/N-acylphosphatidylethanolamine synthase OS=Arabidopsis thaliana GN=At1g78690 PE=2 SV=1	cit:102607945/4e-129/N-acylphosphatidylethanolamine synthase-like; K13511 monolysocardiolipin acyltransferase [EC:2.3.1.-]	NA	PTHR12497:SF1/1.2E-168/--	NA	284
CL6737.Contig1_All	AT1G80460	Q9M8L4	GLPK_ARATH	Glycerol kinase (Glycerokinase) (EC 2.7.1.30) (ATP:glycerol 3-phosphotransferase) (Protein GLYCEROL INSENSITIVE 1) (Protein NONHOST RESISTANCE TO P. S. PHASEOLICOLA 1)	GLPK GLI1 NHO1 At1g80460 T21F11.21	gi|567119203|ref|XP_006389795.1|/1.69224e-129/hypothetical protein EUTSA_v10018399mg [Eutrema salsugineum] &gt;gi|557086229|gb|ESQ27081.1| hypothetical protein EUTSA_v10018399mg [Eutrema salsugineum]	gi|32969503|dbj|AK059485.1|/1e-20/Oryza sativa Japonica Group cDNA clone:001-028-F12, full insert sequence	sp|Q9M8L4|GLPK_ARATH/3e-131/Glycerol kinase OS=Arabidopsis thaliana GN=GLPK PE=1 SV=1	brp:103832485/3e-129/glycerol kinase-like; K00864 glycerol kinase [EC:2.7.1.30]	Rv3696c/3e-121/---	PF02782/4.0E-73/FGGY family of carbohydrate kinases, C-terminal domain	biological_process:GO:0006635//fatty acid beta-oxidation;GO:0010188//response to microbial phytotoxin;GO:0019563//glycerol catabolic process;GO:0080167//response to karrikin;GO:0002237//response to molecule of bacterial origin;cellular_component:GO:0005829//cytosol;molecular_function:GO:0004370//glycerol kinase activity;	522
CL6737.Contig3_All	AT1G80460	Q9M8L4	GLPK_ARATH	Glycerol kinase (Glycerokinase) (EC 2.7.1.30) (ATP:glycerol 3-phosphotransferase) (Protein GLYCEROL INSENSITIVE 1) (Protein NONHOST RESISTANCE TO P. S. PHASEOLICOLA 1)	GLPK GLI1 NHO1 At1g80460 T21F11.21	gi|545701134|ref|XP_005702903.1|/1.49659e-132/glycerol kinase [Galdieria sulphuraria] &gt;gi|545713520|ref|XP_005709063.1| glycerol kinase [Galdieria sulphuraria] &gt;gi|452819321|gb|EME26383.1| glycerol kinase [Galdieria sulphuraria] &gt;gi|452825547|gb|EME32543.1| glycerol kinase [Galdieria sulphuraria]	gi|32969503|dbj|AK059485.1|/1e-158/Oryza sativa Japonica Group cDNA clone:001-028-F12, full insert sequence	sp|Q9M8L4|GLPK_ARATH/2e-132/Glycerol kinase OS=Arabidopsis thaliana GN=GLPK PE=1 SV=1	gsl:Gasu_03170/3e-133/glycerol kinase (EC:2.7.1.30); K00864 glycerol kinase [EC:2.7.1.30]	Rv3696c/6e-127/---	PS00445/-/FGGY family of carbohydrate kinases signature 2.	NA	522
Unigene17545_All	AT1G80460	Q9M8L4	GLPK_ARATH	Glycerol kinase (Glycerokinase) (EC 2.7.1.30) (ATP:glycerol 3-phosphotransferase) (Protein GLYCEROL INSENSITIVE 1) (Protein NONHOST RESISTANCE TO P. S. PHASEOLICOLA 1)	GLPK GLI1 NHO1 At1g80460 T21F11.21	gi|590615690|ref|XP_007023294.1|/0/Actin-like ATPase superfamily protein isoform 1 [Theobroma cacao] &gt;gi|508778660|gb|EOY25916.1| Actin-like ATPase superfamily protein isoform 1 [Theobroma cacao]	gi|225463622|ref|XM_002273331.1|/0.0/PREDICTED: Vitis vinifera probable glycerol kinase-like, transcript variant 1 (LOC100251587), mRNA	sp|Q9M8L4|GLPK_ARATH/0.0/Glycerol kinase OS=Arabidopsis thaliana GN=GLPK PE=1 SV=1	tcc:TCM_027288/0.0/Actin-like ATPase superfamily protein isoform 1; K00864 glycerol kinase [EC:2.7.1.30]	Rv3696c/5e-144/---	PF00370/3.2E-68/FGGY family of carbohydrate kinases, N-terminal domain	biological_process:GO:0016310//phosphorylation;GO:0006072//glycerol-3-phosphate metabolic process;GO:0005975//carbohydrate metabolic process;molecular_function:GO:0004370//glycerol kinase activity;	522
CL5259.Contig4_All	AT1G80860	Q9SAH5	PLMT_ARATH	Phosphatidyl-N-methylethanolamine N-methyltransferase (EC 2.1.1.71) (Phospholipid methyltransferase) (PLMT)	PLMT At1g80860 F23A5.21	gi|702380956|ref|XP_010063567.1|/1.32981e-81/PREDICTED: phosphatidyl-N-methylethanolamine N-methyltransferase isoform X1 [Eucalyptus grandis] &gt;gi|629105334|gb|KCW70803.1| hypothetical protein EUGRSUZ_F03958 [Eucalyptus grandis]	gi|225443173|ref|XM_002265528.1|/3e-56/PREDICTED: Vitis vinifera probable methylene-fatty-acyl-phospholipid synthase-like (LOC100258621), mRNA	sp|Q9SAH5|PLMT_ARATH/1e-76/Phosphatidyl-N-methylethanolamine N-methyltransferase OS=Arabidopsis thaliana GN=PLMT PE=2 SV=1	egr:104450625/2e-82/phosphatidyl-N-methylethanolamine N-methyltransferase; K00550 methylene-fatty-acyl-phospholipid synthase [EC:2.1.1.16]	NA	PF04191/8.9E-12/Phospholipid methyltransferase	biological_process:GO:0006644//phospholipid metabolic process;molecular_function:GO:0008170//N-methyltransferase activity;	164
CL5259.Contig5_All	AT1G80860	Q9SAH5	PLMT_ARATH	Phosphatidyl-N-methylethanolamine N-methyltransferase (EC 2.1.1.71) (Phospholipid methyltransferase) (PLMT)	PLMT At1g80860 F23A5.21	gi|702380956|ref|XP_010063567.1|/4.54393e-82/PREDICTED: phosphatidyl-N-methylethanolamine N-methyltransferase isoform X1 [Eucalyptus grandis] &gt;gi|629105334|gb|KCW70803.1| hypothetical protein EUGRSUZ_F03958 [Eucalyptus grandis]	gi|225443173|ref|XM_002265528.1|/2e-57/PREDICTED: Vitis vinifera probable methylene-fatty-acyl-phospholipid synthase-like (LOC100258621), mRNA	sp|Q9SAH5|PLMT_ARATH/3e-77/Phosphatidyl-N-methylethanolamine N-methyltransferase OS=Arabidopsis thaliana GN=PLMT PE=2 SV=1	egr:104450625/8e-83/phosphatidyl-N-methylethanolamine N-methyltransferase; K00550 methylene-fatty-acyl-phospholipid synthase [EC:2.1.1.16]	NA	PTHR15458/4.6E-66/--	biological_process:GO:0006644//phospholipid metabolic process;molecular_function:GO:0008170//N-methyltransferase activity;	164
CL20149.Contig2_All	AT1G80950	Q8L7R3	LPCT1_ARATH	Lysophospholipid acyltransferase LPEAT1 (EC 2.3.1.25) (Lysophosphatidylethanolamine acyltransferase 1) (AtLPEAT1)	LPEAT1 At1g80950 F23A5.31	gi|719996925|ref|XP_010254931.1|/4.38773e-133/PREDICTED: lysophospholipid acyltransferase LPEAT1 isoform X2 [Nelumbo nucifera]	gi|359492116|ref|XM_002283265.2|/1e-136/PREDICTED: Vitis vinifera lysophosphatidylcholine acyltransferase 1-like (LOC100267860), mRNA	sp|Q8L7R3|LPCT1_ARATH/2e-106/Lysophospholipid acyltransferase LPEAT1 OS=Arabidopsis thaliana GN=LPEAT1 PE=1 SV=1	pmum:103320818/4e-131/lysophospholipid acyltransferase LPEAT1; K13510 lysophosphatidylcholine acyltransferase / lyso-PAF acetyltransferase [EC:2.3.1.23 2.3.1.67]	RSc0680/1e-10/---	PF01553/4.7E-18/Acyltransferase	NA	398
CL11435.Contig2_All	AT2G22240	Q38862	INO2_ARATH	Inositol-3-phosphate synthase isozyme 2 (AtIPS2) (MIP synthase 2) (EC 5.5.1.4) (Myo-inositol 1-phosphate synthase 2) (AtMIPS 2) (MI-1-P synthase 2)	IPS2 MIPS2 At2g22240 T26C19.10	gi|380468128|gb|AFD61599.1|/0/myo-inositol-1 phosphate synthase [Hevea brasiliensis]	gi|359480692|ref|XM_002281621.2|/0.0/PREDICTED: Vitis vinifera inositol-3-phosphate synthase-like (LOC100259515), mRNA	sp|Q9SSV4|INO1_NICPA/0.0/Inositol-3-phosphate synthase OS=Nicotiana paniculata GN=INPS1 PE=2 SV=1	pda:103717215/0.0/inositol-3-phosphate synthase; K01858 myo-inositol-1-phosphate synthase [EC:5.5.1.4]	YJL153c/2e-147/---	PTHR11510/0.0/--	biological_process:GO:0006021//inositol biosynthetic process;GO:0008654//phospholipid biosynthetic process;molecular_function:GO:0000166//nucleotide binding;GO:0004512//inositol-3-phosphate synthase activity;	510
Unigene29370_All	AT2G22240	Q38862	INO2_ARATH	Inositol-3-phosphate synthase isozyme 2 (AtIPS2) (MIP synthase 2) (EC 5.5.1.4) (Myo-inositol 1-phosphate synthase 2) (AtMIPS 2) (MI-1-P synthase 2)	IPS2 MIPS2 At2g22240 T26C19.10	gi|299473100|emb|CBN77493.1|/0/Inositol-3-phosphate synthase [Ectocarpus siliculosus]	gi|159490573|ref|XM_001703196.1|/6e-10/Chlamydomonas reinhardtii strain CC-503 cw92 mt+	sp|Q9FYV1|INO1_SESIN/1e-176/Inositol-3-phosphate synthase OS=Sesamum indicum PE=2 SV=1	cre:CHLREDRAFT_188120/7e-180/myo-inositol-1-phosphate synthase (EC:5.5.1.4); K01858 myo-inositol-1-phosphate synthase [EC:5.5.1.4]	YJL153c/4e-162/---	PTHR11510/0.0/--	biological_process:GO:0044238//primary metabolic process;GO:1901576//organic substance biosynthetic process;GO:0044710//single-organism metabolic process;GO:0044249//cellular biosynthetic process;	510
CL1959.Contig1_All	AT2G26830	O81024	EKI_ARATH	Probable ethanolamine kinase (EC 2.7.1.82) (Protein EMBRYO DEFECTIVE 1187)	EMB1187 At2g26830 F12C20.13	gi|225445456|ref|XP_002285099.1|/6.10074e-157/PREDICTED: probable ethanolamine kinase A [Vitis vinifera]	gi|225445455|ref|XM_002285063.1|/1e-144/PREDICTED: Vitis vinifera probable ethanolamine kinase A-like (LOC100256116), mRNA	sp|O81024|EKI_ARATH/2e-142/Probable ethanolamine kinase OS=Arabidopsis thaliana GN=EMB1187 PE=2 SV=1	vvi:100256116/1e-157/probable ethanolamine kinase; K00894 ethanolamine kinase [EC:2.7.1.82]	YLR133w/7e-22/---	PTHR22603:SF24/3.9E-137/--	NA	374
CL1959.Contig2_All	AT2G26830	O81024	EKI_ARATH	Probable ethanolamine kinase (EC 2.7.1.82) (Protein EMBRYO DEFECTIVE 1187)	EMB1187 At2g26830 F12C20.13	gi|225445456|ref|XP_002285099.1|/2.71791e-178/PREDICTED: probable ethanolamine kinase A [Vitis vinifera]	gi|349707807|emb|FQ378213.1|/1e-180/Vitis vinifera clone SS0AEB14YE06	sp|O81024|EKI_ARATH/8e-153/Probable ethanolamine kinase OS=Arabidopsis thaliana GN=EMB1187 PE=2 SV=1	vvi:100256116/5e-179/probable ethanolamine kinase; K00894 ethanolamine kinase [EC:2.7.1.82]	YLR133w/2e-19/---	PTHR22603/3.4E-139/--	NA	374
CL1959.Contig4_All	AT2G26830	O81024	EKI_ARATH	Probable ethanolamine kinase (EC 2.7.1.82) (Protein EMBRYO DEFECTIVE 1187)	EMB1187 At2g26830 F12C20.13	gi|225445456|ref|XP_002285099.1|/0/PREDICTED: probable ethanolamine kinase A [Vitis vinifera]	gi|225445455|ref|XM_002285063.1|/0.0/PREDICTED: Vitis vinifera probable ethanolamine kinase A-like (LOC100256116), mRNA	sp|O81024|EKI_ARATH/4e-157/Probable ethanolamine kinase OS=Arabidopsis thaliana GN=EMB1187 PE=2 SV=1	vvi:100256116/0.0/probable ethanolamine kinase; K00894 ethanolamine kinase [EC:2.7.1.82]	YLR133w/1e-23/---	PTHR22603/9.9E-150/--	NA	374
CL12443.Contig3_All	AT2G38670	Q9ZVI9	PECT1_ARATH	Ethanolamine-phosphate cytidylyltransferase (EC 2.7.7.14) (CTP:phosphoethanolamine cytidylyltransferase) (Phosphorylethanolamine cytidylyltransferase 1)	PECT1 At2g38670 T6A23.13	gi|239056178|emb|CAQ58612.1|/0/Ethanolamine-phosphate cytidylyltransferase [Vitis vinifera]	gi|225439046|ref|XM_002265133.1|/0.0/PREDICTED: Vitis vinifera Ethanolamine-phosphate cytidylyltransferase, transcript variant 1 (LOC100265603), mRNA	sp|Q9ZVI9|PECT1_ARATH/0.0/Ethanolamine-phosphate cytidylyltransferase OS=Arabidopsis thaliana GN=PECT1 PE=1 SV=1	vvi:100265603/0.0/Ethanolamine-phosphate cytidylyltransferase; K00967 ethanolamine-phosphate cytidylyltransferase [EC:2.7.7.14]	ECU11g0870/1e-52/---	PF01467/2.7E-12/Cytidylyltransferase	NA	421
CL12443.Contig4_All	AT2G38670	Q9ZVI9	PECT1_ARATH	Ethanolamine-phosphate cytidylyltransferase (EC 2.7.7.14) (CTP:phosphoethanolamine cytidylyltransferase) (Phosphorylethanolamine cytidylyltransferase 1)	PECT1 At2g38670 T6A23.13	gi|239056178|emb|CAQ58612.1|/0/Ethanolamine-phosphate cytidylyltransferase [Vitis vinifera]	gi|225439046|ref|XM_002265133.1|/0.0/PREDICTED: Vitis vinifera Ethanolamine-phosphate cytidylyltransferase, transcript variant 1 (LOC100265603), mRNA	sp|Q9ZVI9|PECT1_ARATH/0.0/Ethanolamine-phosphate cytidylyltransferase OS=Arabidopsis thaliana GN=PECT1 PE=1 SV=1	vvi:100265603/0.0/Ethanolamine-phosphate cytidylyltransferase; K00967 ethanolamine-phosphate cytidylyltransferase [EC:2.7.7.14]	ECU11g0870/1e-52/---	PF01467/2.7E-12/Cytidylyltransferase	NA	421
Unigene35745_All	AT2G38670	Q9ZVI9	PECT1_ARATH	Ethanolamine-phosphate cytidylyltransferase (EC 2.7.7.14) (CTP:phosphoethanolamine cytidylyltransferase) (Phosphorylethanolamine cytidylyltransferase 1)	PECT1 At2g38670 T6A23.13	gi|225462533|ref|XP_002265606.1|/0/PREDICTED: ethanolamine-phosphate cytidylyltransferase [Vitis vinifera]	gi|359484906|ref|XM_002265570.2|/1e-156/PREDICTED: Vitis vinifera ethanolamine-phosphate cytidylyltransferase-like (LOC100251543), mRNA	sp|Q9ZVI9|PECT1_ARATH/2e-148/Ethanolamine-phosphate cytidylyltransferase OS=Arabidopsis thaliana GN=PECT1 PE=1 SV=1	vvi:100251543/0.0/ethanolamine-phosphate cytidylyltransferase; K00967 ethanolamine-phosphate cytidylyltransferase [EC:2.7.7.14]	ECU11g0870/3e-53/---	PTHR10739/2.3E-188/--	NA	421
CL15938.Contig2_All	AT2G40690	Q949Q0	GPDA2_ARATH	Glycerol-3-phosphate dehydrogenase [NAD(+)] 2, chloroplastic (EC 1.1.1.8) (Protein SUPPRESSOR OF FATTY ACID DESATURASE DEFICIENCY 1)	GLY1 SFD1 At2g40690	gi|590570133|ref|XP_007011263.1|/0/NAD-dependent glycerol-3-phosphate dehydrogenase family protein [Theobroma cacao] &gt;gi|508728176|gb|EOY20073.1| NAD-dependent glycerol-3-phosphate dehydrogenase family protein [Theobroma cacao]	gi|225448708|ref|XM_002275286.1|/0.0/PREDICTED: Vitis vinifera glycerol-3-phosphate dehydrogenase [NAD(P)+]-like (LOC100246767), mRNA	sp|Q949Q0|GPDA2_ARATH/3e-180/Glycerol-3-phosphate dehydrogenase [NAD(+)] 2, chloroplastic OS=Arabidopsis thaliana GN=GLY1 PE=1 SV=1	tcc:TCM_045473/0.0/NAD-dependent glycerol-3-phosphate dehydrogenase family protein; K00006 glycerol-3-phosphate dehydrogenase (NAD+) [EC:1.1.1.8]	SA1306/8e-58/---	PTHR11728:SF13/3.3E-253/--	biological_process:GO:0046168//glycerol-3-phosphate catabolic process;GO:0005975//carbohydrate metabolic process;GO:0055114//oxidation-reduction process;cellular_component:GO:0009331//glycerol-3-phosphate dehydrogenase complex;molecular_function:GO:0047952//glycerol-3-phosphate dehydrogenase [NAD(P)+] activity;GO:0051287//NAD binding;GO:0004367//glycerol-3-phosphate dehydrogenase [NAD+] activity;	420
CL10703.Contig3_All	AT2G45670	Q8S8S2	LPCT2_ARATH	Lysophospholipid acyltransferase LPEAT2 (EC 2.3.1.25) (Lysophosphatidylethanolamine acyltransferase 2) (AtLPEAT2)	LPEAT2 At2g45670 F17K2.20	gi|225453845|ref|XP_002277837.1|/0/PREDICTED: lysophosphatidylcholine acyltransferase 2 [Vitis vinifera]	gi|225453844|ref|XM_002277801.1|/0.0/PREDICTED: Vitis vinifera lysophosphatidylcholine acyltransferase 2-like (LOC100262557), mRNA	sp|Q8S8S2|LPCT2_ARATH/0.0/Lysophospholipid acyltransferase LPEAT2 OS=Arabidopsis thaliana GN=LPEAT2 PE=1 SV=1	vvi:100262557/0.0/lysophospholipid acyltransferase LPEAT2; K13510 lysophosphatidylcholine acyltransferase / lyso-PAF acetyltransferase [EC:2.3.1.23 2.3.1.67]	ECU10g0310/2e-10/---	PS50222/6.145/EF-hand calcium-binding domain profile.	biological_process:GO:0008152//metabolic process;molecular_function:GO:0016746//transferase activity, transferring acyl groups;GO:0005509//calcium ion binding;	539
CL13377.Contig3_All	AT3G05420	Q9MA55	ACBP4_ARATH	Acyl-CoA-binding domain-containing protein 4 (Acyl-CoA binding protein 4)	ACBP4 At3g05420 F22F7.13	gi|643739260|gb|KDP45074.1|/0/hypothetical protein JCGZ_01574 [Jatropha curcas]	gi|359486661|ref|XM_002264683.2|/0.0/PREDICTED: Vitis vinifera acyl-CoA-binding domain-containing protein 4-like (LOC100253103), mRNA	sp|Q9MA55|ACBP4_ARATH/2e-129/Acyl-CoA-binding domain-containing protein 4 OS=Arabidopsis thaliana GN=ACBP4 PE=1 SV=1	pda:103717625/7e-19/tRNA wybutosine-synthesizing protein 2/3/4; K15450 tRNA wybutosine-synthesizing protein 3 [EC:2.1.1.282]	NA	PF13418/4.3E-7/Galactose oxidase, central domain	NA	668
CL19015.Contig3_All	AT4G25970	A4GNA8	PSD3_ARATH	Phosphatidylserine decarboxylase proenzyme 3 (EC 4.1.1.65) [Cleaved into: Phosphatidylserine decarboxylase 3 beta chain; Phosphatidylserine decarboxylase 3 alpha chain]	PSD3 At4g25970 F20B18.80	gi|643736034|gb|KDP42450.1|/0/hypothetical protein JCGZ_00247 [Jatropha curcas]	gi|359485964|ref|XM_002267912.2|/0.0/PREDICTED: Vitis vinifera C2 domain-containing protein C31G5.15-like (LOC100246885), mRNA	NA	jcu:105629669/0.0/phosphatidylserine decarboxylase proenzyme 2-like; K01613 phosphatidylserine decarboxylase [EC:4.1.1.65]	SPAC31G5.15_2/7e-65/---	PTHR10067:SF2/2.7E-224/--	NA	635
CL13096.Contig1_All	AT4G25970	Q0WW96	Q0WW96_ARATH	Phosphatidylserine decarboxylase proenzyme 2 (EC 4.1.1.65) [Cleaved into: Phosphatidylserine decarboxylase 2 alpha chain; Phosphatidylserine decarboxylase 2 beta chain]	PSD2 At4g25970	gi|567219234|ref|XP_006413246.1|/3.1973e-70/hypothetical protein EUTSA_v10024661mg [Eutrema salsugineum] &gt;gi|557114416|gb|ESQ54699.1| hypothetical protein EUTSA_v10024661mg [Eutrema salsugineum]	NA	NA	brp:103863759/1e-70/phosphatidylserine decarboxylase proenzyme 3; K01613 phosphatidylserine decarboxylase [EC:4.1.1.65]	SPAC31G5.15_2/8e-97/---	PF02666/5.8E-55/Phosphatidylserine decarboxylase	NA	368
CL4016.Contig1_All	AT4G27780	Q9STP8	ACBP2_ARATH	Acyl-CoA-binding domain-containing protein 2 (Acyl-CoA binding protein 2)	ACBP2 At4g27780 T27E11.20	gi|590674205|ref|XP_007039103.1|/2.10517e-147/Acyl-CoA binding protein 2 isoform 1 [Theobroma cacao] &gt;gi|508776348|gb|EOY23604.1| Acyl-CoA binding protein 2 isoform 1 [Theobroma cacao]	gi|359490811|ref|XM_002271955.2|/1e-47/PREDICTED: Vitis vinifera glucan endo-1,3-beta-glucosidase 2-like (LOC100262327), mRNA	sp|Q9STP8|ACBP2_ARATH/2e-133/Acyl-CoA-binding domain-containing protein 2 OS=Arabidopsis thaliana GN=ACBP2 PE=1 SV=1	mtr:MTR_5g043640/5e-14/Ankyrin repeat domain-containing protein; K06694 26S proteasome non-ATPase regulatory subunit 10	PAE1861/6e-11/---	PR00689/1.7E-8/Acyl-coA-binding protein signature	NA	354
CL4016.Contig2_All	AT4G27780	Q9STP8	ACBP2_ARATH	Acyl-CoA-binding domain-containing protein 2 (Acyl-CoA binding protein 2)	ACBP2 At4g27780 T27E11.20	gi|590674205|ref|XP_007039103.1|/2.29049e-147/Acyl-CoA binding protein 2 isoform 1 [Theobroma cacao] &gt;gi|508776348|gb|EOY23604.1| Acyl-CoA binding protein 2 isoform 1 [Theobroma cacao]	gi|359490811|ref|XM_002271955.2|/2e-47/PREDICTED: Vitis vinifera glucan endo-1,3-beta-glucosidase 2-like (LOC100262327), mRNA	sp|Q9STP8|ACBP2_ARATH/2e-133/Acyl-CoA-binding domain-containing protein 2 OS=Arabidopsis thaliana GN=ACBP2 PE=1 SV=1	mtr:MTR_5g043640/6e-14/Ankyrin repeat domain-containing protein; K06694 26S proteasome non-ATPase regulatory subunit 10	PAE1861/6e-11/---	PR01415/3.1E-6/Ankyrin repeat signature	NA	354
CL17044.Contig2_All	AT4G38570	Q8GUK6	PIS2_ARATH	Probable CDP-diacylglycerol--inositol 3-phosphatidyltransferase 2 (EC 2.7.8.11) (Phosphatidylinositol synthase 2) (AtPIS2) (PI synthase 2) (PtdIns synthase 2)	PIS2 At4g38570 F20M13.130	gi|643718452|gb|KDP29667.1|/2.84852e-107/hypothetical protein JCGZ_18829 [Jatropha curcas]	gi|449489640|ref|XM_004158324.1|/1e-125/PREDICTED: Cucumis sativus CDP-diacylglycerol--inositol 3-phosphatidyltransferase 1-like (LOC101219739), mRNA	sp|Q8GUK6|PIS2_ARATH/3e-100/Probable CDP-diacylglycerol--inositol 3-phosphatidyltransferase 2 OS=Arabidopsis thaliana GN=PIS2 PE=2 SV=2	jcu:105641794/5e-108/probable CDP-diacylglycerol--inositol 3-phosphatidyltransferase 2; K00999 CDP-diacylglycerol--inositol 3-phosphatidyltransferase [EC:2.7.8.11]	YPR113w/2e-32/---	PF01066/9.4E-18/CDP-alcohol phosphatidyltransferase	biological_process:GO:0008654//phospholipid biosynthetic process;cellular_component:GO:0016020//membrane;molecular_function:GO:0003881//CDP-diacylglycerol-inositol 3-phosphatidyltransferase activity;	225
CL19015.Contig1_All	AT5G57190	F4KAK5	PSD2_ARATH	Phosphatidylserine decarboxylase proenzyme 2 (EC 4.1.1.65) [Cleaved into: Phosphatidylserine decarboxylase 2 beta chain; Phosphatidylserine decarboxylase 2 alpha chain]	PSD2 At5g57190 MUL3.14	gi|643736034|gb|KDP42450.1|/0/hypothetical protein JCGZ_00247 [Jatropha curcas]	gi|359485964|ref|XM_002267912.2|/0.0/PREDICTED: Vitis vinifera C2 domain-containing protein C31G5.15-like (LOC100246885), mRNA	NA	jcu:105629669/0.0/phosphatidylserine decarboxylase proenzyme 2-like; K01613 phosphatidylserine decarboxylase [EC:4.1.1.65]	SPAC31G5.15_2/8e-65/---	PTHR10067:SF2/1.4E-209/--	biological_process:GO:0055114//oxidation-reduction process;molecular_function:GO:0009055//electron carrier activity;GO:0016705//oxidoreductase activity, acting on paired donors, with incorporation or reduction of molecular oxygen;GO:0020037//heme binding;GO:0005506//iron ion binding;GO:0004497//monooxygenase activity;	635
CL8406.Contig10_All	AT4G23850	A0A0D3N5I1	A0A0D3N5I1_9BRAS	Uncharacterized protein (Fragment)	AT4G23850	gi|702385544|ref|XP_010064551.1|/7.30993e-168/PREDICTED: long chain acyl-CoA synthetase 6, peroxisomal-like [Eucalyptus grandis]	gi|225432603|ref|XM_002277900.1|/0.0/PREDICTED: Vitis vinifera long chain acyl-CoA synthetase 7, peroxisomal-like (LOC100244213), mRNA	sp|Q8LPS1|LACS6_ARATH/2e-160/Long chain acyl-CoA synthetase 6, peroxisomal OS=Arabidopsis thaliana GN=LACS6 PE=1 SV=1	egr:104451635/1e-168/long chain acyl-CoA synthetase 6, peroxisomal-like; K01897 long-chain acyl-CoA synthetase [EC:6.2.1.3]	YER015w/2e-46/---	PF00501/2.6E-42/AMP-binding enzyme	biological_process:GO:0008152//metabolic process;molecular_function:GO:0003824//catalytic activity;	160
Unigene32200_All	AT4G23850	Q9T0A0	LACS4_ARATH	Long chain acyl-CoA synthetase 4 (EC 6.2.1.3)	LACS4 At4g23850 T32A16_20	gi|225426350|ref|XP_002270385.1|/0/PREDICTED: long chain acyl-CoA synthetase 4 [Vitis vinifera] &gt;gi|297742330|emb|CBI34479.3| unnamed protein product [Vitis vinifera]	gi|359474090|ref|XM_002270349.2|/0.0/PREDICTED: Vitis vinifera long chain acyl-CoA synthetase 4-like (LOC100265062), mRNA	sp|Q9T0A0|LACS4_ARATH/0.0/Long chain acyl-CoA synthetase 4 OS=Arabidopsis thaliana GN=LACS4 PE=2 SV=1	vvi:100265062/0.0/long chain acyl-CoA synthetase 4; K01897 long-chain acyl-CoA synthetase [EC:6.2.1.3]	SPBP4H10.11c/8e-83/---	PF00501/5.5E-94/AMP-binding enzyme	biological_process:GO:0008152//metabolic process;molecular_function:GO:0003824//catalytic activity;	666
CL2387.Contig4_All	AT4G16700	A0A1P8B7Z0	A0A1P8B7Z0_ARATH	Phosphatidylserine decarboxylase 1	PSD1 At4g16700 Dl4375c FCAALL.4	gi|645266069|ref|XP_008238454.1|/0/PREDICTED: phosphatidylserine decarboxylase proenzyme 2, mitochondrial [Prunus mume]	gi|359495987|ref|XM_002266055.2|/1e-137/PREDICTED: Vitis vinifera phosphatidylserine decarboxylase proenzyme 1, mitochondrial-like (LOC100259711), mRNA	NA	pmum:103337078/0.0/phosphatidylserine decarboxylase proenzyme 2, mitochondrial; K01613 phosphatidylserine decarboxylase [EC:4.1.1.65]	YNL169c/1e-49/---	PTHR10067/1.6E-79/--	NA	385
CL2387.Contig2_All	AT4G16700	Q84V22	PSD1_ARATH	Phosphatidylserine decarboxylase proenzyme 1, mitochondrial (EC 4.1.1.65) [Cleaved into: Phosphatidylserine decarboxylase 1 beta chain; Phosphatidylserine decarboxylase 1 alpha chain]	PSD1 At4g16700 dl4375c FCAALL.4	gi|645266069|ref|XP_008238454.1|/1.07678e-180/PREDICTED: phosphatidylserine decarboxylase proenzyme 2, mitochondrial [Prunus mume]	gi|359495987|ref|XM_002266055.2|/1e-110/PREDICTED: Vitis vinifera phosphatidylserine decarboxylase proenzyme 1, mitochondrial-like (LOC100259711), mRNA	NA	pmum:103337078/0.0/phosphatidylserine decarboxylase proenzyme 2, mitochondrial; K01613 phosphatidylserine decarboxylase [EC:4.1.1.65]	YNL169c/1e-45/---	PTHR10067/8.4E-101/--	NA	453
CL2387.Contig5_All	AT4G16700	Q84V22	PSD1_ARATH	Phosphatidylserine decarboxylase proenzyme 1, mitochondrial (EC 4.1.1.65) [Cleaved into: Phosphatidylserine decarboxylase 1 beta chain; Phosphatidylserine decarboxylase 1 alpha chain]	PSD1 At4g16700 dl4375c FCAALL.4	gi|359495988|ref|XP_002266091.2|/0/PREDICTED: LOW QUALITY PROTEIN: phosphatidylserine decarboxylase proenzyme 1, mitochondrial-like [Vitis vinifera]	gi|359495987|ref|XM_002266055.2|/1e-155/PREDICTED: Vitis vinifera phosphatidylserine decarboxylase proenzyme 1, mitochondrial-like (LOC100259711), mRNA	NA	pmum:103337078/0.0/phosphatidylserine decarboxylase proenzyme 2, mitochondrial; K01613 phosphatidylserine decarboxylase [EC:4.1.1.65]	YNL169c/6e-54/---	PF02666/9.6E-66/Phosphatidylserine decarboxylase	NA	453
CL14411.Contig1_All	AT4G22340	A6H5A4	A6H5A4_VIGUN	Phosphatidate cytidylyltransferase (EC 2.7.7.41) (Fragment)	AT4G22340	gi|168032592|ref|XP_001768802.1|/3.83704e-69/predicted protein [Physcomitrella patens] &gt;gi|162679914|gb|EDQ66355.1| predicted protein [Physcomitrella patens]	gi|545366812|ref|XM_005648226.1|/5e-18/Coccomyxa subellipsoidea C-169 phosphatidate cytidylyltransferase (COCSUDRAFT_28982) mRNA, complete cds	sp|O04940|CDS1_SOLTU/2e-70/Phosphatidate cytidylyltransferase OS=Solanum tuberosum GN=CDS1 PE=2 SV=1	sot:102597765/2e-69/CDS1, cds; phosphatidate cytidylyltransferase-like (EC:2.7.7.41); K00981 phosphatidate cytidylyltransferase [EC:2.7.7.41]	SPBC13A2.03/1e-86/---	PTHR13773/9.2E-161/--	biological_process:GO:0008654//phospholipid biosynthetic process;cellular_component:GO:0016020//membrane;molecular_function:GO:0004605//phosphatidate cytidylyltransferase activity;	195
CL14411.Contig2_All	AT4G22340	A6H5A4	A6H5A4_VIGUN	Phosphatidate cytidylyltransferase (EC 2.7.7.41) (Fragment)	AT4G22340	gi|565443448|ref|XP_006283802.1|/9.41401e-49/hypothetical protein CARUB_v10004892mg [Capsella rubella] &gt;gi|482552507|gb|EOA16700.1| hypothetical protein CARUB_v10004892mg [Capsella rubella]	gi|545366812|ref|XM_005648226.1|/5e-18/Coccomyxa subellipsoidea C-169 phosphatidate cytidylyltransferase (COCSUDRAFT_28982) mRNA, complete cds	sp|O04928|CDS1_ARATH/2e-50/Phosphatidate cytidylyltransferase OS=Arabidopsis thaliana GN=CDS1 PE=1 SV=1	aly:ARALYDRAFT_475100/2e-49/ATCDS1; CDP-diacylglycerol synthase 1; K00981 phosphatidate cytidylyltransferase [EC:2.7.7.41]	SPBC13A2.03/1e-63/---	PTHR13773:SF8/2.4E-101/--	biological_process:GO:0008654//phospholipid biosynthetic process;cellular_component:GO:0016020//membrane;molecular_function:GO:0004605//phosphatidate cytidylyltransferase activity;	195
CL3080.Contig2_All	AT4G22340	F4JL60	F4JL60_ARATH	Phosphatidate cytidylyltransferase (EC 2.7.7.41)	CDS2 At4g22340 T10I14.170 T10I14_170	gi|720045034|ref|XP_010270080.1|/0/PREDICTED: phosphatidate cytidylyltransferase [Nelumbo nucifera] &gt;gi|720045037|ref|XP_010270082.1| PREDICTED: phosphatidate cytidylyltransferase [Nelumbo nucifera] &gt;gi|720045040|ref|XP_010270083.1| PREDICTED: phosphatidate cytidylyltransferase [Nelumbo nucifera] &gt;gi|720045044|ref|XP_010270084.1| PREDICTED: phosphatidate cytidylyltransferase [Nelumbo nuc…	gi|359494155|ref|XM_002277465.2|/0.0/PREDICTED: Vitis vinifera phosphatidate cytidylyltransferase-like (LOC100262389), mRNA	sp|O04940|CDS1_SOLTU/0.0/Phosphatidate cytidylyltransferase OS=Solanum tuberosum GN=CDS1 PE=2 SV=1	vvi:100262389/0.0/phosphatidate cytidylyltransferase; K00981 phosphatidate cytidylyltransferase [EC:2.7.7.41]	SPBC13A2.03/6e-80/---	PTHR13773:SF8/2.9E-213/--	biological_process:GO:0016024//CDP-diacylglycerol biosynthetic process;cellular_component:GO:0016021//integral component of membrane;molecular_function:GO:0004605//phosphatidate cytidylyltransferase activity;	447
CL3080.Contig3_All	AT4G22340	F4JL60	F4JL60_ARATH	Phosphatidate cytidylyltransferase (EC 2.7.7.41)	CDS2 At4g22340 T10I14.170 T10I14_170	gi|720045034|ref|XP_010270080.1|/0/PREDICTED: phosphatidate cytidylyltransferase [Nelumbo nucifera] &gt;gi|720045037|ref|XP_010270082.1| PREDICTED: phosphatidate cytidylyltransferase [Nelumbo nucifera] &gt;gi|720045040|ref|XP_010270083.1| PREDICTED: phosphatidate cytidylyltransferase [Nelumbo nucifera] &gt;gi|720045044|ref|XP_010270084.1| PREDICTED: phosphatidate cytidylyltransferase [Nelumbo nuc…	gi|359494155|ref|XM_002277465.2|/0.0/PREDICTED: Vitis vinifera phosphatidate cytidylyltransferase-like (LOC100262389), mRNA	sp|O04940|CDS1_SOLTU/0.0/Phosphatidate cytidylyltransferase OS=Solanum tuberosum GN=CDS1 PE=2 SV=1	vvi:100262389/0.0/phosphatidate cytidylyltransferase; K00981 phosphatidate cytidylyltransferase [EC:2.7.7.41]	SPBC13A2.03/2e-80/---	PF01148/1.2E-87/Cytidylyltransferase family	biological_process:GO:0016024//CDP-diacylglycerol biosynthetic process;cellular_component:GO:0016021//integral component of membrane;molecular_function:GO:0004605//phosphatidate cytidylyltransferase activity;	447
CL3080.Contig4_All	AT4G22340	F4JL60	F4JL60_ARATH	Phosphatidate cytidylyltransferase (EC 2.7.7.41)	CDS2 At4g22340 T10I14.170 T10I14_170	gi|604314680|gb|EYU27386.1|/0/hypothetical protein MIMGU_mgv1a006948mg [Erythranthe guttata]	gi|359495576|ref|XM_003634980.1|/0.0/PREDICTED: Vitis vinifera phosphatidate cytidylyltransferase-like (LOC100854082), partial mRNA	sp|O04940|CDS1_SOLTU/4e-169/Phosphatidate cytidylyltransferase OS=Solanum tuberosum GN=CDS1 PE=2 SV=1	brp:103859981/0.0/phosphatidate cytidylyltransferase; K00981 phosphatidate cytidylyltransferase [EC:2.7.7.41]	SPBC13A2.03/1e-77/---	PTHR13773/1.8E-164/--	NA	447
CL6099.Contig1_All	AT1G04010	Q4VCM1	LCAT2_ARATH	Phospholipid--sterol O-acyltransferase (EC 2.3.1.-) (Lecithin-cholesterol acyltransferase-like 2)	PSAT LCAT2 PSAT1 At1g04010 F21M11.5	gi|661892617|emb|CDP03775.1|/0/unnamed protein product [Coffea canephora]	gi|225438032|ref|XM_002271473.1|/0.0/PREDICTED: Vitis vinifera phospholipid--sterol O-acyltransferase-like (LOC100265301), mRNA	sp|Q4VCM1|LCAT2_ARATH/0.0/Phospholipid--sterol O-acyltransferase OS=Arabidopsis thaliana GN=PSAT PE=2 SV=2	mtr:MTR_7g098010/0.0/Phosphatidylcholine-sterol acyltransferase; K00679 phospholipid:diacylglycerol acyltransferase [EC:2.3.1.158]	NA	PTHR11440/2.7E-199/--	biological_process:GO:0006629//lipid metabolic process;molecular_function:GO:0008374//O-acyltransferase activity;	633
CL6099.Contig2_All	AT1G04010	Q4VCM1	LCAT2_ARATH	Phospholipid--sterol O-acyltransferase (EC 2.3.1.-) (Lecithin-cholesterol acyltransferase-like 2)	PSAT LCAT2 PSAT1 At1g04010 F21M11.5	gi|225438033|ref|XP_002271509.1|/0/PREDICTED: phospholipid--sterol O-acyltransferase [Vitis vinifera] &gt;gi|297744188|emb|CBI37158.3| unnamed protein product [Vitis vinifera]	gi|225438032|ref|XM_002271473.1|/0.0/PREDICTED: Vitis vinifera phospholipid--sterol O-acyltransferase-like (LOC100265301), mRNA	sp|Q4VCM1|LCAT2_ARATH/0.0/Phospholipid--sterol O-acyltransferase OS=Arabidopsis thaliana GN=PSAT PE=2 SV=2	mtr:MTR_7g098010/0.0/Phosphatidylcholine-sterol acyltransferase; K00679 phospholipid:diacylglycerol acyltransferase [EC:2.3.1.158]	NA	PF02450/2.6E-111/Lecithin:cholesterol acyltransferase	biological_process:GO:0006629//lipid metabolic process;molecular_function:GO:0008374//O-acyltransferase activity;	633
CL6099.Contig3_All	AT1G04010	Q4VCM1	LCAT2_ARATH	Phospholipid--sterol O-acyltransferase (EC 2.3.1.-) (Lecithin-cholesterol acyltransferase-like 2)	PSAT LCAT2 PSAT1 At1g04010 F21M11.5	gi|225438033|ref|XP_002271509.1|/0/PREDICTED: phospholipid--sterol O-acyltransferase [Vitis vinifera] &gt;gi|297744188|emb|CBI37158.3| unnamed protein product [Vitis vinifera]	gi|225438032|ref|XM_002271473.1|/0.0/PREDICTED: Vitis vinifera phospholipid--sterol O-acyltransferase-like (LOC100265301), mRNA	sp|Q4VCM1|LCAT2_ARATH/0.0/Phospholipid--sterol O-acyltransferase OS=Arabidopsis thaliana GN=PSAT PE=2 SV=2	mtr:MTR_7g098010/0.0/Phosphatidylcholine-sterol acyltransferase; K00679 phospholipid:diacylglycerol acyltransferase [EC:2.3.1.158]	NA	PTHR11440/5.9E-214/--	biological_process:GO:0006629//lipid metabolic process;molecular_function:GO:0008374//O-acyltransferase activity;	633
CL2485.Contig1_All	AT4G19860	Q71N54	LCAT4_ARATH	Lecithin-cholesterol acyltransferase-like 4 (EC 2.3.1.-)	LCAT4 At4g19860 T16H5.220	gi|590637791|ref|XP_007029217.1|/1.82655e-144/Lecithin:cholesterol acyltransferase 3 [Theobroma cacao] &gt;gi|508717822|gb|EOY09719.1| Lecithin:cholesterol acyltransferase 3 [Theobroma cacao]	gi|359476597|ref|XM_002269843.2|/1e-111/PREDICTED: Vitis vinifera phospholipase A(1) LCAT3-like (LOC100263328), mRNA	sp|Q93V61|LCAT3_ARATH/2e-137/Phospholipase A(1) LCAT3 OS=Arabidopsis thaliana GN=LCAT3 PE=1 SV=1	egr:104449243/5e-10/lecithin-cholesterol acyltransferase-like 1; K06129 lysophospholipase III [EC:3.1.1.5]	NA	PTHR11440/2.8E-167/--	NA	535
Unigene790_All	AT4G19860	Q71N54	LCAT4_ARATH	Lecithin-cholesterol acyltransferase-like 4 (EC 2.3.1.-)	LCAT4 At4g19860 T16H5.220	gi|225423706|ref|XP_002277516.1|/0/PREDICTED: lecithine-cholesterol acyltransferase-like 4 [Vitis vinifera] &gt;gi|297737965|emb|CBI27166.3| unnamed protein product [Vitis vinifera]	gi|225423705|ref|XM_002277480.1|/0.0/PREDICTED: Vitis vinifera lecithine-cholesterol acyltransferase-like 4 (LOC100255965), mRNA	sp|Q71N54|LCAT4_ARATH/0.0/Lecithin-cholesterol acyltransferase-like 4 OS=Arabidopsis thaliana GN=LCAT4 PE=1 SV=1	sot:102597068/3e-11/lecithin-cholesterol acyltransferase-like 1-like; K06129 lysophospholipase III [EC:3.1.1.5]	NA	PTHR11440:SF3/6.2E-221/--	biological_process:GO:0006629//lipid metabolic process;molecular_function:GO:0008374//O-acyltransferase activity;	535
CL2590.Contig9_All	AT1G02205	F4HVY0	CER1_ARATH	Protein ECERIFERUM 1	CER1 At1g02205 T7I23.10	gi|359489252|ref|XP_002263787.2|/0/PREDICTED: protein WAX2-like [Vitis vinifera]	gi|359489251|ref|XM_002263751.2|/7e-61/PREDICTED: Vitis vinifera protein WAX2-like (LOC100243849), mRNA	sp|F4HVY0|CER1_ARATH/0.0/Protein ECERIFERUM 1 OS=Arabidopsis thaliana GN=CER1 PE=1 SV=1	vvi:100243849/0.0/protein ECERIFERUM 1-like; K15404 aldehyde decarbonylase [EC:4.1.99.5]	CC1671/1e-09/---	PTHR11863:SF25/2.1E-260/--	biological_process:GO:0006633//fatty acid biosynthetic process;GO:0055114//oxidation-reduction process;cellular_component:GO:0016021//integral component of membrane;molecular_function:GO:0005506//iron ion binding;GO:0016491//oxidoreductase activity;	625
Unigene12242_All	AT1G02205	F4HVY0	CER1_ARATH	Protein ECERIFERUM 1	CER1 At1g02205 T7I23.10	gi|359489252|ref|XP_002263787.2|/0/PREDICTED: protein WAX2-like [Vitis vinifera]	gi|225470132|ref|XM_002265075.1|/2e-59/PREDICTED: Vitis vinifera protein WAX2-like (LOC100262701), mRNA	sp|F4HVY0|CER1_ARATH/0.0/Protein ECERIFERUM 1 OS=Arabidopsis thaliana GN=CER1 PE=1 SV=1	vvi:100243849/0.0/protein ECERIFERUM 1-like; K15404 aldehyde decarbonylase [EC:4.1.99.5]	CC1671/7e-10/---	PTHR11863:SF25/9.4E-258/--	biological_process:GO:0006633//fatty acid biosynthetic process;GO:0055114//oxidation-reduction process;cellular_component:GO:0016021//integral component of membrane;molecular_function:GO:0005506//iron ion binding;GO:0016491//oxidoreductase activity;	625
Unigene16239_All	AT1G02205	F4HVY0	CER1_ARATH	Protein ECERIFERUM 1	CER1 At1g02205 T7I23.10	gi|596016296|ref|XP_007218863.1|/0/hypothetical protein PRUPE_ppa002893mg [Prunus persica] &gt;gi|462415325|gb|EMJ20062.1| hypothetical protein PRUPE_ppa002893mg [Prunus persica]	gi|470146207|ref|XM_004308672.1|/4e-36/PREDICTED: Fragaria vesca subsp. vesca protein ECERIFERUM 1-like (LOC101297683), mRNA	sp|F4HVY0|CER1_ARATH/0.0/Protein ECERIFERUM 1 OS=Arabidopsis thaliana GN=CER1 PE=1 SV=1	pmum:103331413/0.0/protein ECERIFERUM 1-like; K15404 aldehyde decarbonylase [EC:4.1.99.5]	CC1671/2e-10/---	PTHR11863:SF25/5.6E-253/--	NA	625
Unigene4771_All	AT1G02205	F4HVY0	CER1_ARATH	Protein ECERIFERUM 1	CER1 At1g02205 T7I23.10	gi|359489252|ref|XP_002263787.2|/0/PREDICTED: protein WAX2-like [Vitis vinifera]	gi|359489251|ref|XM_002263751.2|/7e-61/PREDICTED: Vitis vinifera protein WAX2-like (LOC100243849), mRNA	sp|F4HVY0|CER1_ARATH/0.0/Protein ECERIFERUM 1 OS=Arabidopsis thaliana GN=CER1 PE=1 SV=1	vvi:100243849/0.0/protein ECERIFERUM 1-like; K15404 aldehyde decarbonylase [EC:4.1.99.5]	CC1671/1e-09/---	PTHR11863/2.1E-260/--	biological_process:GO:0006633//fatty acid biosynthetic process;GO:0055114//oxidation-reduction process;cellular_component:GO:0016021//integral component of membrane;molecular_function:GO:0005506//iron ion binding;GO:0016491//oxidoreductase activity;	625
Unigene7237_All	AT1G02205	F4HVY0	CER1_ARATH	Protein ECERIFERUM 1	CER1 At1g02205 T7I23.10	gi|596016296|ref|XP_007218863.1|/0/hypothetical protein PRUPE_ppa002893mg [Prunus persica] &gt;gi|462415325|gb|EMJ20062.1| hypothetical protein PRUPE_ppa002893mg [Prunus persica]	gi|470146207|ref|XM_004308672.1|/1e-29/PREDICTED: Fragaria vesca subsp. vesca protein ECERIFERUM 1-like (LOC101297683), mRNA	sp|F4HVY0|CER1_ARATH/0.0/Protein ECERIFERUM 1 OS=Arabidopsis thaliana GN=CER1 PE=1 SV=1	pmum:103331413/0.0/protein ECERIFERUM 1-like; K15404 aldehyde decarbonylase [EC:4.1.99.5]	CC1671/2e-10/---	PTHR11863/1.7E-250/--	NA	625
Unigene27396_All	AT1G07720	A0A1P8AST0	A0A1P8AST0_ARATH	3-ketoacyl-CoA synthase (EC 2.3.1.-)	KCS3 3-ketoacyl-CoA synthase 3 At1g07720 F24B9.18 F24B9_18	gi|225448813|ref|XP_002276028.1|/0/PREDICTED: 3-ketoacyl-CoA synthase 12-like [Vitis vinifera]	gi|225448812|ref|XM_002275992.1|/1e-35/PREDICTED: Vitis vinifera 3-ketoacyl-CoA synthase 12-like (LOC100251892), mRNA	sp|Q9LQP8|KCS3_ARATH/1e-166/3-ketoacyl-CoA synthase 3 OS=Arabidopsis thaliana GN=KCS3 PE=2 SV=3	vvi:100251892/0.0/3-ketoacyl-CoA synthase 12-like; K15397 3-ketoacyl-CoA synthase [EC:2.3.1.199]	Rv1660/4e-12/---	PTHR31561:SF4/1.0E-269/--	NA	521
CL18125.Contig1_All	AT1G09330	Q0WRM9	Q0WRM9_ARATH	Golgi apparatus membrane protein TVP23	At1g09330	gi|720081547|ref|XP_010242313.1|/3.29212e-91/PREDICTED: Golgi apparatus membrane protein-like protein ECHIDNA [Nelumbo nucifera]	gi|359487556|ref|XM_002281383.2|/1e-112/PREDICTED: Vitis vinifera protein ECHIDNA-like (LOC100256212), mRNA	sp|Q8LEK2|TVP23_ARATH/1e-85/Golgi apparatus membrane protein-like protein ECHIDNA OS=Arabidopsis thaliana GN=ECH PE=1 SV=1	NA	NA	PF05832/4.4E-47/Eukaryotic protein of unknown function (DUF846)	NA	186
CL18125.Contig2_All	AT1G09330	Q0WRM9	Q0WRM9_ARATH	Golgi apparatus membrane protein TVP23	At1g09330	gi|720081547|ref|XP_010242313.1|/3.6762e-91/PREDICTED: Golgi apparatus membrane protein-like protein ECHIDNA [Nelumbo nucifera]	gi|359487556|ref|XM_002281383.2|/1e-110/PREDICTED: Vitis vinifera protein ECHIDNA-like (LOC100256212), mRNA	sp|Q8LEK2|TVP23_ARATH/1e-85/Golgi apparatus membrane protein-like protein ECHIDNA OS=Arabidopsis thaliana GN=ECH PE=1 SV=1	NA	NA	PTHR13019/4.3E-74/--	NA	186
CL6917.Contig2_All	AT1G09330	Q0WRM9	Q0WRM9_ARATH	Golgi apparatus membrane protein TVP23	At1g09330	gi|225437649|ref|XP_002279089.1|/6.02332e-70/PREDICTED: protein ECHIDNA [Vitis vinifera] &gt;gi|297744023|emb|CBI36993.3| unnamed protein product [Vitis vinifera]	gi|225437648|ref|XM_002279053.1|/1e-85/PREDICTED: Vitis vinifera protein ECHIDNA-like (LOC100260558), mRNA	sp|Q8LEK2|TVP23_ARATH/4e-58/Golgi apparatus membrane protein-like protein ECHIDNA OS=Arabidopsis thaliana GN=ECH PE=1 SV=1	NA	NA	PF05832/1.7E-30/Eukaryotic protein of unknown function (DUF846)	NA	186
CL6917.Contig3_All	AT1G09330	Q0WRM9	Q0WRM9_ARATH	Golgi apparatus membrane protein TVP23	At1g09330	gi|225437649|ref|XP_002279089.1|/1.43522e-93/PREDICTED: protein ECHIDNA [Vitis vinifera] &gt;gi|297744023|emb|CBI36993.3| unnamed protein product [Vitis vinifera]	gi|225437648|ref|XM_002279053.1|/1e-126/PREDICTED: Vitis vinifera protein ECHIDNA-like (LOC100260558), mRNA	sp|Q8LEK2|TVP23_ARATH/6e-81/Golgi apparatus membrane protein-like protein ECHIDNA OS=Arabidopsis thaliana GN=ECH PE=1 SV=1	NA	NA	PTHR13019/4.8E-72/--	NA	186
CL8108.Contig2_All	AT1G09430	O80526	ACLA3_ARATH	ATP-citrate synthase alpha chain protein 3 (ATP-citrate synthase A-3) (EC 2.3.3.8) (ATP-citrate lyase A-3) (Citrate cleavage enzyme A-3)	ACLA-3 At1g09430 F19J9.9	gi|720047861|ref|XP_010270942.1|/0/PREDICTED: ATP-citrate synthase alpha chain protein 2 [Nelumbo nucifera]	gi|359487576|ref|XM_002280478.2|/0.0/PREDICTED: Vitis vinifera ATP-citrate synthase alpha chain protein 2-like, transcript variant 1 (LOC100240939), mRNA	sp|Q2QZ86|ACLA2_ORYSJ/0.0/ATP-citrate synthase alpha chain protein 2 OS=Oryza sativa subsp. japonica GN=ACLA-2 PE=2 SV=2	sot:102588828/0.0/ATP-citrate synthase alpha chain protein 2-like; K01648 ATP citrate (pro-S)-lyase [EC:2.3.3.8]	SPAC22A12.16/6e-82/---	PTHR23118/0.0/--	NA	424
CL11808.Contig2_All	AT1G24470	Q9FYL6	KCR2_ARATH	Very-long-chain 3-oxoacyl-CoA reductase-like protein At1g24470 (EC 1.-.-.-) (Beta-ketoacyl reductase 2) (AtKCR2)	KCR2 At1g24470 F21J9.13	gi|703113162|ref|XP_010100315.1|/1.25302e-122/Inactive hydroxysteroid dehydrogenase-like protein 1 [Morus notabilis] &gt;gi|587893917|gb|EXB82449.1| Inactive hydroxysteroid dehydrogenase-like protein 1 [Morus notabilis]	gi|162809361|gb|AC215897.1|/2e-15/Populus trichocarpa clone POP034-F24, complete sequence	sp|Q9FYL6|KCR2_ARATH/3e-97/Very-long-chain 3-oxoacyl-CoA reductase-like protein At1g24470 OS=Arabidopsis thaliana GN=KCR2 PE=2 SV=1	jcu:105644725/5e-122/very-long-chain 3-oxoacyl-CoA reductase-like protein At1g24470; K10251 17beta-estradiol 17-dehydrogenase / very-long-chain 3-oxoacyl-CoA reductase [EC:1.1.1.62 1.1.1.330]	SPAC4G9.15/3e-32/---	PR00080/8.63E-6/Short-chain dehydrogenase/reductase (SDR) superfamily signature	biological_process:GO:0055114//oxidation-reduction process;molecular_function:GO:0004303//estradiol 17-beta-dehydrogenase activity;GO:0000166//nucleotide binding;	312
CL21106.Contig2_All	AT1G31770	Q9C6W5	AB14G_ARATH	ABC transporter G family member 14 (ABC transporter ABCG.14) (AtABCG14) (White-brown complex homolog protein 14) (AtWBC14)	ABCG14 WBC14 At1g31770 F27M3.2 F5M6.22	gi|359474723|ref|XP_002270533.2|/0/PREDICTED: ABC transporter G family member 14-like [Vitis vinifera] &gt;gi|296085456|emb|CBI29188.3| unnamed protein product [Vitis vinifera]	gi|359474722|ref|XM_002270497.2|/0.0/PREDICTED: Vitis vinifera ABC transporter G family member 14-like (LOC100247745), mRNA	sp|Q9C6W5|AB14G_ARATH/0.0/ABC transporter G family member 14 OS=Arabidopsis thaliana GN=ABCG14 PE=2 SV=1	cme:CYME_CMS467C/9e-94/ATP-binding cassette, sub-family G, member 2; K05681 ATP-binding cassette, subfamily G (WHITE), member 2	YCR011c_2/6e-51/---	SM00382/5.7E-11/ATPases associated with a variety of cellular activities	biological_process:GO:0006200//ATP catabolic process;cellular_component:GO:0016020//membrane;molecular_function:GO:0005524//ATP binding;GO:0016887//ATPase activity;	648
CL9207.Contig2_All	AT1G36160	Q38970	ACC1_ARATH	Acetyl-CoA carboxylase 1 (AtACC1) (EC 6.4.1.2) (Protein EMBRYO DEFECTIVE 22) (Protein GURKE) (Protein PASTICCINO 3) [Includes: Biotin carboxylase (EC 6.3.4.14)]	ACC1 EMB22 GK PAS3 At1g36160 F15C21.1	gi|225459364|ref|XP_002285808.1|/0/PREDICTED: acetyl-CoA carboxylase 1-like [Vitis vinifera]	gi|225459363|ref|XM_002285772.1|/0.0/PREDICTED: Vitis vinifera acetyl-CoA carboxylase 1-like (LOC100247288), mRNA	sp|Q38970|ACC1_ARATH/0.0/Acetyl-CoA carboxylase 1 OS=Arabidopsis thaliana GN=ACC1 PE=1 SV=1	vvi:100247288/0.0/acetyl-CoA carboxylase 1-like; K11262 acetyl-CoA carboxylase / biotin carboxylase 1 [EC:6.4.1.2 6.3.4.14]	SPAC56E4.04c_3/4e-175/---	PS00188/-/Biotin-requiring enzymes attachment site.	biological_process:GO:0006633//fatty acid biosynthetic process;molecular_function:GO:0003989//acetyl-CoA carboxylase activity;GO:0004075//biotin carboxylase activity;GO:0046872//metal ion binding;GO:0005524//ATP binding;	2254
Unigene69879_All	AT1G48750	A0A178WPD2	A0A178WPD2_ARATH	Uncharacterized protein	At1g48750 AXX17_At1g42870	gi|440494829|gb|AGC08429.1|/1.59015e-16/lipid transfer protein [Gossypium hirsutum]	NA	sp|Q43681|NLTP_VIGUN/7e-12/Probable non-specific lipid-transfer protein AKCS9 OS=Vigna unguiculata PE=2 SV=1	NA	NA	NA	NA	94
CL1821.Contig11_All	AT1G54570	Q9ZVN2	Y1457_ARATH	Acyltransferase-like protein At1g54570, chloroplastic (EC 2.3.1.-)	At1g54570 T22H22.2	gi|225451551|ref|XP_002274130.1|/0/PREDICTED: acyltransferase-like protein At1g54570, chloroplastic [Vitis vinifera]	gi|359488448|ref|XM_002274094.2|/1e-107/PREDICTED: Vitis vinifera acyltransferase-like protein At1g54570, chloroplastic (LOC100251524), mRNA	sp|Q9LW26|Y3684_ARATH/0.0/Acyltransferase-like protein At3g26840, chloroplastic OS=Arabidopsis thaliana GN=At3g26840 PE=2 SV=1	mdm:103414142/4e-23/splicing factor 3B subunit 1-like; K12828 splicing factor 3B subunit 1	Rv1920/2e-19/---	PF03982/3.4E-6/Diacylglycerol acyltransferase	biological_process:GO:0008152//metabolic process;molecular_function:GO:0016747//transferase activity, transferring acyl groups other than amino-acyl groups;	704
CL1821.Contig18_All	AT1G54570	Q9ZVN2	Y1457_ARATH	Acyltransferase-like protein At1g54570, chloroplastic (EC 2.3.1.-)	At1g54570 T22H22.2	gi|225451551|ref|XP_002274130.1|/0/PREDICTED: acyltransferase-like protein At1g54570, chloroplastic [Vitis vinifera]	gi|359488448|ref|XM_002274094.2|/1e-107/PREDICTED: Vitis vinifera acyltransferase-like protein At1g54570, chloroplastic (LOC100251524), mRNA	sp|Q9LW26|Y3684_ARATH/0.0/Acyltransferase-like protein At3g26840, chloroplastic OS=Arabidopsis thaliana GN=At3g26840 PE=2 SV=1	mdm:103414142/4e-23/splicing factor 3B subunit 1-like; K12828 splicing factor 3B subunit 1	Rv1920/2e-19/---	PF03982/3.4E-6/Diacylglycerol acyltransferase	biological_process:GO:0008152//metabolic process;molecular_function:GO:0016747//transferase activity, transferring acyl groups other than amino-acyl groups;	704
CL6240.Contig1_All	AT1G54570	Q9ZVN2	Y1457_ARATH	Acyltransferase-like protein At1g54570, chloroplastic (EC 2.3.1.-)	At1g54570 T22H22.2	gi|566169515|ref|XP_006382727.1|/0/hypothetical protein POPTR_0005s04820g [Populus trichocarpa] &gt;gi|550338094|gb|ERP60524.1| hypothetical protein POPTR_0005s04820g [Populus trichocarpa]	gi|359487916|ref|XM_002271416.2|/0.0/PREDICTED: Vitis vinifera acyltransferase-like protein At1g54570, chloroplastic-like (LOC100253864), mRNA	sp|Q9ZVN2|Y1457_ARATH/0.0/Acyltransferase-like protein At1g54570, chloroplastic OS=Arabidopsis thaliana GN=At1g54570 PE=2 SV=1	mdm:103414142/6e-45/splicing factor 3B subunit 1-like; K12828 splicing factor 3B subunit 1	Rv1920/5e-19/---	PF12697/1.8E-13/Alpha/beta hydrolase family	NA	704
CL6240.Contig2_All	AT1G54570	Q9ZVN2	Y1457_ARATH	Acyltransferase-like protein At1g54570, chloroplastic (EC 2.3.1.-)	At1g54570 T22H22.2	gi|359487917|ref|XP_002271452.2|/0/PREDICTED: acyltransferase-like protein At1g54570, chloroplastic-like [Vitis vinifera]	gi|359487916|ref|XM_002271416.2|/0.0/PREDICTED: Vitis vinifera acyltransferase-like protein At1g54570, chloroplastic-like (LOC100253864), mRNA	sp|Q9ZVN2|Y1457_ARATH/0.0/Acyltransferase-like protein At1g54570, chloroplastic OS=Arabidopsis thaliana GN=At1g54570 PE=2 SV=1	mdm:103414142/1e-44/splicing factor 3B subunit 1-like; K12828 splicing factor 3B subunit 1	Rv1920/4e-19/---	PF03982/2.2E-8/Diacylglycerol acyltransferase	NA	704
CL6240.Contig3_All	AT1G54570	Q9ZVN2	Y1457_ARATH	Acyltransferase-like protein At1g54570, chloroplastic (EC 2.3.1.-)	At1g54570 T22H22.2	gi|359487917|ref|XP_002271452.2|/0/PREDICTED: acyltransferase-like protein At1g54570, chloroplastic-like [Vitis vinifera]	gi|359487916|ref|XM_002271416.2|/0.0/PREDICTED: Vitis vinifera acyltransferase-like protein At1g54570, chloroplastic-like (LOC100253864), mRNA	sp|Q9ZVN2|Y1457_ARATH/0.0/Acyltransferase-like protein At1g54570, chloroplastic OS=Arabidopsis thaliana GN=At1g54570 PE=2 SV=1	mdm:103414142/1e-44/splicing factor 3B subunit 1-like; K12828 splicing factor 3B subunit 1	Rv1920/2e-19/---	PF12697/2.0E-13/Alpha/beta hydrolase family	NA	704
Unigene17920_All	AT1G57750	C0Z2N2	C0Z2N2_ARATH	AT1G57750 protein	At1g57750	gi|590670112|ref|XP_007037964.1|/0/Cytochrome P450 94A2 [Theobroma cacao] &gt;gi|508775209|gb|EOY22465.1| Cytochrome P450 94A2 [Theobroma cacao]	gi|502165609|ref|XM_004513577.1|/6e-13/PREDICTED: Cicer arietinum cytochrome P450 94A1-like (LOC101507161), mRNA	sp|Q9SMP5|C94B3_ARATH/7e-177/Cytochrome P450 94B3 OS=Arabidopsis thaliana GN=CYP94B3 PE=2 SV=1	tcc:TCM_004164/2e-127/Cytochrome P450 94A1; K13407 fatty acid omega-hydroxylase [EC:1.14.-.-]	BH0579/5e-29/---	PTHR24296:SF5/6.9E-288/--	NA	156
Unigene40154_All	AT1G57750	C0Z2N2	C0Z2N2_ARATH	AT1G57750 protein	At1g57750	gi|225455608|ref|XP_002270428.1|/0/PREDICTED: cytochrome P450 704C1-like [Vitis vinifera]	gi|225455607|ref|XM_002270392.1|/0.0/PREDICTED: Vitis vinifera cytochrome P450 704C1-like (LOC100247993), mRNA	sp|Q50EK3|C04C1_PINTA/3e-150/Cytochrome P450 704C1 OS=Pinus taeda GN=CYP704C1 PE=2 SV=1	cam:101498094/3e-96/cytochrome P450 86B1; K15402 fatty acid omega-hydroxylase [EC:1.14.-.-]	BH0579/9e-36/---	PTHR24296:SF4/3.4E-289/--	NA	156
Unigene41807_All	AT1G57750	C0Z2N2	C0Z2N2_ARATH	AT1G57750 protein	At1g57750	gi|645253717|ref|XP_008232704.1|/0/PREDICTED: cytochrome P450 704C1 [Prunus mume]	gi|225453782|ref|XM_002275078.1|/2e-55/PREDICTED: Vitis vinifera cytochrome P450 704C1-like (LOC100259039), mRNA	sp|Q50EK3|C04C1_PINTA/4e-143/Cytochrome P450 704C1 OS=Pinus taeda GN=CYP704C1 PE=2 SV=1	gmx:100809503/4e-96/cytochrome P450 86B1-like; K15402 fatty acid omega-hydroxylase [EC:1.14.-.-]	BH0579/3e-35/---	PS00086/-/Cytochrome P450 cysteine heme-iron ligand signature.	NA	156
CL21438.Contig1_All	AT1G60810	O22718	ACLA2_ARATH	ATP-citrate synthase alpha chain protein 2 (ATP-citrate synthase A-2) (EC 2.3.3.8) (ATP-citrate lyase A-2) (Citrate cleavage enzyme A-2)	ACLA-2 At1g60810 F23C21.5 F8A5.32	gi|224102459|ref|XP_002312686.1|/0/ATP citrate lyase b-subunit family protein [Populus trichocarpa] &gt;gi|222852506|gb|EEE90053.1| ATP citrate lyase b-subunit family protein [Populus trichocarpa]	gi|359473204|ref|XM_002262878.2|/0.0/PREDICTED: Vitis vinifera ATP-citrate synthase alpha chain protein 1-like (LOC100255189), mRNA	sp|Q9SGY2|ACLA1_ARATH/0.0/ATP-citrate synthase alpha chain protein 1 OS=Arabidopsis thaliana GN=ACLA-1 PE=1 SV=1	bvg:104897360/0.0/ATP-citrate synthase alpha chain protein 1; K01648 ATP citrate (pro-S)-lyase [EC:2.3.3.8]	SPAC22A12.16/1e-84/---	PF08442/1.7E-17/ATP-grasp domain	biological_process:GO:0010025//wax biosynthetic process;GO:0045995//regulation of embryonic development;GO:0045793//positive regulation of cell size;GO:0007568//aging;GO:0009911//positive regulation of flower development;GO:0019252//starch biosynthetic process;GO:0043481//anthocyanin accumulation in tissues in response to UV light;GO:0016117//carotenoid biosynthetic process;GO:0048366//leaf devel…	423
CL21438.Contig2_All	AT1G60810	O22718	ACLA2_ARATH	ATP-citrate synthase alpha chain protein 2 (ATP-citrate synthase A-2) (EC 2.3.3.8) (ATP-citrate lyase A-2) (Citrate cleavage enzyme A-2)	ACLA-2 At1g60810 F23C21.5 F8A5.32	gi|224102459|ref|XP_002312686.1|/0/ATP citrate lyase b-subunit family protein [Populus trichocarpa] &gt;gi|222852506|gb|EEE90053.1| ATP citrate lyase b-subunit family protein [Populus trichocarpa]	gi|359473204|ref|XM_002262878.2|/0.0/PREDICTED: Vitis vinifera ATP-citrate synthase alpha chain protein 1-like (LOC100255189), mRNA	sp|Q9SGY2|ACLA1_ARATH/0.0/ATP-citrate synthase alpha chain protein 1 OS=Arabidopsis thaliana GN=ACLA-1 PE=1 SV=1	bvg:104897360/0.0/ATP-citrate synthase alpha chain protein 1; K01648 ATP citrate (pro-S)-lyase [EC:2.3.3.8]	SPAC22A12.16/1e-84/---	PF08442/1.7E-17/ATP-grasp domain	biological_process:GO:0010025//wax biosynthetic process;GO:0045995//regulation of embryonic development;GO:0045793//positive regulation of cell size;GO:0007568//aging;GO:0009911//positive regulation of flower development;GO:0019252//starch biosynthetic process;GO:0043481//anthocyanin accumulation in tissues in response to UV light;GO:0016117//carotenoid biosynthetic process;GO:0048366//leaf devel…	423
Unigene143540_All	AT1G71160	Q9C992	KCS7_ARATH	3-ketoacyl-CoA synthase 7 (KCS-7) (EC 2.3.1.199) (Very long-chain fatty acid condensing enzyme 7) (VLCFA condensing enzyme 7)	KCS7 At1g71160 F23N20.15	gi|359486046|ref|XP_003633377.1|/0/PREDICTED: LOW QUALITY PROTEIN: 3-ketoacyl-CoA synthase 7-like [Vitis vinifera]	gi|147826683|emb|AM474400.2|/1e-115/Vitis vinifera contig VV78X159235.3, whole genome shotgun sequence	sp|Q9C992|KCS7_ARATH/3e-160/3-ketoacyl-CoA synthase 7 OS=Arabidopsis thaliana GN=KCS7 PE=2 SV=1	vvi:100244668/0.0/3-ketoacyl-CoA synthase 7; K15397 3-ketoacyl-CoA synthase [EC:2.3.1.199]	BS_bcsA/2e-11/---	PF08541/1.4E-11/3-Oxoacyl-[acyl-carrier-protein (ACP)] synthase III C terminal	biological_process:GO:0006633//fatty acid biosynthetic process;cellular_component:GO:0016020//membrane;molecular_function:GO:0016747//transferase activity, transferring acyl groups other than amino-acyl groups;	460
CL19960.Contig2_All	AT1G71960	Q84TH5	AB25G_ARATH	ABC transporter G family member 25 (ABC transporter ABCG.25) (AtABCG25) (White-brown complex homolog protein 26) (AtWBC26)	ABCG25 WBC26 At1g71960 F17M19.11	gi|225460745|ref|XP_002268373.1|/0/PREDICTED: ABC transporter G family member 25-like [Vitis vinifera]	gi|225460744|ref|XM_002268337.1|/2e-91/PREDICTED: Vitis vinifera ABC transporter G family member 25-like (LOC100248658), mRNA	sp|Q84TH5|AB25G_ARATH/0.0/ABC transporter G family member 25 OS=Arabidopsis thaliana GN=ABCG25 PE=2 SV=1	cme:CYME_CMS467C/2e-89/ATP-binding cassette, sub-family G, member 2; K05681 ATP-binding cassette, subfamily G (WHITE), member 2	YCR011c_2/1e-46/---	PTHR19241:SF213/0.0/--	NA	662
CL22335.Contig2_All	AT2G01320	Q9ZU35	AB7G_ARATH	ABC transporter G family member 7 (ABC transporter ABCG.7) (AtABCG7) (White-brown complex homolog protein 7) (AtWBC7)	ABCG7 WBC7 At2g01320 F10A8.20	gi|225424174|ref|XP_002284094.1|/0/PREDICTED: ABC transporter G family member 7-like [Vitis vinifera]	gi|225424173|ref|XM_002284058.1|/0.0/PREDICTED: Vitis vinifera ABC transporter G family member 7-like (LOC100264613), mRNA	sp|Q9ZU35|AB7G_ARATH/0.0/ABC transporter G family member 7 OS=Arabidopsis thaliana GN=ABCG7 PE=2 SV=1	cme:CYME_CMS467C/7e-69/ATP-binding cassette, sub-family G, member 2; K05681 ATP-binding cassette, subfamily G (WHITE), member 2	YCR011c_2/2e-33/---	PTHR19241/0.0/--	NA	725
CL22335.Contig3_All	AT2G01320	Q9ZU35	AB7G_ARATH	ABC transporter G family member 7 (ABC transporter ABCG.7) (AtABCG7) (White-brown complex homolog protein 7) (AtWBC7)	ABCG7 WBC7 At2g01320 F10A8.20	gi|225424174|ref|XP_002284094.1|/0/PREDICTED: ABC transporter G family member 7-like [Vitis vinifera]	gi|225424173|ref|XM_002284058.1|/0.0/PREDICTED: Vitis vinifera ABC transporter G family member 7-like (LOC100264613), mRNA	sp|Q9ZU35|AB7G_ARATH/0.0/ABC transporter G family member 7 OS=Arabidopsis thaliana GN=ABCG7 PE=2 SV=1	cme:CYME_CMS467C/5e-84/ATP-binding cassette, sub-family G, member 2; K05681 ATP-binding cassette, subfamily G (WHITE), member 2	YCR011c_2/1e-48/---	PTHR19241:SF188/0.0/--	NA	725
CL4575.Contig1_All	AT2G13610	Q9SIT6	AB5G_ARATH	ABC transporter G family member 5 (ABC transporter ABCG.5) (AtABCG5) (White-brown complex homolog protein 5) (AtWBC5)	ABCG5 WBC5 At2g13610 T10F5.15	gi|720045907|ref|XP_010270351.1|/0/PREDICTED: ABC transporter G family member 5-like [Nelumbo nucifera]	gi|164663922|gb|AC216598.1|/1e-125/Populus trichocarpa clone POP037-D13, complete sequence	sp|Q9SIT6|AB5G_ARATH/0.0/ABC transporter G family member 5 OS=Arabidopsis thaliana GN=ABCG5 PE=2 SV=1	ppp:PHYPADRAFT_168716/1e-95/ppabcg12; ATP-binding cassette transporter, subfamily G, member 12, group WBC protein PpABCG12; K05681 ATP-binding cassette, subfamily G (WHITE), member 2	YCR011c_2/3e-29/---	PS50893/18.067/ATP-binding cassette, ABC transporter-type domain profile.	biological_process:GO:0006200//ATP catabolic process;cellular_component:GO:0016020//membrane;molecular_function:GO:0005524//ATP binding;GO:0016887//ATPase activity;	649
CL4575.Contig2_All	AT2G13610	Q9SIT6	AB5G_ARATH	ABC transporter G family member 5 (ABC transporter ABCG.5) (AtABCG5) (White-brown complex homolog protein 5) (AtWBC5)	ABCG5 WBC5 At2g13610 T10F5.15	gi|720045907|ref|XP_010270351.1|/0/PREDICTED: ABC transporter G family member 5-like [Nelumbo nucifera]	gi|164663922|gb|AC216598.1|/1e-127/Populus trichocarpa clone POP037-D13, complete sequence	sp|Q9SIT6|AB5G_ARATH/0.0/ABC transporter G family member 5 OS=Arabidopsis thaliana GN=ABCG5 PE=2 SV=1	ppp:PHYPADRAFT_168716/2e-108/ppabcg12; ATP-binding cassette transporter, subfamily G, member 12, group WBC protein PpABCG12; K05681 ATP-binding cassette, subfamily G (WHITE), member 2	YCR011c_2/7e-39/---	PF00005/4.6E-29/ABC transporter	biological_process:GO:0006200//ATP catabolic process;cellular_component:GO:0016020//membrane;molecular_function:GO:0005524//ATP binding;GO:0016887//ATPase activity;	649
CL4805.Contig10_All	AT2G13820	Q9ZQI8	NLTL2_ARATH	Non-specific lipid-transfer protein-like protein At2g13820	At2g13820 F17L24.13	gi|643715125|gb|KDP27375.1|/7.413e-49/hypothetical protein JCGZ_20199 [Jatropha curcas]	gi|357490700|ref|XM_003615590.1|/2e-08/Medicago truncatula Non-specific lipid-transfer protein (MTR_5g070360) mRNA, complete cds	sp|Q8VYI9|NLTL5_ARATH/2e-41/Non-specific lipid-transfer protein-like protein At5g64080 OS=Arabidopsis thaliana GN=At5g64080 PE=1 SV=1	NA	NA	PF14368/4.3E-13/Probable lipid transfer	NA	169
CL4805.Contig9_All	AT2G13820	Q9ZQI8	NLTL2_ARATH	Non-specific lipid-transfer protein-like protein At2g13820	At2g13820 F17L24.13	gi|698523851|ref|XP_009758741.1|/4.07477e-36/PREDICTED: non-specific lipid-transfer protein-like protein At2g13820 [Nicotiana sylvestris]	gi|502077129|ref|XM_004485503.1|/3e-08/PREDICTED: Cicer arietinum non-specific lipid-transfer protein-like protein At5g64080-like (LOC101508788), mRNA	sp|Q8VYI9|NLTL5_ARATH/2e-31/Non-specific lipid-transfer protein-like protein At5g64080 OS=Arabidopsis thaliana GN=At5g64080 PE=1 SV=1	NA	NA	SM00499/1.3E-8/Plant lipid transfer protein / seed storage protein / trypsin-alpha amylase inhibitor domain family	NA	169
Unigene28496_All	AT2G26250	Q570B4	KCS10_ARATH	3-ketoacyl-CoA synthase 10 (KCS-10) (EC 2.3.1.199) (Protein FIDDLEHEAD) (Very long-chain fatty acid condensing enzyme 10) (VLCFA condensing enzyme 10)	FDH EL4 KCS10 At2g26250 T1D16.11	gi|18447765|gb|AAL67993.1|/0/fiddlehead-like protein [Gossypium hirsutum]	gi|449447190|ref|XM_004141304.1|/5e-70/PREDICTED: Cucumis sativus 3-ketoacyl-CoA synthase 10-like (LOC101217359), mRNA	sp|Q570B4|KCS10_ARATH/0.0/3-ketoacyl-CoA synthase 10 OS=Arabidopsis thaliana GN=FDH PE=1 SV=2	vvi:100252499/0.0/3-ketoacyl-CoA synthase 10; K15397 3-ketoacyl-CoA synthase [EC:2.3.1.199]	DRA0326/2e-12/---	PF08392/1.3E-137/FAE1/Type III polyketide synthase-like protein	NA	550
CL18173.Contig26_All	AT2G26640	O48780	KCS11_ARATH	3-ketoacyl-CoA synthase 11 (KCS-11) (EC 2.3.1.199) (Very long-chain fatty acid condensing enzyme 11) (VLCFA condensing enzyme 11)	KCS11 At2g26640 F18A8.1	gi|595821595|ref|XP_007204837.1|/0/hypothetical protein PRUPE_ppa004269mg [Prunus persica] &gt;gi|462400368|gb|EMJ06036.1| hypothetical protein PRUPE_ppa004269mg [Prunus persica]	gi|359484639|ref|XM_002284950.2|/0.0/PREDICTED: Vitis vinifera 3-ketoacyl-CoA synthase 11-like (LOC100266256), mRNA	sp|O48780|KCS11_ARATH/0.0/3-ketoacyl-CoA synthase 11 OS=Arabidopsis thaliana GN=KCS11 PE=2 SV=1	pmum:103341006/0.0/3-ketoacyl-CoA synthase 11; K15397 3-ketoacyl-CoA synthase [EC:2.3.1.199]	CAC3348/1e-23/---	PTHR31561:SF3/4.8E-303/--	NA	509
CL22440.Contig5_All	AT2G26640	O48780	KCS11_ARATH	3-ketoacyl-CoA synthase 11 (KCS-11) (EC 2.3.1.199) (Very long-chain fatty acid condensing enzyme 11) (VLCFA condensing enzyme 11)	KCS11 At2g26640 F18A8.1	gi|595821595|ref|XP_007204837.1|/0/hypothetical protein PRUPE_ppa004269mg [Prunus persica] &gt;gi|462400368|gb|EMJ06036.1| hypothetical protein PRUPE_ppa004269mg [Prunus persica]	gi|359484639|ref|XM_002284950.2|/0.0/PREDICTED: Vitis vinifera 3-ketoacyl-CoA synthase 11-like (LOC100266256), mRNA	sp|O48780|KCS11_ARATH/0.0/3-ketoacyl-CoA synthase 11 OS=Arabidopsis thaliana GN=KCS11 PE=2 SV=1	pmum:103341006/0.0/3-ketoacyl-CoA synthase 11; K15397 3-ketoacyl-CoA synthase [EC:2.3.1.199]	DRA0326/1e-13/---	PTHR31561:SF3/0.0/--	NA	509
CL4640.Contig10_All	AT2G26640	O48780	KCS11_ARATH	3-ketoacyl-CoA synthase 11 (KCS-11) (EC 2.3.1.199) (Very long-chain fatty acid condensing enzyme 11) (VLCFA condensing enzyme 11)	KCS11 At2g26640 F18A8.1	gi|225432862|ref|XP_002283935.1|/0/PREDICTED: 3-ketoacyl-CoA synthase 11 [Vitis vinifera]	gi|225432861|ref|XM_002283899.1|/0.0/PREDICTED: Vitis vinifera 3-ketoacyl-CoA synthase 11-like (LOC100263066), mRNA	sp|O48780|KCS11_ARATH/0.0/3-ketoacyl-CoA synthase 11 OS=Arabidopsis thaliana GN=KCS11 PE=2 SV=1	vvi:100263066/0.0/3-ketoacyl-CoA synthase 11; K15397 3-ketoacyl-CoA synthase [EC:2.3.1.199]	DRA0326/6e-17/---	PTHR31561/0.0/--	biological_process:GO:0006633//fatty acid biosynthetic process;cellular_component:GO:0016020//membrane;molecular_function:GO:0016747//transferase activity, transferring acyl groups other than amino-acyl groups;	509
CL4640.Contig11_All	AT2G26640	O48780	KCS11_ARATH	3-ketoacyl-CoA synthase 11 (KCS-11) (EC 2.3.1.199) (Very long-chain fatty acid condensing enzyme 11) (VLCFA condensing enzyme 11)	KCS11 At2g26640 F18A8.1	gi|225432862|ref|XP_002283935.1|/0/PREDICTED: 3-ketoacyl-CoA synthase 11 [Vitis vinifera]	gi|225432861|ref|XM_002283899.1|/0.0/PREDICTED: Vitis vinifera 3-ketoacyl-CoA synthase 11-like (LOC100263066), mRNA	sp|O48780|KCS11_ARATH/0.0/3-ketoacyl-CoA synthase 11 OS=Arabidopsis thaliana GN=KCS11 PE=2 SV=1	vvi:100263066/0.0/3-ketoacyl-CoA synthase 11; K15397 3-ketoacyl-CoA synthase [EC:2.3.1.199]	DRA0326/1e-16/---	PF08541/4.1E-11/3-Oxoacyl-[acyl-carrier-protein (ACP)] synthase III C terminal	NA	509
CL4640.Contig12_All	AT2G26640	O48780	KCS11_ARATH	3-ketoacyl-CoA synthase 11 (KCS-11) (EC 2.3.1.199) (Very long-chain fatty acid condensing enzyme 11) (VLCFA condensing enzyme 11)	KCS11 At2g26640 F18A8.1	gi|225432862|ref|XP_002283935.1|/0/PREDICTED: 3-ketoacyl-CoA synthase 11 [Vitis vinifera]	gi|225432861|ref|XM_002283899.1|/0.0/PREDICTED: Vitis vinifera 3-ketoacyl-CoA synthase 11-like (LOC100263066), mRNA	sp|O48780|KCS11_ARATH/0.0/3-ketoacyl-CoA synthase 11 OS=Arabidopsis thaliana GN=KCS11 PE=2 SV=1	vvi:100263066/0.0/3-ketoacyl-CoA synthase 11; K15397 3-ketoacyl-CoA synthase [EC:2.3.1.199]	DRA0326/1e-15/---	PF08541/7.4E-10/3-Oxoacyl-[acyl-carrier-protein (ACP)] synthase III C terminal	biological_process:GO:0006633//fatty acid biosynthetic process;cellular_component:GO:0016020//membrane;molecular_function:GO:0016747//transferase activity, transferring acyl groups other than amino-acyl groups;	509
CL4640.Contig14_All	AT2G26640	O48780	KCS11_ARATH	3-ketoacyl-CoA synthase 11 (KCS-11) (EC 2.3.1.199) (Very long-chain fatty acid condensing enzyme 11) (VLCFA condensing enzyme 11)	KCS11 At2g26640 F18A8.1	gi|255551981|ref|XP_002517035.1|/0/acyltransferase, putative [Ricinus communis] &gt;gi|223543670|gb|EEF45198.1| acyltransferase, putative [Ricinus communis]	gi|225432861|ref|XM_002283899.1|/0.0/PREDICTED: Vitis vinifera 3-ketoacyl-CoA synthase 11-like (LOC100263066), mRNA	sp|O48780|KCS11_ARATH/0.0/3-ketoacyl-CoA synthase 11 OS=Arabidopsis thaliana GN=KCS11 PE=2 SV=1	vvi:100263066/0.0/3-ketoacyl-CoA synthase 11; K15397 3-ketoacyl-CoA synthase [EC:2.3.1.199]	DRA0326/2e-16/---	PF08541/1.8E-10/3-Oxoacyl-[acyl-carrier-protein (ACP)] synthase III C terminal	biological_process:GO:0006633//fatty acid biosynthetic process;cellular_component:GO:0016020//membrane;molecular_function:GO:0016747//transferase activity, transferring acyl groups other than amino-acyl groups;	509
CL4640.Contig1_All	AT2G26640	O48780	KCS11_ARATH	3-ketoacyl-CoA synthase 11 (KCS-11) (EC 2.3.1.199) (Very long-chain fatty acid condensing enzyme 11) (VLCFA condensing enzyme 11)	KCS11 At2g26640 F18A8.1	gi|720058285|ref|XP_010274236.1|/0/PREDICTED: 3-ketoacyl-CoA synthase 11-like [Nelumbo nucifera]	gi|225432861|ref|XM_002283899.1|/1e-169/PREDICTED: Vitis vinifera 3-ketoacyl-CoA synthase 11-like (LOC100263066), mRNA	sp|O48780|KCS11_ARATH/0.0/3-ketoacyl-CoA synthase 11 OS=Arabidopsis thaliana GN=KCS11 PE=2 SV=1	egr:104456147/0.0/3-ketoacyl-CoA synthase 11-like; K15397 3-ketoacyl-CoA synthase [EC:2.3.1.199]	DRA0326/4e-13/---	PF08392/6.9E-128/FAE1/Type III polyketide synthase-like protein	NA	509
CL4640.Contig2_All	AT2G26640	O48780	KCS11_ARATH	3-ketoacyl-CoA synthase 11 (KCS-11) (EC 2.3.1.199) (Very long-chain fatty acid condensing enzyme 11) (VLCFA condensing enzyme 11)	KCS11 At2g26640 F18A8.1	gi|225432862|ref|XP_002283935.1|/0/PREDICTED: 3-ketoacyl-CoA synthase 11 [Vitis vinifera]	gi|225432861|ref|XM_002283899.1|/0.0/PREDICTED: Vitis vinifera 3-ketoacyl-CoA synthase 11-like (LOC100263066), mRNA	sp|O48780|KCS11_ARATH/0.0/3-ketoacyl-CoA synthase 11 OS=Arabidopsis thaliana GN=KCS11 PE=2 SV=1	vvi:100263066/0.0/3-ketoacyl-CoA synthase 11; K15397 3-ketoacyl-CoA synthase [EC:2.3.1.199]	DRA0326/7e-15/---	PF08392/6.1E-142/FAE1/Type III polyketide synthase-like protein	biological_process:GO:0009611//response to wounding;GO:0006970//response to osmotic stress;GO:0009409//response to cold;GO:0009416//response to light stimulus;GO:0006633//fatty acid biosynthetic process;GO:0010345//suberin biosynthetic process;cellular_component:GO:0016020//membrane;molecular_function:GO:0009922//fatty acid elongase activity;	509
CL4640.Contig3_All	AT2G26640	O48780	KCS11_ARATH	3-ketoacyl-CoA synthase 11 (KCS-11) (EC 2.3.1.199) (Very long-chain fatty acid condensing enzyme 11) (VLCFA condensing enzyme 11)	KCS11 At2g26640 F18A8.1	gi|225432862|ref|XP_002283935.1|/0/PREDICTED: 3-ketoacyl-CoA synthase 11 [Vitis vinifera]	gi|225432861|ref|XM_002283899.1|/1e-163/PREDICTED: Vitis vinifera 3-ketoacyl-CoA synthase 11-like (LOC100263066), mRNA	sp|O48780|KCS11_ARATH/0.0/3-ketoacyl-CoA synthase 11 OS=Arabidopsis thaliana GN=KCS11 PE=2 SV=1	vvi:100263066/0.0/3-ketoacyl-CoA synthase 11; K15397 3-ketoacyl-CoA synthase [EC:2.3.1.199]	DRA0326/3e-12/---	PTHR31561:SF3/0.0/--	biological_process:GO:0006633//fatty acid biosynthetic process;cellular_component:GO:0016020//membrane;molecular_function:GO:0016747//transferase activity, transferring acyl groups other than amino-acyl groups;	509
CL4640.Contig4_All	AT2G26640	O48780	KCS11_ARATH	3-ketoacyl-CoA synthase 11 (KCS-11) (EC 2.3.1.199) (Very long-chain fatty acid condensing enzyme 11) (VLCFA condensing enzyme 11)	KCS11 At2g26640 F18A8.1	gi|225432862|ref|XP_002283935.1|/0/PREDICTED: 3-ketoacyl-CoA synthase 11 [Vitis vinifera]	gi|225432861|ref|XM_002283899.1|/1e-138/PREDICTED: Vitis vinifera 3-ketoacyl-CoA synthase 11-like (LOC100263066), mRNA	sp|O48780|KCS11_ARATH/0.0/3-ketoacyl-CoA synthase 11 OS=Arabidopsis thaliana GN=KCS11 PE=2 SV=1	vvi:100263066/0.0/3-ketoacyl-CoA synthase 11; K15397 3-ketoacyl-CoA synthase [EC:2.3.1.199]	DRA0326/5e-13/---	PF08392/6.6E-139/FAE1/Type III polyketide synthase-like protein	biological_process:GO:0009611//response to wounding;GO:0006970//response to osmotic stress;GO:0009409//response to cold;GO:0009416//response to light stimulus;GO:0006633//fatty acid biosynthetic process;GO:0010345//suberin biosynthetic process;cellular_component:GO:0016020//membrane;molecular_function:GO:0009922//fatty acid elongase activity;	509
CL4640.Contig5_All	AT2G26640	O48780	KCS11_ARATH	3-ketoacyl-CoA synthase 11 (KCS-11) (EC 2.3.1.199) (Very long-chain fatty acid condensing enzyme 11) (VLCFA condensing enzyme 11)	KCS11 At2g26640 F18A8.1	gi|225432862|ref|XP_002283935.1|/0/PREDICTED: 3-ketoacyl-CoA synthase 11 [Vitis vinifera]	gi|225432861|ref|XM_002283899.1|/1e-180/PREDICTED: Vitis vinifera 3-ketoacyl-CoA synthase 11-like (LOC100263066), mRNA	sp|O48780|KCS11_ARATH/0.0/3-ketoacyl-CoA synthase 11 OS=Arabidopsis thaliana GN=KCS11 PE=2 SV=1	vvi:100263066/0.0/3-ketoacyl-CoA synthase 11; K15397 3-ketoacyl-CoA synthase [EC:2.3.1.199]	DRA0326/3e-13/---	PF08541/2.8E-9/3-Oxoacyl-[acyl-carrier-protein (ACP)] synthase III C terminal	biological_process:GO:0006633//fatty acid biosynthetic process;cellular_component:GO:0016020//membrane;molecular_function:GO:0016747//transferase activity, transferring acyl groups other than amino-acyl groups;	509
CL4640.Contig6_All	AT2G26640	O48780	KCS11_ARATH	3-ketoacyl-CoA synthase 11 (KCS-11) (EC 2.3.1.199) (Very long-chain fatty acid condensing enzyme 11) (VLCFA condensing enzyme 11)	KCS11 At2g26640 F18A8.1	gi|225432862|ref|XP_002283935.1|/0/PREDICTED: 3-ketoacyl-CoA synthase 11 [Vitis vinifera]	gi|225432861|ref|XM_002283899.1|/0.0/PREDICTED: Vitis vinifera 3-ketoacyl-CoA synthase 11-like (LOC100263066), mRNA	sp|O48780|KCS11_ARATH/0.0/3-ketoacyl-CoA synthase 11 OS=Arabidopsis thaliana GN=KCS11 PE=2 SV=1	vvi:100263066/0.0/3-ketoacyl-CoA synthase 11; K15397 3-ketoacyl-CoA synthase [EC:2.3.1.199]	DRA0326/7e-15/---	PF08541/3.4E-10/3-Oxoacyl-[acyl-carrier-protein (ACP)] synthase III C terminal	biological_process:GO:0009611//response to wounding;GO:0006970//response to osmotic stress;GO:0009409//response to cold;GO:0009416//response to light stimulus;GO:0006633//fatty acid biosynthetic process;GO:0010345//suberin biosynthetic process;cellular_component:GO:0016020//membrane;molecular_function:GO:0009922//fatty acid elongase activity;	509
CL4640.Contig7_All	AT2G26640	O48780	KCS11_ARATH	3-ketoacyl-CoA synthase 11 (KCS-11) (EC 2.3.1.199) (Very long-chain fatty acid condensing enzyme 11) (VLCFA condensing enzyme 11)	KCS11 At2g26640 F18A8.1	gi|225432862|ref|XP_002283935.1|/0/PREDICTED: 3-ketoacyl-CoA synthase 11 [Vitis vinifera]	gi|225432861|ref|XM_002283899.1|/0.0/PREDICTED: Vitis vinifera 3-ketoacyl-CoA synthase 11-like (LOC100263066), mRNA	sp|O48780|KCS11_ARATH/0.0/3-ketoacyl-CoA synthase 11 OS=Arabidopsis thaliana GN=KCS11 PE=2 SV=1	vvi:100263066/0.0/3-ketoacyl-CoA synthase 11; K15397 3-ketoacyl-CoA synthase [EC:2.3.1.199]	DRA0326/5e-17/---	PTHR31561/0.0/--	biological_process:GO:0006633//fatty acid biosynthetic process;cellular_component:GO:0016020//membrane;molecular_function:GO:0016747//transferase activity, transferring acyl groups other than amino-acyl groups;	509
CL4640.Contig8_All	AT2G26640	O48780	KCS11_ARATH	3-ketoacyl-CoA synthase 11 (KCS-11) (EC 2.3.1.199) (Very long-chain fatty acid condensing enzyme 11) (VLCFA condensing enzyme 11)	KCS11 At2g26640 F18A8.1	gi|225432862|ref|XP_002283935.1|/0/PREDICTED: 3-ketoacyl-CoA synthase 11 [Vitis vinifera]	gi|225432861|ref|XM_002283899.1|/1e-140/PREDICTED: Vitis vinifera 3-ketoacyl-CoA synthase 11-like (LOC100263066), mRNA	sp|O48780|KCS11_ARATH/0.0/3-ketoacyl-CoA synthase 11 OS=Arabidopsis thaliana GN=KCS11 PE=2 SV=1	vvi:100263066/0.0/3-ketoacyl-CoA synthase 11; K15397 3-ketoacyl-CoA synthase [EC:2.3.1.199]	DRA0326/7e-13/---	PF08392/6.6E-139/FAE1/Type III polyketide synthase-like protein	biological_process:GO:0009611//response to wounding;GO:0006970//response to osmotic stress;GO:0009409//response to cold;GO:0009416//response to light stimulus;GO:0006633//fatty acid biosynthetic process;GO:0010345//suberin biosynthetic process;cellular_component:GO:0016020//membrane;molecular_function:GO:0009922//fatty acid elongase activity;	509
Unigene25344_All	AT2G26640	O48780	KCS11_ARATH	3-ketoacyl-CoA synthase 11 (KCS-11) (EC 2.3.1.199) (Very long-chain fatty acid condensing enzyme 11) (VLCFA condensing enzyme 11)	KCS11 At2g26640 F18A8.1	gi|125538546|gb|EAY84941.1|/0/hypothetical protein OsI_06307 [Oryza sativa Indica Group]	gi|115444940|ref|NM_001052785.1|/0.0/Oryza sativa Japonica Group Os02g0205500 (Os02g0205500) mRNA, complete cds	sp|O48780|KCS11_ARATH/0.0/3-ketoacyl-CoA synthase 11 OS=Arabidopsis thaliana GN=KCS11 PE=2 SV=1	dosa:Os02t0205500-01/0.0/Os02g0205500; Similar to Fatty acid elongase 1.; K15397 3-ketoacyl-CoA synthase [EC:2.3.1.199]	DRA0326/6e-15/---	PF08541/2.4E-9/3-Oxoacyl-[acyl-carrier-protein (ACP)] synthase III C terminal	biological_process:GO:0009409//response to cold;GO:0009416//response to light stimulus;GO:0006633//fatty acid biosynthetic process;cellular_component:GO:0016020//membrane;molecular_function:GO:0016747//transferase activity, transferring acyl groups other than amino-acyl groups;	509
Unigene39715_All	AT2G26640	O48780	KCS11_ARATH	3-ketoacyl-CoA synthase 11 (KCS-11) (EC 2.3.1.199) (Very long-chain fatty acid condensing enzyme 11) (VLCFA condensing enzyme 11)	KCS11 At2g26640 F18A8.1	gi|225430155|ref|XP_002284751.1|/0/PREDICTED: 3-ketoacyl-CoA synthase 11 [Vitis vinifera]	gi|123713858|emb|AM428177.1|/0.0/Vitis vinifera, whole genome shotgun sequence, contig VV78X188889.8, clone ENTAV 115	sp|O48780|KCS11_ARATH/0.0/3-ketoacyl-CoA synthase 11 OS=Arabidopsis thaliana GN=KCS11 PE=2 SV=1	vvi:100259490/0.0/3-ketoacyl-CoA synthase 11; K15397 3-ketoacyl-CoA synthase [EC:2.3.1.199]	DRA0326/3e-15/---	PF08541/3.4E-10/3-Oxoacyl-[acyl-carrier-protein (ACP)] synthase III C terminal	biological_process:GO:0009409//response to cold;GO:0009416//response to light stimulus;GO:0006633//fatty acid biosynthetic process;cellular_component:GO:0016020//membrane;molecular_function:GO:0016747//transferase activity, transferring acyl groups other than amino-acyl groups;	509
CL11160.Contig1_All	AT2G28070	Q9ZUU9	AB3G_ARATH	ABC transporter G family member 3 (ABC transporter ABCG.3) (AtABCG3) (White-brown complex homolog protein 3) (AtWBC3)	ABCG3 WBC3 At2g28070 F24D13.14	gi|225436522|ref|XP_002273792.1|/0/PREDICTED: ABC transporter G family member 3 [Vitis vinifera] &gt;gi|297734935|emb|CBI17169.3| unnamed protein product [Vitis vinifera]	gi|225436521|ref|XM_002273756.1|/0.0/PREDICTED: Vitis vinifera ABC transporter G family member 3-like (LOC100241317), mRNA	sp|Q9ZUU9|AB3G_ARATH/0.0/ABC transporter G family member 3 OS=Arabidopsis thaliana GN=ABCG3 PE=1 SV=2	ppp:PHYPADRAFT_168716/2e-45/ppabcg12; ATP-binding cassette transporter, subfamily G, member 12, group WBC protein PpABCG12; K05681 ATP-binding cassette, subfamily G (WHITE), member 2	ECU03g0390_1/4e-33/---	PF01061/8.4E-24/ABC-2 type transporter	biological_process:GO:0006200//ATP catabolic process;cellular_component:GO:0016020//membrane;molecular_function:GO:0005524//ATP binding;GO:0016887//ATPase activity;	730
CL11160.Contig3_All	AT2G28070	Q9ZUU9	AB3G_ARATH	ABC transporter G family member 3 (ABC transporter ABCG.3) (AtABCG3) (White-brown complex homolog protein 3) (AtWBC3)	ABCG3 WBC3 At2g28070 F24D13.14	gi|225436522|ref|XP_002273792.1|/0/PREDICTED: ABC transporter G family member 3 [Vitis vinifera] &gt;gi|297734935|emb|CBI17169.3| unnamed protein product [Vitis vinifera]	gi|225436521|ref|XM_002273756.1|/0.0/PREDICTED: Vitis vinifera ABC transporter G family member 3-like (LOC100241317), mRNA	sp|Q9ZUU9|AB3G_ARATH/0.0/ABC transporter G family member 3 OS=Arabidopsis thaliana GN=ABCG3 PE=1 SV=2	ppp:PHYPADRAFT_168716/2e-45/ppabcg12; ATP-binding cassette transporter, subfamily G, member 12, group WBC protein PpABCG12; K05681 ATP-binding cassette, subfamily G (WHITE), member 2	ECU03g0390_1/4e-33/---	PF01061/8.4E-24/ABC-2 type transporter	biological_process:GO:0006200//ATP catabolic process;cellular_component:GO:0016020//membrane;molecular_function:GO:0005524//ATP binding;GO:0016887//ATPase activity;	730
CL11160.Contig4_All	AT2G28070	Q9ZUU9	AB3G_ARATH	ABC transporter G family member 3 (ABC transporter ABCG.3) (AtABCG3) (White-brown complex homolog protein 3) (AtWBC3)	ABCG3 WBC3 At2g28070 F24D13.14	gi|225436522|ref|XP_002273792.1|/0/PREDICTED: ABC transporter G family member 3 [Vitis vinifera] &gt;gi|297734935|emb|CBI17169.3| unnamed protein product [Vitis vinifera]	gi|225436521|ref|XM_002273756.1|/0.0/PREDICTED: Vitis vinifera ABC transporter G family member 3-like (LOC100241317), mRNA	sp|Q9ZUU9|AB3G_ARATH/0.0/ABC transporter G family member 3 OS=Arabidopsis thaliana GN=ABCG3 PE=1 SV=2	ppp:PHYPADRAFT_168716/2e-45/ppabcg12; ATP-binding cassette transporter, subfamily G, member 12, group WBC protein PpABCG12; K05681 ATP-binding cassette, subfamily G (WHITE), member 2	ECU03g0390_1/4e-33/---	PF01061/8.4E-24/ABC-2 type transporter	biological_process:GO:0006200//ATP catabolic process;cellular_component:GO:0016020//membrane;molecular_function:GO:0005524//ATP binding;GO:0016887//ATPase activity;	730
Unigene40314_All	AT2G28630	Q9SIB2	KCS12_ARATH	3-ketoacyl-CoA synthase 12 (KCS-12) (EC 2.3.1.199) (Very long-chain fatty acid condensing enzyme 12) (VLCFA condensing enzyme 12)	KCS12 At2g28630 T8O18.8	gi|661887203|emb|CDP08983.1|/0/unnamed protein product [Coffea canephora]	gi|359478654|ref|XM_002284475.2|/1e-29/PREDICTED: Vitis vinifera 3-ketoacyl-CoA synthase 12-like (LOC100241584), partial mRNA	sp|Q9SIB2|KCS12_ARATH/0.0/3-ketoacyl-CoA synthase 12 OS=Arabidopsis thaliana GN=KCS12 PE=2 SV=1	pop:POPTR_0009s03190g/0.0/POPTRDRAFT_804585; beta-ketoacyl-CoA synthase family protein; K15397 3-ketoacyl-CoA synthase [EC:2.3.1.199]	DRA0326/4e-11/---	PTHR31561/3.2E-287/--	biological_process:GO:0009409//response to cold;GO:0009416//response to light stimulus;GO:0006633//fatty acid biosynthetic process;cellular_component:GO:0016020//membrane;GO:0005783//endoplasmic reticulum;molecular_function:GO:0016747//transferase activity, transferring acyl groups other than amino-acyl groups;	476
Unigene29380_All	AT2G37870	A0A178VZ16	A0A178VZ16_ARATH	Uncharacterized protein	At2g37870 AXX17_At2g34700	gi|470123578|ref|XP_004297800.1|/4.15547e-43/PREDICTED: non-specific lipid-transfer protein 4-like isoform 2 [Fragaria vesca subsp. vesca]	gi|359472513|ref|XM_002281792.2|/2e-19/PREDICTED: Vitis vinifera uncharacterized LOC100264479 (LOC100264479), mRNA	NA	NA	NA	PF14368/5.8E-16/Probable lipid transfer	NA	115
CL22398.Contig1_All	AT2G38540	Q42589	NLTP1_ARATH	Non-specific lipid-transfer protein 1 (LTP 1)	LTP1 At2g38540 T6A23.26	gi|559797767|gb|AHB19227.1|/1.88816e-43/non specific lipid transfer protein 1A [Punica granatum]	gi|526117628|ref|NM_001281145.1|/2e-17/Vitis vinifera lipid transfer protein (LOC100233106), mRNA >gi|28194085|gb|AF467946.1| Vitis vinifera lipid transfer protein isoform 4 mRNA, complete cds	sp|Q43129|NLTP2_GOSHI/2e-41/Non-specific lipid-transfer protein OS=Gossypium hirsutum PE=2 SV=1	NA	NA	PS00597/-/Plant lipid transfer proteins signature.	biological_process:GO:0006869//lipid transport;molecular_function:GO:0008289//lipid binding;	118
CL22398.Contig2_All	AT2G38540	Q42589	NLTP1_ARATH	Non-specific lipid-transfer protein 1 (LTP 1)	LTP1 At2g38540 T6A23.26	gi|7012724|gb|AAF35186.1|AF195865_1/1.40359e-42/lipid transfer protein precursor [Gossypium hirsutum] &gt;gi|208427033|gb|ACI26698.1| lipid transfer protein [Gossypium hirsutum] &gt;gi|403391439|gb|AFR43277.1| lipid transfer protein precursor [Gossypium hirsutum]	gi|37625028|gb|AY395741.1|/7e-23/Vitis aestivalis lipid transfer protein mRNA, complete cds	sp|Q9M5X7|NLTP_MALDO/6e-42/Non-specific lipid-transfer protein OS=Malus domestica GN=MALD3 PE=1 SV=1	NA	NA	PR00382/3.1E-33/Plant phospholipid transfer protein signature	biological_process:GO:0006869//lipid transport;molecular_function:GO:0008289//lipid binding;	118
CL22398.Contig3_All	AT2G38540	Q42589	NLTP1_ARATH	Non-specific lipid-transfer protein 1 (LTP 1)	LTP1 At2g38540 T6A23.26	gi|75911268|gb|ABA29446.1|/1.41932e-40/non-specific lipid transfer protein [Vitis vinifera]	gi|526117628|ref|NM_001281145.1|/2e-17/Vitis vinifera lipid transfer protein (LOC100233106), mRNA >gi|28194085|gb|AF467946.1| Vitis vinifera lipid transfer protein isoform 4 mRNA, complete cds	sp|Q9M5X8|NLTP_PRUAV/1e-38/Non-specific lipid-transfer protein OS=Prunus avium PE=1 SV=1	NA	NA	PS00597/-/Plant lipid transfer proteins signature.	biological_process:GO:0006810//transport;	118
CL22398.Contig4_All	AT2G38540	Q42589	NLTP1_ARATH	Non-specific lipid-transfer protein 1 (LTP 1)	LTP1 At2g38540 T6A23.26	gi|559797767|gb|AHB19227.1|/6.61045e-42/non specific lipid transfer protein 1A [Punica granatum]	gi|526117628|ref|NM_001281145.1|/2e-17/Vitis vinifera lipid transfer protein (LOC100233106), mRNA >gi|28194085|gb|AF467946.1| Vitis vinifera lipid transfer protein isoform 4 mRNA, complete cds	sp|Q39950|NLTP_HELAN/2e-39/Non-specific lipid-transfer protein OS=Helianthus annuus PE=3 SV=1	NA	NA	PR00382/3.7E-32/Plant phospholipid transfer protein signature	biological_process:GO:0006869//lipid transport;molecular_function:GO:0008289//lipid binding;	118
CL22398.Contig5_All	AT2G38540	Q42589	NLTP1_ARATH	Non-specific lipid-transfer protein 1 (LTP 1)	LTP1 At2g38540 T6A23.26	gi|7012724|gb|AAF35186.1|AF195865_1/1.66529e-43/lipid transfer protein precursor [Gossypium hirsutum] &gt;gi|208427033|gb|ACI26698.1| lipid transfer protein [Gossypium hirsutum] &gt;gi|403391439|gb|AFR43277.1| lipid transfer protein precursor [Gossypium hirsutum]	gi|225439676|ref|XM_002270934.1|/1e-21/PREDICTED: Vitis vinifera non-specific lipid-transfer protein P5-like (LOC100261985), mRNA	sp|Q39950|NLTP_HELAN/7e-42/Non-specific lipid-transfer protein OS=Helianthus annuus PE=3 SV=1	NA	NA	PR00382/1.2E-33/Plant phospholipid transfer protein signature	biological_process:GO:0006869//lipid transport;molecular_function:GO:0008289//lipid binding;	118
CL793.Contig1_All	AT2G38540	Q42589	NLTP1_ARATH	Non-specific lipid-transfer protein 1 (LTP 1)	LTP1 At2g38540 T6A23.26	gi|75911268|gb|ABA29446.1|/1.78151e-39/non-specific lipid transfer protein [Vitis vinifera]	gi|37625028|gb|AY395741.1|/2e-18/Vitis aestivalis lipid transfer protein mRNA, complete cds	sp|Q9M5X8|NLTP_PRUAV/2e-38/Non-specific lipid-transfer protein OS=Prunus avium PE=1 SV=1	NA	NA	PF00234/2.5E-8/Protease inhibitor/seed storage/LTP family	biological_process:GO:0006810//transport;	118
CL793.Contig2_All	AT2G38540	Q42589	NLTP1_ARATH	Non-specific lipid-transfer protein 1 (LTP 1)	LTP1 At2g38540 T6A23.26	gi|75911268|gb|ABA29446.1|/2.54423e-39/non-specific lipid transfer protein [Vitis vinifera]	gi|37625028|gb|AY395741.1|/1e-18/Vitis aestivalis lipid transfer protein mRNA, complete cds	sp|Q9M5X8|NLTP_PRUAV/1e-39/Non-specific lipid-transfer protein OS=Prunus avium PE=1 SV=1	NA	NA	PF00234/1.5E-8/Protease inhibitor/seed storage/LTP family	biological_process:GO:0006810//transport;	118
CL793.Contig3_All	AT2G38540	Q42589	NLTP1_ARATH	Non-specific lipid-transfer protein 1 (LTP 1)	LTP1 At2g38540 T6A23.26	gi|7012724|gb|AAF35186.1|AF195865_1/2.91394e-44/lipid transfer protein precursor [Gossypium hirsutum] &gt;gi|208427033|gb|ACI26698.1| lipid transfer protein [Gossypium hirsutum] &gt;gi|403391439|gb|AFR43277.1| lipid transfer protein precursor [Gossypium hirsutum]	gi|161622287|gb|DQ136029.2|/4e-21/Vitis vinifera cultivar Ugni Blanc non-specific lipid transfer protein (LTP1) gene, promoter region and complete cds	sp|Q43129|NLTP2_GOSHI/1e-42/Non-specific lipid-transfer protein OS=Gossypium hirsutum PE=2 SV=1	NA	NA	PS00597/-/Plant lipid transfer proteins signature.	biological_process:GO:0006869//lipid transport;molecular_function:GO:0008289//lipid binding;	118
CL793.Contig4_All	AT2G38540	Q42589	NLTP1_ARATH	Non-specific lipid-transfer protein 1 (LTP 1)	LTP1 At2g38540 T6A23.26	gi|7012724|gb|AAF35186.1|AF195865_1/1.07483e-43/lipid transfer protein precursor [Gossypium hirsutum] &gt;gi|208427033|gb|ACI26698.1| lipid transfer protein [Gossypium hirsutum] &gt;gi|403391439|gb|AFR43277.1| lipid transfer protein precursor [Gossypium hirsutum]	gi|225439676|ref|XM_002270934.1|/1e-21/PREDICTED: Vitis vinifera non-specific lipid-transfer protein P5-like (LOC100261985), mRNA	sp|Q39950|NLTP_HELAN/5e-42/Non-specific lipid-transfer protein OS=Helianthus annuus PE=3 SV=1	NA	NA	PS00597/-/Plant lipid transfer proteins signature.	biological_process:GO:0006869//lipid transport;molecular_function:GO:0008289//lipid binding;	118
CL793.Contig5_All	AT2G38540	Q42589	NLTP1_ARATH	Non-specific lipid-transfer protein 1 (LTP 1)	LTP1 At2g38540 T6A23.26	gi|7012724|gb|AAF35186.1|AF195865_1/3.5815e-42/lipid transfer protein precursor [Gossypium hirsutum] &gt;gi|208427033|gb|ACI26698.1| lipid transfer protein [Gossypium hirsutum] &gt;gi|403391439|gb|AFR43277.1| lipid transfer protein precursor [Gossypium hirsutum]	gi|37625028|gb|AY395741.1|/2e-23/Vitis aestivalis lipid transfer protein mRNA, complete cds	sp|Q9M5X7|NLTP_MALDO/4e-41/Non-specific lipid-transfer protein OS=Malus domestica GN=MALD3 PE=1 SV=1	NA	NA	PR00382/1.9E-33/Plant phospholipid transfer protein signature	biological_process:GO:0006869//lipid transport;molecular_function:GO:0008289//lipid binding;	118
Unigene13070_All	AT2G38540	Q42589	NLTP1_ARATH	Non-specific lipid-transfer protein 1 (LTP 1)	LTP1 At2g38540 T6A23.26	gi|7012724|gb|AAF35186.1|AF195865_1/1.02524e-42/lipid transfer protein precursor [Gossypium hirsutum] &gt;gi|208427033|gb|ACI26698.1| lipid transfer protein [Gossypium hirsutum] &gt;gi|403391439|gb|AFR43277.1| lipid transfer protein precursor [Gossypium hirsutum]	gi|37625028|gb|AY395741.1|/2e-23/Vitis aestivalis lipid transfer protein mRNA, complete cds	sp|Q9M5X7|NLTP_MALDO/1e-41/Non-specific lipid-transfer protein OS=Malus domestica GN=MALD3 PE=1 SV=1	NA	NA	PF00234/1.7E-9/Protease inhibitor/seed storage/LTP family	biological_process:GO:0006869//lipid transport;molecular_function:GO:0008289//lipid binding;	118
Unigene13448_All	AT2G38540	Q42589	NLTP1_ARATH	Non-specific lipid-transfer protein 1 (LTP 1)	LTP1 At2g38540 T6A23.26	gi|7012724|gb|AAF35186.1|AF195865_1/1.67624e-43/lipid transfer protein precursor [Gossypium hirsutum] &gt;gi|208427033|gb|ACI26698.1| lipid transfer protein [Gossypium hirsutum] &gt;gi|403391439|gb|AFR43277.1| lipid transfer protein precursor [Gossypium hirsutum]	gi|225439676|ref|XM_002270934.1|/1e-21/PREDICTED: Vitis vinifera non-specific lipid-transfer protein P5-like (LOC100261985), mRNA	sp|Q39950|NLTP_HELAN/7e-42/Non-specific lipid-transfer protein OS=Helianthus annuus PE=3 SV=1	NA	NA	SM00499/7.8E-17/Plant lipid transfer protein / seed storage protein / trypsin-alpha amylase inhibitor domain family	biological_process:GO:0006869//lipid transport;molecular_function:GO:0008289//lipid binding;	118
Unigene4567_All	AT2G38540	Q42589	NLTP1_ARATH	Non-specific lipid-transfer protein 1 (LTP 1)	LTP1 At2g38540 T6A23.26	gi|75911268|gb|ABA29446.1|/8.67351e-41/non-specific lipid transfer protein [Vitis vinifera]	gi|526117628|ref|NM_001281145.1|/2e-17/Vitis vinifera lipid transfer protein (LOC100233106), mRNA >gi|28194085|gb|AF467946.1| Vitis vinifera lipid transfer protein isoform 4 mRNA, complete cds	sp|Q9M5X8|NLTP_PRUAV/9e-39/Non-specific lipid-transfer protein OS=Prunus avium PE=1 SV=1	NA	NA	SM00499/1.7E-16/Plant lipid transfer protein / seed storage protein / trypsin-alpha amylase inhibitor domain family	biological_process:GO:0006810//transport;	118
Unigene5856_All	AT2G38540	Q42589	NLTP1_ARATH	Non-specific lipid-transfer protein 1 (LTP 1)	LTP1 At2g38540 T6A23.26	gi|559797767|gb|AHB19227.1|/4.38683e-42/non specific lipid transfer protein 1A [Punica granatum]	gi|526117628|ref|NM_001281145.1|/2e-17/Vitis vinifera lipid transfer protein (LOC100233106), mRNA >gi|28194085|gb|AF467946.1| Vitis vinifera lipid transfer protein isoform 4 mRNA, complete cds	sp|Q39950|NLTP_HELAN/2e-39/Non-specific lipid-transfer protein OS=Helianthus annuus PE=3 SV=1	NA	NA	SM00499/1.9E-17/Plant lipid transfer protein / seed storage protein / trypsin-alpha amylase inhibitor domain family	biological_process:GO:0006869//lipid transport;molecular_function:GO:0008289//lipid binding;	118
Unigene7448_All	AT2G38540	Q42589	NLTP1_ARATH	Non-specific lipid-transfer protein 1 (LTP 1)	LTP1 At2g38540 T6A23.26	gi|7012724|gb|AAF35186.1|AF195865_1/4.91371e-44/lipid transfer protein precursor [Gossypium hirsutum] &gt;gi|208427033|gb|ACI26698.1| lipid transfer protein [Gossypium hirsutum] &gt;gi|403391439|gb|AFR43277.1| lipid transfer protein precursor [Gossypium hirsutum]	gi|225439676|ref|XM_002270934.1|/1e-21/PREDICTED: Vitis vinifera non-specific lipid-transfer protein P5-like (LOC100261985), mRNA	sp|Q43129|NLTP2_GOSHI/8e-42/Non-specific lipid-transfer protein OS=Gossypium hirsutum PE=2 SV=1	NA	NA	SM00499/4.5E-17/Plant lipid transfer protein / seed storage protein / trypsin-alpha amylase inhibitor domain family	biological_process:GO:0006869//lipid transport;molecular_function:GO:0008289//lipid binding;	118
CL10010.Contig3_All	AT2G43790	Q39026	MPK6_ARATH	Mitogen-activated protein kinase 6 (AtMPK6) (MAP kinase 6) (EC 2.7.11.24)	MPK6 At2g43790 F18O19.10	gi|350528643|gb|AEQ28763.1|/0/mitogen-activated protein kinase 1 [Prunus salicina]	gi|350528642|gb|JN675711.1|/0.0/Prunus salicina mitogen-activated protein kinase 1 mRNA, complete cds	sp|Q40353|MMK2_MEDSA/0.0/Mitogen-activated protein kinase homolog MMK2 OS=Medicago sativa GN=MMK2 PE=2 SV=1	vvi:100852927/0.0/mitogen-activated protein kinase homolog MMK2; K04371 mitogen-activated protein kinase 1/3 [EC:2.7.11.24]	YBL016w/7e-94/---	PS00107/-/Protein kinases ATP-binding region signature.	biological_process:GO:0000165//MAPK cascade;GO:0006468//protein phosphorylation;molecular_function:GO:0005524//ATP binding;GO:0004707//MAP kinase activity;	395
CL12543.Contig3_All	AT2G43790	Q39026	MPK6_ARATH	Mitogen-activated protein kinase 6 (AtMPK6) (MAP kinase 6) (EC 2.7.11.24)	MPK6 At2g43790 F18O19.10	gi|4887127|gb|AAD32204.1|AF134730_1/0/putative mitogen-activated protein kinase MAPK [Prunus armeniaca]	gi|470102843|ref|XM_004287813.1|/1e-169/PREDICTED: Fragaria vesca subsp. vesca mitogen-activated protein kinase 7-like (LOC101313547), mRNA	sp|Q39027|MPK7_ARATH/0.0/Mitogen-activated protein kinase 7 OS=Arabidopsis thaliana GN=MPK7 PE=1 SV=2	pmum:103340133/0.0/mitogen-activated protein kinase 7; K04371 mitogen-activated protein kinase 1/3 [EC:2.7.11.24]	YBL016w/2e-87/---	PF00069/3.5E-74/Protein kinase domain	biological_process:GO:0000165//MAPK cascade;GO:0006468//protein phosphorylation;molecular_function:GO:0005524//ATP binding;GO:0004707//MAP kinase activity;	395
CL12543.Contig4_All	AT2G43790	Q39026	MPK6_ARATH	Mitogen-activated protein kinase 6 (AtMPK6) (MAP kinase 6) (EC 2.7.11.24)	MPK6 At2g43790 F18O19.10	gi|4887127|gb|AAD32204.1|AF134730_1/0/putative mitogen-activated protein kinase MAPK [Prunus armeniaca]	gi|470102843|ref|XM_004287813.1|/1e-169/PREDICTED: Fragaria vesca subsp. vesca mitogen-activated protein kinase 7-like (LOC101313547), mRNA	sp|Q39027|MPK7_ARATH/0.0/Mitogen-activated protein kinase 7 OS=Arabidopsis thaliana GN=MPK7 PE=1 SV=2	pmum:103340133/0.0/mitogen-activated protein kinase 7; K04371 mitogen-activated protein kinase 1/3 [EC:2.7.11.24]	YBL016w/2e-87/---	PF00069/3.5E-74/Protein kinase domain	biological_process:GO:0000165//MAPK cascade;GO:0006468//protein phosphorylation;molecular_function:GO:0005524//ATP binding;GO:0004707//MAP kinase activity;	395
CL14271.Contig2_All	AT2G43790	Q39026	MPK6_ARATH	Mitogen-activated protein kinase 6 (AtMPK6) (MAP kinase 6) (EC 2.7.11.24)	MPK6 At2g43790 F18O19.10	gi|720059811|ref|XP_010274678.1|/0/PREDICTED: mitogen-activated protein kinase 9-like [Nelumbo nucifera]	gi|359472621|ref|XM_002284341.2|/0.0/PREDICTED: Vitis vinifera mitogen-activated protein kinase 9-like (LOC100252699), mRNA	sp|Q9LM33|MPK8_ARATH/0.0/Mitogen-activated protein kinase 8 OS=Arabidopsis thaliana GN=MPK8 PE=1 SV=2	egu:105056340/0.0/mitogen-activated protein kinase 9-like; K04371 mitogen-activated protein kinase 1/3 [EC:2.7.11.24]	YBL016w/3e-73/---	PS01351/-/MAP kinase signature.	NA	395
CL1836.Contig1_All	AT2G43790	Q39026	MPK6_ARATH	Mitogen-activated protein kinase 6 (AtMPK6) (MAP kinase 6) (EC 2.7.11.24)	MPK6 At2g43790 F18O19.10	gi|255080238|ref|XP_002503699.1|/4.19016e-101/predicted protein [Micromonas sp. RCC299] &gt;gi|226518966|gb|ACO64957.1| predicted protein [Micromonas sp. RCC299]	gi|514761537|ref|XM_004964756.1|/9e-06/PREDICTED: Setaria italica mitogen-activated protein kinase 1-like (LOC101772946), mRNA	sp|Q06060|MPK_PEA/3e-96/Mitogen-activated protein kinase homolog D5 OS=Pisum sativum PE=2 SV=1	smo:SELMODRAFT_450111/7e-100/MPK1-2; mitogen activated protein kinase 1; K04371 mitogen-activated protein kinase 1/3 [EC:2.7.11.24]	YBL016w/2e-86/---	PTHR24055:SF29/1.9E-266/--	biological_process:GO:0009987//cellular process;molecular_function:GO:0004672//protein kinase activity;	395
CL18653.Contig1_All	AT2G43790	Q39026	MPK6_ARATH	Mitogen-activated protein kinase 6 (AtMPK6) (MAP kinase 6) (EC 2.7.11.24)	MPK6 At2g43790 F18O19.10	gi|255080238|ref|XP_002503699.1|/3.26735e-96/predicted protein [Micromonas sp. RCC299] &gt;gi|226518966|gb|ACO64957.1| predicted protein [Micromonas sp. RCC299]	gi|166047627|emb|CU361743.1|/2e-12/Aphanomyces euteiches cDNA	sp|Q39023|MPK3_ARATH/9e-96/Mitogen-activated protein kinase 3 OS=Arabidopsis thaliana GN=MPK3 PE=1 SV=2	pmum:103324623/5e-95/mitogen-activated protein kinase 3; K04371 mitogen-activated protein kinase 1/3 [EC:2.7.11.24]	YBL016w/6e-79/---	PTHR24055:SF10/4.8E-232/--	biological_process:GO:0009987//cellular process;molecular_function:GO:0004672//protein kinase activity;	395
CL18653.Contig2_All	AT2G43790	Q39026	MPK6_ARATH	Mitogen-activated protein kinase 6 (AtMPK6) (MAP kinase 6) (EC 2.7.11.24)	MPK6 At2g43790 F18O19.10	gi|720013399|ref|XP_010260161.1|/4.52932e-97/PREDICTED: mitogen-activated protein kinase 3-like [Nelumbo nucifera]	gi|551569589|ref|XM_005770698.1|/6e-13/Emiliania huxleyi CCMP1516 MAP kinase (MAPK4) mRNA, complete cds	sp|Q39023|MPK3_ARATH/5e-98/Mitogen-activated protein kinase 3 OS=Arabidopsis thaliana GN=MPK3 PE=1 SV=2	tcc:TCM_042004/4e-97/Mitogen-activated protein kinase 3; K04371 mitogen-activated protein kinase 1/3 [EC:2.7.11.24]	YBL016w/4e-80/---	SM00220/1.0E-96/Serine/Threonine protein kinases, catalytic domain	NA	395
CL22072.Contig1_All	AT2G43790	Q39026	MPK6_ARATH	Mitogen-activated protein kinase 6 (AtMPK6) (MAP kinase 6) (EC 2.7.11.24)	MPK6 At2g43790 F18O19.10	gi|502142884|ref|XP_004505140.1|/0/PREDICTED: mitogen-activated protein kinase homolog D5-like isoform X1 [Cicer arietinum] &gt;gi|502142887|ref|XP_004505141.1| PREDICTED: mitogen-activated protein kinase homolog D5-like isoform X2 [Cicer arietinum]	gi|359478276|ref|XM_002278012.2|/0.0/PREDICTED: Vitis vinifera mitogen-activated protein kinase homolog NTF4-like (LOC100242320), mRNA	sp|Q07176|MMK1_MEDSA/0.0/Mitogen-activated protein kinase homolog MMK1 OS=Medicago sativa GN=MMK1 PE=1 SV=1	cam:101505041/0.0/mitogen-activated protein kinase homolog MMK1; K14512 mitogen-activated protein kinase 6 [EC:2.7.11.24]	YBL016w/1e-89/---	PS00107/-/Protein kinases ATP-binding region signature.	biological_process:GO:0000165//MAPK cascade;GO:0006468//protein phosphorylation;molecular_function:GO:0005524//ATP binding;GO:0004707//MAP kinase activity;	395
CL22072.Contig3_All	AT2G43790	Q39026	MPK6_ARATH	Mitogen-activated protein kinase 6 (AtMPK6) (MAP kinase 6) (EC 2.7.11.24)	MPK6 At2g43790 F18O19.10	gi|502142884|ref|XP_004505140.1|/0/PREDICTED: mitogen-activated protein kinase homolog D5-like isoform X1 [Cicer arietinum] &gt;gi|502142887|ref|XP_004505141.1| PREDICTED: mitogen-activated protein kinase homolog D5-like isoform X2 [Cicer arietinum]	gi|359478276|ref|XM_002278012.2|/0.0/PREDICTED: Vitis vinifera mitogen-activated protein kinase homolog NTF4-like (LOC100242320), mRNA	sp|Q07176|MMK1_MEDSA/0.0/Mitogen-activated protein kinase homolog MMK1 OS=Medicago sativa GN=MMK1 PE=1 SV=1	csv:101204301/0.0/MPK6; mitogen-activated protein kinase homolog MMK1; K14512 mitogen-activated protein kinase 6 [EC:2.7.11.24]	YBL016w/4e-90/---	PS00107/-/Protein kinases ATP-binding region signature.	NA	395
CL320.Contig10_All	AT2G43790	Q39026	MPK6_ARATH	Mitogen-activated protein kinase 6 (AtMPK6) (MAP kinase 6) (EC 2.7.11.24)	MPK6 At2g43790 F18O19.10	gi|255575145|ref|XP_002528477.1|/0/big map kinase/bmk, putative [Ricinus communis] &gt;gi|223532086|gb|EEF33894.1| big map kinase/bmk, putative [Ricinus communis]	gi|225461819|ref|XM_002285605.1|/0.0/PREDICTED: Vitis vinifera mitogen-activated protein kinase 19-like (LOC100250338), mRNA	sp|Q9C5C0|MPK18_ARATH/0.0/Mitogen-activated protein kinase 18 OS=Arabidopsis thaliana GN=MPK18 PE=1 SV=4	egu:105040996/0.0/mitogen-activated protein kinase 10-like; K04371 mitogen-activated protein kinase 1/3 [EC:2.7.11.24]	YBL016w/4e-73/---	PF00069/9.4E-68/Protein kinase domain	biological_process:GO:0000165//MAPK cascade;GO:0043622//cortical microtubule organization;GO:0006468//protein phosphorylation;cellular_component:GO:0005737//cytoplasm;molecular_function:GO:0005524//ATP binding;GO:0004707//MAP kinase activity;	395
CL320.Contig11_All	AT2G43790	Q39026	MPK6_ARATH	Mitogen-activated protein kinase 6 (AtMPK6) (MAP kinase 6) (EC 2.7.11.24)	MPK6 At2g43790 F18O19.10	gi|595962202|ref|XP_007216974.1|/0/hypothetical protein PRUPE_ppa002953mg [Prunus persica] &gt;gi|462413124|gb|EMJ18173.1| hypothetical protein PRUPE_ppa002953mg [Prunus persica]	gi|359485143|ref|XM_002283758.2|/0.0/PREDICTED: Vitis vinifera mitogen-activated protein kinase 20-like (LOC100252272), mRNA	sp|Q5ZCI1|MPK10_ORYSJ/0.0/Mitogen-activated protein kinase 10 OS=Oryza sativa subsp. japonica GN=MPK10 PE=2 SV=2	egu:105040996/0.0/mitogen-activated protein kinase 10-like; K04371 mitogen-activated protein kinase 1/3 [EC:2.7.11.24]	YBL016w/4e-75/---	PS01351/-/MAP kinase signature.	NA	395
CL320.Contig12_All	AT2G43790	Q39026	MPK6_ARATH	Mitogen-activated protein kinase 6 (AtMPK6) (MAP kinase 6) (EC 2.7.11.24)	MPK6 At2g43790 F18O19.10	gi|566156488|ref|XP_002300882.2|/0/mitogen-activated protein kinase [Populus trichocarpa] &gt;gi|550344380|gb|EEE80155.2| mitogen-activated protein kinase [Populus trichocarpa]	gi|359485143|ref|XM_002283758.2|/0.0/PREDICTED: Vitis vinifera mitogen-activated protein kinase 20-like (LOC100252272), mRNA	sp|Q5ZCI1|MPK10_ORYSJ/0.0/Mitogen-activated protein kinase 10 OS=Oryza sativa subsp. japonica GN=MPK10 PE=2 SV=2	egu:105040996/0.0/mitogen-activated protein kinase 10-like; K04371 mitogen-activated protein kinase 1/3 [EC:2.7.11.24]	YBL016w/2e-74/---	PS50011/45.884/Protein kinase domain profile.	NA	395
CL320.Contig13_All	AT2G43790	Q39026	MPK6_ARATH	Mitogen-activated protein kinase 6 (AtMPK6) (MAP kinase 6) (EC 2.7.11.24)	MPK6 At2g43790 F18O19.10	gi|595962202|ref|XP_007216974.1|/0/hypothetical protein PRUPE_ppa002953mg [Prunus persica] &gt;gi|462413124|gb|EMJ18173.1| hypothetical protein PRUPE_ppa002953mg [Prunus persica]	gi|359485143|ref|XM_002283758.2|/0.0/PREDICTED: Vitis vinifera mitogen-activated protein kinase 20-like (LOC100252272), mRNA	sp|Q5ZCI1|MPK10_ORYSJ/0.0/Mitogen-activated protein kinase 10 OS=Oryza sativa subsp. japonica GN=MPK10 PE=2 SV=2	egu:105040996/0.0/mitogen-activated protein kinase 10-like; K04371 mitogen-activated protein kinase 1/3 [EC:2.7.11.24]	YBL016w/4e-75/---	PS50011/45.559/Protein kinase domain profile.	NA	395
CL320.Contig16_All	AT2G43790	Q39026	MPK6_ARATH	Mitogen-activated protein kinase 6 (AtMPK6) (MAP kinase 6) (EC 2.7.11.24)	MPK6 At2g43790 F18O19.10	gi|645239914|ref|XP_008226354.1|/0/PREDICTED: mitogen-activated protein kinase 19 [Prunus mume]	gi|225461819|ref|XM_002285605.1|/0.0/PREDICTED: Vitis vinifera mitogen-activated protein kinase 19-like (LOC100250338), mRNA	sp|Q9C5C0|MPK18_ARATH/0.0/Mitogen-activated protein kinase 18 OS=Arabidopsis thaliana GN=MPK18 PE=1 SV=4	egu:105040996/0.0/mitogen-activated protein kinase 10-like; K04371 mitogen-activated protein kinase 1/3 [EC:2.7.11.24]	YBL016w/3e-73/---	PS00107/-/Protein kinases ATP-binding region signature.	biological_process:GO:0000165//MAPK cascade;GO:0043622//cortical microtubule organization;GO:0006468//protein phosphorylation;cellular_component:GO:0005737//cytoplasm;molecular_function:GO:0005524//ATP binding;GO:0004707//MAP kinase activity;	395
CL320.Contig17_All	AT2G43790	Q39026	MPK6_ARATH	Mitogen-activated protein kinase 6 (AtMPK6) (MAP kinase 6) (EC 2.7.11.24)	MPK6 At2g43790 F18O19.10	gi|255575145|ref|XP_002528477.1|/0/big map kinase/bmk, putative [Ricinus communis] &gt;gi|223532086|gb|EEF33894.1| big map kinase/bmk, putative [Ricinus communis]	gi|225461819|ref|XM_002285605.1|/0.0/PREDICTED: Vitis vinifera mitogen-activated protein kinase 19-like (LOC100250338), mRNA	sp|Q9C5C0|MPK18_ARATH/0.0/Mitogen-activated protein kinase 18 OS=Arabidopsis thaliana GN=MPK18 PE=1 SV=4	egu:105040996/0.0/mitogen-activated protein kinase 10-like; K04371 mitogen-activated protein kinase 1/3 [EC:2.7.11.24]	YBL016w/4e-73/---	PS00107/-/Protein kinases ATP-binding region signature.	biological_process:GO:0000165//MAPK cascade;GO:0043622//cortical microtubule organization;GO:0006468//protein phosphorylation;cellular_component:GO:0005737//cytoplasm;molecular_function:GO:0005524//ATP binding;GO:0004707//MAP kinase activity;	395
CL320.Contig18_All	AT2G43790	Q39026	MPK6_ARATH	Mitogen-activated protein kinase 6 (AtMPK6) (MAP kinase 6) (EC 2.7.11.24)	MPK6 At2g43790 F18O19.10	gi|566156488|ref|XP_002300882.2|/0/mitogen-activated protein kinase [Populus trichocarpa] &gt;gi|550344380|gb|EEE80155.2| mitogen-activated protein kinase [Populus trichocarpa]	gi|359485143|ref|XM_002283758.2|/0.0/PREDICTED: Vitis vinifera mitogen-activated protein kinase 20-like (LOC100252272), mRNA	sp|Q5ZCI1|MPK10_ORYSJ/0.0/Mitogen-activated protein kinase 10 OS=Oryza sativa subsp. japonica GN=MPK10 PE=2 SV=2	egu:105040996/0.0/mitogen-activated protein kinase 10-like; K04371 mitogen-activated protein kinase 1/3 [EC:2.7.11.24]	YBL016w/2e-74/---	PS00107/-/Protein kinases ATP-binding region signature.	NA	395
CL320.Contig19_All	AT2G43790	Q39026	MPK6_ARATH	Mitogen-activated protein kinase 6 (AtMPK6) (MAP kinase 6) (EC 2.7.11.24)	MPK6 At2g43790 F18O19.10	gi|255575145|ref|XP_002528477.1|/0/big map kinase/bmk, putative [Ricinus communis] &gt;gi|223532086|gb|EEF33894.1| big map kinase/bmk, putative [Ricinus communis]	gi|225461819|ref|XM_002285605.1|/1e-151/PREDICTED: Vitis vinifera mitogen-activated protein kinase 19-like (LOC100250338), mRNA	sp|Q9C5C0|MPK18_ARATH/0.0/Mitogen-activated protein kinase 18 OS=Arabidopsis thaliana GN=MPK18 PE=1 SV=4	egu:105040996/0.0/mitogen-activated protein kinase 10-like; K04371 mitogen-activated protein kinase 1/3 [EC:2.7.11.24]	YBL016w/2e-67/---	PS50011/13.701/Protein kinase domain profile.	biological_process:GO:0000165//MAPK cascade;GO:0043622//cortical microtubule organization;GO:0006468//protein phosphorylation;cellular_component:GO:0005737//cytoplasm;molecular_function:GO:0005524//ATP binding;GO:0004707//MAP kinase activity;	395
CL320.Contig1_All	AT2G43790	Q39026	MPK6_ARATH	Mitogen-activated protein kinase 6 (AtMPK6) (MAP kinase 6) (EC 2.7.11.24)	MPK6 At2g43790 F18O19.10	gi|359485144|ref|XP_002283794.2|/0/PREDICTED: mitogen-activated protein kinase 20-like [Vitis vinifera]	gi|359485143|ref|XM_002283758.2|/0.0/PREDICTED: Vitis vinifera mitogen-activated protein kinase 20-like (LOC100252272), mRNA	sp|Q5ZCI1|MPK10_ORYSJ/0.0/Mitogen-activated protein kinase 10 OS=Oryza sativa subsp. japonica GN=MPK10 PE=2 SV=2	egu:105040996/0.0/mitogen-activated protein kinase 10-like; K04371 mitogen-activated protein kinase 1/3 [EC:2.7.11.24]	YBL016w/5e-73/---	PS00107/-/Protein kinases ATP-binding region signature.	NA	395
CL320.Contig3_All	AT2G43790	Q39026	MPK6_ARATH	Mitogen-activated protein kinase 6 (AtMPK6) (MAP kinase 6) (EC 2.7.11.24)	MPK6 At2g43790 F18O19.10	gi|255575145|ref|XP_002528477.1|/0/big map kinase/bmk, putative [Ricinus communis] &gt;gi|223532086|gb|EEF33894.1| big map kinase/bmk, putative [Ricinus communis]	gi|225461819|ref|XM_002285605.1|/1e-151/PREDICTED: Vitis vinifera mitogen-activated protein kinase 19-like (LOC100250338), mRNA	sp|Q9C5C0|MPK18_ARATH/0.0/Mitogen-activated protein kinase 18 OS=Arabidopsis thaliana GN=MPK18 PE=1 SV=4	egu:105040996/0.0/mitogen-activated protein kinase 10-like; K04371 mitogen-activated protein kinase 1/3 [EC:2.7.11.24]	YBL016w/2e-67/---	PS50011/13.701/Protein kinase domain profile.	biological_process:GO:0000165//MAPK cascade;GO:0043622//cortical microtubule organization;GO:0006468//protein phosphorylation;cellular_component:GO:0005737//cytoplasm;molecular_function:GO:0005524//ATP binding;GO:0004707//MAP kinase activity;	395
CL320.Contig4_All	AT2G43790	Q39026	MPK6_ARATH	Mitogen-activated protein kinase 6 (AtMPK6) (MAP kinase 6) (EC 2.7.11.24)	MPK6 At2g43790 F18O19.10	gi|255575145|ref|XP_002528477.1|/0/big map kinase/bmk, putative [Ricinus communis] &gt;gi|223532086|gb|EEF33894.1| big map kinase/bmk, putative [Ricinus communis]	gi|225461819|ref|XM_002285605.1|/0.0/PREDICTED: Vitis vinifera mitogen-activated protein kinase 19-like (LOC100250338), mRNA	sp|Q9C5C0|MPK18_ARATH/0.0/Mitogen-activated protein kinase 18 OS=Arabidopsis thaliana GN=MPK18 PE=1 SV=4	egu:105040996/0.0/mitogen-activated protein kinase 10-like; K04371 mitogen-activated protein kinase 1/3 [EC:2.7.11.24]	YBL016w/4e-73/---	PS00107/-/Protein kinases ATP-binding region signature.	biological_process:GO:0000165//MAPK cascade;GO:0043622//cortical microtubule organization;GO:0006468//protein phosphorylation;cellular_component:GO:0005737//cytoplasm;molecular_function:GO:0005524//ATP binding;GO:0004707//MAP kinase activity;	395
CL320.Contig6_All	AT2G43790	Q39026	MPK6_ARATH	Mitogen-activated protein kinase 6 (AtMPK6) (MAP kinase 6) (EC 2.7.11.24)	MPK6 At2g43790 F18O19.10	gi|359485144|ref|XP_002283794.2|/0/PREDICTED: mitogen-activated protein kinase 20-like [Vitis vinifera]	gi|359485143|ref|XM_002283758.2|/0.0/PREDICTED: Vitis vinifera mitogen-activated protein kinase 20-like (LOC100252272), mRNA	sp|Q5ZCI1|MPK10_ORYSJ/0.0/Mitogen-activated protein kinase 10 OS=Oryza sativa subsp. japonica GN=MPK10 PE=2 SV=2	egu:105040996/0.0/mitogen-activated protein kinase 10-like; K04371 mitogen-activated protein kinase 1/3 [EC:2.7.11.24]	YBL016w/5e-73/---	SM00220/3.8E-94/Serine/Threonine protein kinases, catalytic domain	NA	395
CL320.Contig8_All	AT2G43790	Q39026	MPK6_ARATH	Mitogen-activated protein kinase 6 (AtMPK6) (MAP kinase 6) (EC 2.7.11.24)	MPK6 At2g43790 F18O19.10	gi|255575145|ref|XP_002528477.1|/0/big map kinase/bmk, putative [Ricinus communis] &gt;gi|223532086|gb|EEF33894.1| big map kinase/bmk, putative [Ricinus communis]	gi|225461819|ref|XM_002285605.1|/0.0/PREDICTED: Vitis vinifera mitogen-activated protein kinase 19-like (LOC100250338), mRNA	sp|Q9C5C0|MPK18_ARATH/0.0/Mitogen-activated protein kinase 18 OS=Arabidopsis thaliana GN=MPK18 PE=1 SV=4	egu:105040996/0.0/mitogen-activated protein kinase 10-like; K04371 mitogen-activated protein kinase 1/3 [EC:2.7.11.24]	YBL016w/4e-73/---	PS00107/-/Protein kinases ATP-binding region signature.	biological_process:GO:0000165//MAPK cascade;GO:0043622//cortical microtubule organization;GO:0006468//protein phosphorylation;cellular_component:GO:0005737//cytoplasm;molecular_function:GO:0005524//ATP binding;GO:0004707//MAP kinase activity;	395
CL4248.Contig1_All	AT2G43790	Q39026	MPK6_ARATH	Mitogen-activated protein kinase 6 (AtMPK6) (MAP kinase 6) (EC 2.7.11.24)	MPK6 At2g43790 F18O19.10	gi|695397070|ref|XP_009521650.1|/1.51702e-108/hypothetical protein PHYSODRAFT_312415 [Phytophthora sojae] &gt;gi|348686547|gb|EGZ26362.1| hypothetical protein PHYSODRAFT_312415 [Phytophthora sojae]	gi|302847607|ref|XM_002955292.1|/2e-13/Volvox carteri f. nagariensis mitogen-activated protein kinase 8 (mapk8), mRNA	sp|Q07176|MMK1_MEDSA/7e-100/Mitogen-activated protein kinase homolog MMK1 OS=Medicago sativa GN=MMK1 PE=1 SV=1	gsl:Gasu_30110/2e-108/cyclin-dependent serine/threonine protein kinase (EC:2.7.11.24); K04371 mitogen-activated protein kinase 1/3 [EC:2.7.11.24]	YBL016w/2e-124/---	PS00107/-/Protein kinases ATP-binding region signature.	biological_process:GO:0016310//phosphorylation;molecular_function:GO:0004674//protein serine/threonine kinase activity;GO:0000166//nucleotide binding;	395
CL6333.Contig1_All	AT2G43790	Q39026	MPK6_ARATH	Mitogen-activated protein kinase 6 (AtMPK6) (MAP kinase 6) (EC 2.7.11.24)	MPK6 At2g43790 F18O19.10	gi|702367477|ref|XP_010060983.1|/0/PREDICTED: mitogen-activated protein kinase homolog NTF3 [Eucalyptus grandis] &gt;gi|702367482|ref|XP_010060984.1| PREDICTED: mitogen-activated protein kinase homolog NTF3 [Eucalyptus grandis] &gt;gi|702367487|ref|XP_010060985.1| PREDICTED: mitogen-activated protein kinase homolog NTF3 [Eucalyptus grandis] &gt;gi|629102418|gb|KCW67887.1| hypothetical protein EUG…	gi|359492155|ref|XM_002281039.2|/0.0/PREDICTED: Vitis vinifera mitogen-activated protein kinase homolog NTF3-like (LOC100254083), mRNA	sp|Q40517|NTF3_TOBAC/0.0/Mitogen-activated protein kinase homolog NTF3 OS=Nicotiana tabacum GN=NTF3 PE=1 SV=1	egr:104448786/0.0/mitogen-activated protein kinase homolog NTF3; K04371 mitogen-activated protein kinase 1/3 [EC:2.7.11.24]	YBL016w/7e-88/---	PF00069/1.7E-74/Protein kinase domain	biological_process:GO:0000165//MAPK cascade;GO:0006468//protein phosphorylation;molecular_function:GO:0005524//ATP binding;GO:0004707//MAP kinase activity;	395
CL6333.Contig2_All	AT2G43790	Q39026	MPK6_ARATH	Mitogen-activated protein kinase 6 (AtMPK6) (MAP kinase 6) (EC 2.7.11.24)	MPK6 At2g43790 F18O19.10	gi|702367477|ref|XP_010060983.1|/0/PREDICTED: mitogen-activated protein kinase homolog NTF3 [Eucalyptus grandis] &gt;gi|702367482|ref|XP_010060984.1| PREDICTED: mitogen-activated protein kinase homolog NTF3 [Eucalyptus grandis] &gt;gi|702367487|ref|XP_010060985.1| PREDICTED: mitogen-activated protein kinase homolog NTF3 [Eucalyptus grandis] &gt;gi|629102418|gb|KCW67887.1| hypothetical protein EUG…	gi|359492155|ref|XM_002281039.2|/0.0/PREDICTED: Vitis vinifera mitogen-activated protein kinase homolog NTF3-like (LOC100254083), mRNA	sp|Q40517|NTF3_TOBAC/0.0/Mitogen-activated protein kinase homolog NTF3 OS=Nicotiana tabacum GN=NTF3 PE=1 SV=1	egr:104448786/0.0/mitogen-activated protein kinase homolog NTF3; K04371 mitogen-activated protein kinase 1/3 [EC:2.7.11.24]	YBL016w/6e-88/---	PS00107/-/Protein kinases ATP-binding region signature.	biological_process:GO:0000165//MAPK cascade;GO:0006468//protein phosphorylation;molecular_function:GO:0005524//ATP binding;GO:0004707//MAP kinase activity;	395
CL6365.Contig2_All	AT2G43790	Q39026	MPK6_ARATH	Mitogen-activated protein kinase 6 (AtMPK6) (MAP kinase 6) (EC 2.7.11.24)	MPK6 At2g43790 F18O19.10	gi|224284490|gb|ACN39979.1|/7.55952e-145/unknown [Picea sitchensis]	gi|225435178|ref|XM_002284771.1|/1e-148/PREDICTED: Vitis vinifera mitogen-activated protein kinase 3-like (LOC100263976), mRNA	sp|Q39023|MPK3_ARATH/2e-151/Mitogen-activated protein kinase 3 OS=Arabidopsis thaliana GN=MPK3 PE=1 SV=2	egr:104421700/9e-161/mitogen-activated protein kinase 3; K04371 mitogen-activated protein kinase 1/3 [EC:2.7.11.24]	YBL016w/2e-74/---	PS00108/-/Serine/Threonine protein kinases active-site signature.	biological_process:GO:0016310//phosphorylation;molecular_function:GO:0004674//protein serine/threonine kinase activity;GO:0000166//nucleotide binding;	395
CL6365.Contig4_All	AT2G43790	Q39026	MPK6_ARATH	Mitogen-activated protein kinase 6 (AtMPK6) (MAP kinase 6) (EC 2.7.11.24)	MPK6 At2g43790 F18O19.10	gi|590590154|ref|XP_007016654.1|/1.22025e-180/Mitogen-activated protein kinase 3 [Theobroma cacao] &gt;gi|508787017|gb|EOY34273.1| Mitogen-activated protein kinase 3 [Theobroma cacao]	gi|225435178|ref|XM_002284771.1|/1e-174/PREDICTED: Vitis vinifera mitogen-activated protein kinase 3-like (LOC100263976), mRNA	sp|Q39023|MPK3_ARATH/2e-171/Mitogen-activated protein kinase 3 OS=Arabidopsis thaliana GN=MPK3 PE=1 SV=2	tcc:TCM_042004/0.0/Mitogen-activated protein kinase 3; K04371 mitogen-activated protein kinase 1/3 [EC:2.7.11.24]	YBL016w/3e-81/---	PS01351/-/MAP kinase signature.	NA	395
CL6365.Contig5_All	AT2G43790	Q39026	MPK6_ARATH	Mitogen-activated protein kinase 6 (AtMPK6) (MAP kinase 6) (EC 2.7.11.24)	MPK6 At2g43790 F18O19.10	gi|590590154|ref|XP_007016654.1|/0/Mitogen-activated protein kinase 3 [Theobroma cacao] &gt;gi|508787017|gb|EOY34273.1| Mitogen-activated protein kinase 3 [Theobroma cacao]	gi|225435178|ref|XM_002284771.1|/0.0/PREDICTED: Vitis vinifera mitogen-activated protein kinase 3-like (LOC100263976), mRNA	sp|Q39023|MPK3_ARATH/1e-177/Mitogen-activated protein kinase 3 OS=Arabidopsis thaliana GN=MPK3 PE=1 SV=2	tcc:TCM_042004/0.0/Mitogen-activated protein kinase 3; K04371 mitogen-activated protein kinase 1/3 [EC:2.7.11.24]	YBL016w/3e-87/---	PS50011/42.732/Protein kinase domain profile.	NA	395
CL6365.Contig8_All	AT2G43790	Q39026	MPK6_ARATH	Mitogen-activated protein kinase 6 (AtMPK6) (MAP kinase 6) (EC 2.7.11.24)	MPK6 At2g43790 F18O19.10	gi|590590154|ref|XP_007016654.1|/0/Mitogen-activated protein kinase 3 [Theobroma cacao] &gt;gi|508787017|gb|EOY34273.1| Mitogen-activated protein kinase 3 [Theobroma cacao]	gi|225435178|ref|XM_002284771.1|/0.0/PREDICTED: Vitis vinifera mitogen-activated protein kinase 3-like (LOC100263976), mRNA	sp|Q39023|MPK3_ARATH/0.0/Mitogen-activated protein kinase 3 OS=Arabidopsis thaliana GN=MPK3 PE=1 SV=2	tcc:TCM_042004/0.0/Mitogen-activated protein kinase 3; K04371 mitogen-activated protein kinase 1/3 [EC:2.7.11.24]	YBL016w/9e-92/---	SM00220/4.3E-96/Serine/Threonine protein kinases, catalytic domain	NA	395
Unigene21255_All	AT2G43790	Q39026	MPK6_ARATH	Mitogen-activated protein kinase 6 (AtMPK6) (MAP kinase 6) (EC 2.7.11.24)	MPK6 At2g43790 F18O19.10	gi|590665515|ref|XP_007036765.1|/0/Mitogen-activated protein kinase 8 [Theobroma cacao] &gt;gi|508774010|gb|EOY21266.1| Mitogen-activated protein kinase 8 [Theobroma cacao]	gi|359491015|ref|XM_003634154.1|/0.0/PREDICTED: Vitis vinifera mitogen-activated protein kinase 9-like (LOC100853858), mRNA	sp|Q9LV37|MPK9_ARATH/0.0/Mitogen-activated protein kinase 9 OS=Arabidopsis thaliana GN=MPK9 PE=2 SV=2	egu:105056340/0.0/mitogen-activated protein kinase 9-like; K04371 mitogen-activated protein kinase 1/3 [EC:2.7.11.24]	YBL016w/6e-75/---	PS50011/46.096/Protein kinase domain profile.	NA	395
Unigene24772_All	AT2G43790	Q39026	MPK6_ARATH	Mitogen-activated protein kinase 6 (AtMPK6) (MAP kinase 6) (EC 2.7.11.24)	MPK6 At2g43790 F18O19.10	gi|720067781|ref|XP_010276898.1|/0/PREDICTED: mitogen-activated protein kinase homolog MMK2 [Nelumbo nucifera]	gi|359474124|ref|XM_002278824.2|/0.0/PREDICTED: Vitis vinifera mitogen-activated protein kinase homolog MMK2-like (LOC100260441), mRNA	sp|Q40353|MMK2_MEDSA/0.0/Mitogen-activated protein kinase homolog MMK2 OS=Medicago sativa GN=MMK2 PE=2 SV=1	vvi:100260441/0.0/mitogen-activated protein kinase homolog MMK2; K04371 mitogen-activated protein kinase 1/3 [EC:2.7.11.24]	YBL016w/3e-96/---	PF00069/9.1E-73/Protein kinase domain	biological_process:GO:0000165//MAPK cascade;GO:0006468//protein phosphorylation;molecular_function:GO:0005524//ATP binding;GO:0004707//MAP kinase activity;	395
Unigene28448_All	AT2G43790	Q39026	MPK6_ARATH	Mitogen-activated protein kinase 6 (AtMPK6) (MAP kinase 6) (EC 2.7.11.24)	MPK6 At2g43790 F18O19.10	gi|643733141|gb|KDP40088.1|/0/hypothetical protein JCGZ_02086 [Jatropha curcas]	gi|359477478|ref|XM_002279683.2|/0.0/PREDICTED: Vitis vinifera mitogen-activated protein kinase 16-like (LOC100246022), mRNA	sp|Q8W4J2|MPK16_ARATH/0.0/Mitogen-activated protein kinase 16 OS=Arabidopsis thaliana GN=MPK16 PE=2 SV=2	jcu:105631897/0.0/mitogen-activated protein kinase 15; K04371 mitogen-activated protein kinase 1/3 [EC:2.7.11.24]	YBL016w/1e-73/---	SM00220/5.9E-95/Serine/Threonine protein kinases, catalytic domain	biological_process:GO:0000165//MAPK cascade;GO:0006468//protein phosphorylation;molecular_function:GO:0005524//ATP binding;GO:0004707//MAP kinase activity;	395
Unigene36931_All	AT2G43790	Q39026	MPK6_ARATH	Mitogen-activated protein kinase 6 (AtMPK6) (MAP kinase 6) (EC 2.7.11.24)	MPK6 At2g43790 F18O19.10	gi|590590154|ref|XP_007016654.1|/7.2468e-95/Mitogen-activated protein kinase 3 [Theobroma cacao] &gt;gi|508787017|gb|EOY34273.1| Mitogen-activated protein kinase 3 [Theobroma cacao]	gi|302847607|ref|XM_002955292.1|/1e-07/Volvox carteri f. nagariensis mitogen-activated protein kinase 8 (mapk8), mRNA	sp|Q39026|MPK6_ARATH/3e-95/Mitogen-activated protein kinase 6 OS=Arabidopsis thaliana GN=MPK6 PE=1 SV=1	tcc:TCM_042004/1e-95/Mitogen-activated protein kinase 3; K04371 mitogen-activated protein kinase 1/3 [EC:2.7.11.24]	YBL016w/2e-81/---	PS01351/-/MAP kinase signature.	NA	395
Unigene37248_All	AT2G43790	Q39026	MPK6_ARATH	Mitogen-activated protein kinase 6 (AtMPK6) (MAP kinase 6) (EC 2.7.11.24)	MPK6 At2g43790 F18O19.10	gi|255080238|ref|XP_002503699.1|/5.74194e-99/predicted protein [Micromonas sp. RCC299] &gt;gi|226518966|gb|ACO64957.1| predicted protein [Micromonas sp. RCC299]	gi|551569589|ref|XM_005770698.1|/3e-08/Emiliania huxleyi CCMP1516 MAP kinase (MAPK4) mRNA, complete cds	sp|Q336X9|MPK6_ORYSJ/1e-94/Mitogen-activated protein kinase 6 OS=Oryza sativa subsp. japonica GN=MPK6 PE=2 SV=1	csl:COCSUDRAFT_11831/2e-96/mitogen-activated protein kinase 6; K04371 mitogen-activated protein kinase 1/3 [EC:2.7.11.24]	YBL016w/3e-85/---	PS00107/-/Protein kinases ATP-binding region signature.	biological_process:GO:0009987//cellular process;molecular_function:GO:0004672//protein kinase activity;	395
Unigene858_All	AT2G43790	Q39026	MPK6_ARATH	Mitogen-activated protein kinase 6 (AtMPK6) (MAP kinase 6) (EC 2.7.11.24)	MPK6 At2g43790 F18O19.10	gi|225435169|ref|XP_002284710.1|/0/PREDICTED: mitogen-activated protein kinase homolog NTF6 [Vitis vinifera] &gt;gi|297746181|emb|CBI16237.3| unnamed protein product [Vitis vinifera]	gi|359479029|ref|XM_002284674.2|/0.0/PREDICTED: Vitis vinifera mitogen-activated protein kinase homolog NTF6-like (LOC100251947), mRNA	sp|Q40531|NTF6_TOBAC/0.0/Mitogen-activated protein kinase homolog NTF6 OS=Nicotiana tabacum GN=NTF6 PE=2 SV=1	vvi:100251947/0.0/mitogen-activated protein kinase homolog NTF6; K04371 mitogen-activated protein kinase 1/3 [EC:2.7.11.24]	YBL016w/4e-98/---	PF00069/1.7E-73/Protein kinase domain	biological_process:GO:0000165//MAPK cascade;GO:0006468//protein phosphorylation;molecular_function:GO:0005524//ATP binding;GO:0004707//MAP kinase activity;	395
Unigene21516_All	AT2G44300	O64865	O64865_ARATH	At2g44300 (Bifunctional inhibitor/lipid-transfer protein/seed storage 2S albumin superfamily protein) (Xylogen like protein 10)	AtXYP10 At2g44300 F4I1.11	gi|225450281|ref|XP_002270671.1|/2.43947e-53/PREDICTED: uncharacterized GPI-anchored protein At1g27950 [Vitis vinifera] &gt;gi|297741205|emb|CBI32156.3| unnamed protein product [Vitis vinifera]	gi|225450280|ref|XM_002270635.1|/2e-29/PREDICTED: Vitis vinifera uncharacterized LOC100254566 (LOC100254566), mRNA	sp|O64864|YLS3_ARATH/2e-44/Protein YLS3 OS=Arabidopsis thaliana GN=YLS3 PE=2 SV=1	NA	NA	PR00382/3.9E-5/Plant phospholipid transfer protein signature	NA	204
Unigene22057_All	AT2G44300	O64865	O64865_ARATH	At2g44300 (Bifunctional inhibitor/lipid-transfer protein/seed storage 2S albumin superfamily protein) (Xylogen like protein 10)	AtXYP10 At2g44300 F4I1.11	gi|590582837|ref|XP_007014734.1|/2.87236e-59/Bifunctional inhibitor/lipid-transfer protein/seed storage 2S albumin superfamily protein, putative [Theobroma cacao] &gt;gi|508785097|gb|EOY32353.1| Bifunctional inhibitor/lipid-transfer protein/seed storage 2S albumin superfamily protein, putative [Theobroma cacao]	gi|52077041|dbj|AP005396.3|/3e-07/Oryza sativa Japonica Group genomic DNA, chromosome 9, PAC clone:P0635G10	sp|O64864|YLS3_ARATH/3e-43/Protein YLS3 OS=Arabidopsis thaliana GN=YLS3 PE=2 SV=1	NA	NA	PF14368/7.0E-14/Probable lipid transfer	NA	204
CL3992.Contig1_All	AT3G06650	Q9C522	ACLB1_ARATH	ATP-citrate synthase beta chain protein 1 (ATP-citrate synthase B-1) (EC 2.3.3.8) (ATP-citrate lyase B-1) (Citrate cleavage enzyme B-1)	ACLB-1 At3g06650 F5E6.2 T8E24.7	gi|585111615|gb|EWM29096.1|/0/atp-citrate synthase [Nannochloropsis gaditana]	gi|32995421|dbj|AK110212.1|/0.0/Oryza sativa Japonica Group cDNA clone:002-162-C12, full insert sequence	sp|Q9C522|ACLB1_ARATH/0.0/ATP-citrate synthase beta chain protein 1 OS=Arabidopsis thaliana GN=ACLB-1 PE=2 SV=1	brp:103837286/0.0/ATP-citrate synthase beta chain protein 2; K01648 ATP citrate (pro-S)-lyase [EC:2.3.3.8]	SPBC1703.07_1/3e-160/---	PTHR23118:SF2/0.0/--	biological_process:GO:0044262//cellular carbohydrate metabolic process;cellular_component:GO:0005737//cytoplasm;molecular_function:GO:0004775//succinate-CoA ligase (ADP-forming) activity;GO:0003878//ATP citrate synthase activity;GO:0005524//ATP binding;GO:0048037//cofactor binding;	608
CL3992.Contig2_All	AT3G06650	Q9C522	ACLB1_ARATH	ATP-citrate synthase beta chain protein 1 (ATP-citrate synthase B-1) (EC 2.3.3.8) (ATP-citrate lyase B-1) (Citrate cleavage enzyme B-1)	ACLB-1 At3g06650 F5E6.2 T8E24.7	gi|585111615|gb|EWM29096.1|/0/atp-citrate synthase [Nannochloropsis gaditana]	gi|32995421|dbj|AK110212.1|/0.0/Oryza sativa Japonica Group cDNA clone:002-162-C12, full insert sequence	sp|Q9C522|ACLB1_ARATH/0.0/ATP-citrate synthase beta chain protein 1 OS=Arabidopsis thaliana GN=ACLB-1 PE=2 SV=1	pda:103720655/0.0/ATP-citrate synthase beta chain protein 2; K01648 ATP citrate (pro-S)-lyase [EC:2.3.3.8]	SPBC1703.07_1/1e-160/---	PTHR23118/0.0/--	NA	608
Unigene17015_All	AT3G07450	A0A178V6Q5	A0A178V6Q5_ARATH	Uncharacterized protein	At3g07450 AXX17_At3g07420	gi|255544298|ref|XP_002513211.1|/3.15654e-41/lipid binding protein, putative [Ricinus communis] &gt;gi|223547709|gb|EEF49202.1| lipid binding protein, putative [Ricinus communis]	gi|112703117|emb|CT961059.9|/9e-10/M.truncatula DNA sequence from clone MTH2-87N3 on chromosome 3, complete sequence	sp|Q43534|LIM2_LILLO/2e-06/Protein LIM2 OS=Lilium longiflorum GN=LIM2 PE=3 SV=2	smo:SELMODRAFT_418877/4e-06/hypothetical protein; K02605 origin recognition complex subunit 3	NA	PF14368/3.1E-9/Probable lipid transfer	NA	106
Unigene142396_All	AT3G08770	Q9LDB4	NLTP6_ARATH	Non-specific lipid-transfer protein 6 (LTP 6) (Xylogen-like protein 15) (AtXYP15)	LTP6 XYP15 At3g08770 F17O14.24	gi|719990881|ref|XP_010253094.1|/7.21306e-24/PREDICTED: non-specific lipid-transfer protein 1-like [Nelumbo nucifera]	NA	sp|Q2QYL2|NLT2B_ORYSJ/4e-20/Non-specific lipid-transfer protein 2B OS=Oryza sativa subsp. japonica GN=LTP2-B PE=2 SV=1	NA	NA	PR00382/2.7E-18/Plant phospholipid transfer protein signature	NA	113
Unigene32735_All	AT3G08770	Q9LDB4	NLTP6_ARATH	Non-specific lipid-transfer protein 6 (LTP 6) (Xylogen-like protein 15) (AtXYP15)	LTP6 XYP15 At3g08770 F17O14.24	gi|657957505|ref|XP_008370253.1|/2.30836e-39/PREDICTED: non-specific lipid-transfer protein 3-like [Malus domestica] &gt;gi|658056353|ref|XP_008363932.1| PREDICTED: non-specific lipid-transfer protein 3-like [Malus domestica]	gi|470133536|ref|XM_004302574.1|/4e-12/PREDICTED: Fragaria vesca subsp. vesca non-specific lipid-transfer protein 3-like (LOC101305485), mRNA	sp|Q43019|NLTP3_PRUDU/1e-39/Non-specific lipid-transfer protein 3 OS=Prunus dulcis PE=2 SV=1	NA	NA	PS00597/-/Plant lipid transfer proteins signature.	NA	113
CL7282.Contig3_All	AT3G13220	Q9LK50	AB26G_ARATH	ABC transporter G family member 26 (ABC transporter ABCG.26) (AtABCG26) (Putative white-brown complex homolog protein 27) (AtWBC27)	ABCG26 WBC27 At3g13220 MJG19.19	gi|359494218|ref|XP_002267511.2|/0/PREDICTED: ABC transporter G family member 26-like [Vitis vinifera] &gt;gi|296089962|emb|CBI39781.3| unnamed protein product [Vitis vinifera]	gi|359494217|ref|XM_002267475.2|/0.0/PREDICTED: Vitis vinifera ABC transporter G family member 26-like (LOC100242992), mRNA	sp|Q9LK50|AB26G_ARATH/0.0/ABC transporter G family member 26 OS=Arabidopsis thaliana GN=ABCG26 PE=3 SV=2	cme:CYME_CMS467C/6e-83/ATP-binding cassette, sub-family G, member 2; K05681 ATP-binding cassette, subfamily G (WHITE), member 2	YCR011c_2/2e-45/---	PTHR19241/0.0/--	biological_process:GO:0006200//ATP catabolic process;cellular_component:GO:0016020//membrane;molecular_function:GO:0005524//ATP binding;GO:0015412//molybdate transmembrane-transporting ATPase activity;	685
CL7282.Contig4_All	AT3G13220	Q9LK50	AB26G_ARATH	ABC transporter G family member 26 (ABC transporter ABCG.26) (AtABCG26) (Putative white-brown complex homolog protein 27) (AtWBC27)	ABCG26 WBC27 At3g13220 MJG19.19	gi|359494218|ref|XP_002267511.2|/0/PREDICTED: ABC transporter G family member 26-like [Vitis vinifera] &gt;gi|296089962|emb|CBI39781.3| unnamed protein product [Vitis vinifera]	gi|359494217|ref|XM_002267475.2|/0.0/PREDICTED: Vitis vinifera ABC transporter G family member 26-like (LOC100242992), mRNA	sp|Q9LK50|AB26G_ARATH/0.0/ABC transporter G family member 26 OS=Arabidopsis thaliana GN=ABCG26 PE=3 SV=2	cme:CYME_CMS467C/5e-83/ATP-binding cassette, sub-family G, member 2; K05681 ATP-binding cassette, subfamily G (WHITE), member 2	YCR011c_2/2e-45/---	PF00005/3.1E-27/ABC transporter	biological_process:GO:0006200//ATP catabolic process;cellular_component:GO:0016020//membrane;molecular_function:GO:0005524//ATP binding;GO:0015412//molybdate transmembrane-transporting ATPase activity;	685
CL9779.Contig1_All	AT3G18280	A0A178VE13	A0A178VE13_ARATH	Uncharacterized protein	At3g18280 AXX17_At3g19390	gi|440494829|gb|AGC08429.1|/6.03832e-24/lipid transfer protein [Gossypium hirsutum]	NA	sp|Q43681|NLTP_VIGUN/4e-17/Probable non-specific lipid-transfer protein AKCS9 OS=Vigna unguiculata PE=2 SV=1	vvi:100232857/2e-08/ADH7; alcohol dehydrogenase 7; K18857 alcohol dehydrogenase class-P [EC:1.1.1.1]	NA	PF14368/2.6E-6/Probable lipid transfer	NA	96
CL9779.Contig2_All	AT3G18280	A0A178VE13	A0A178VE13_ARATH	Uncharacterized protein	At3g18280 AXX17_At3g19390	gi|590652591|ref|XP_007033193.1|/5.66017e-24/Bifunctional inhibitor/lipid-transfer protein/seed storage 2S albumin superfamily protein, putative [Theobroma cacao] &gt;gi|508712222|gb|EOY04119.1| Bifunctional inhibitor/lipid-transfer protein/seed storage 2S albumin superfamily protein, putative [Theobroma cacao]	NA	sp|Q43681|NLTP_VIGUN/8e-19/Probable non-specific lipid-transfer protein AKCS9 OS=Vigna unguiculata PE=2 SV=1	vvi:100232857/9e-11/ADH7; alcohol dehydrogenase 7; K18857 alcohol dehydrogenase class-P [EC:1.1.1.1]	NA	SM00499/9.8E-4/Plant lipid transfer protein / seed storage protein / trypsin-alpha amylase inhibitor domain family	NA	96
Unigene1320_All	AT3G18280	A0A178VE13	A0A178VE13_ARATH	Uncharacterized protein	At3g18280 AXX17_At3g19390	gi|359490972|ref|XP_002279379.2|/4.43706e-36/PREDICTED: non-specific lipid-transfer protein 2-like [Vitis vinifera]	gi|441414798|emb|HE687312.1|/7e-32/Fagus hayatae microsatellite DNA locus TB-129	sp|Q43681|NLTP_VIGUN/2e-25/Probable non-specific lipid-transfer protein AKCS9 OS=Vigna unguiculata PE=2 SV=1	vvi:100232857/6e-30/ADH7; alcohol dehydrogenase 7; K18857 alcohol dehydrogenase class-P [EC:1.1.1.1]	NA	NA	NA	96
Unigene20657_All	AT3G18280	A0A178VE13	A0A178VE13_ARATH	Uncharacterized protein	At3g18280 AXX17_At3g19390	gi|590652591|ref|XP_007033193.1|/3.82191e-25/Bifunctional inhibitor/lipid-transfer protein/seed storage 2S albumin superfamily protein, putative [Theobroma cacao] &gt;gi|508712222|gb|EOY04119.1| Bifunctional inhibitor/lipid-transfer protein/seed storage 2S albumin superfamily protein, putative [Theobroma cacao]	NA	sp|Q43681|NLTP_VIGUN/4e-19/Probable non-specific lipid-transfer protein AKCS9 OS=Vigna unguiculata PE=2 SV=1	vvi:100232857/8e-11/ADH7; alcohol dehydrogenase 7; K18857 alcohol dehydrogenase class-P [EC:1.1.1.1]	NA	NA	NA	96
Unigene21537_All	AT3G18280	A0A178VE13	A0A178VE13_ARATH	Uncharacterized protein	At3g18280 AXX17_At3g19390	gi|359490972|ref|XP_002279379.2|/8.58208e-37/PREDICTED: non-specific lipid-transfer protein 2-like [Vitis vinifera]	gi|359490971|ref|XM_002279343.2|/4e-21/PREDICTED: Vitis vinifera non-specific lipid-transfer protein 2-like (LOC100261140), mRNA	sp|Q43681|NLTP_VIGUN/8e-25/Probable non-specific lipid-transfer protein AKCS9 OS=Vigna unguiculata PE=2 SV=1	vvi:100232857/1e-27/ADH7; alcohol dehydrogenase 7; K18857 alcohol dehydrogenase class-P [EC:1.1.1.1]	NA	PF14368/3.3E-8/Probable lipid transfer	NA	96
CL11355.Contig1_All	AT3G18280	A0A1I9LP30	A0A1I9LP30_ARATH	Bifunctional inhibitor/lipid-transfer protein/seed storage 2S albumin superfamily protein	At3g18280	gi|226495827|ref|NP_001150566.1|/2.18297e-52/nonspecific lipid-transfer protein precursor [Zea mays] &gt;gi|195640246|gb|ACG39591.1| nonspecific lipid-transfer protein precursor [Zea mays] &gt;gi|413946378|gb|AFW79027.1| nonspecific lipid-transfer protein [Zea mays]	gi|226495826|ref|NM_001157094.1|/0.0/Zea mays nonspecific lipid-transfer protein (LOC100284199), mRNA >gi|195640245|gb|EU967473.1| Zea mays clone 303496 nonspecific lipid-transfer protein precursor, mRNA, complete cds	sp|A2XBN5|NLTPX_ORYSI/6e-20/Non-specific lipid-transfer protein 2 OS=Oryza sativa subsp. indica GN=LTP-2 PE=3 SV=2	vvi:100232857/3e-07/ADH7; alcohol dehydrogenase 7; K18857 alcohol dehydrogenase class-P [EC:1.1.1.1]	NA	NA	NA	120
CL10145.Contig1_All	AT3G21090	C0Z2H3	C0Z2H3_ARATH	AT3G21090 protein	At3g21090	gi|703148960|ref|XP_010109479.1|/0/ABC transporter G family member 28 [Morus notabilis] &gt;gi|587936037|gb|EXC22890.1| ABC transporter G family member 28 [Morus notabilis]	gi|359478719|ref|XM_003632114.1|/0.0/PREDICTED: Vitis vinifera ABC transporter G family member 28-like (LOC100853718), mRNA	sp|Q9FF46|AB28G_ARATH/0.0/ABC transporter G family member 28 OS=Arabidopsis thaliana GN=ABCG28 PE=3 SV=1	cme:CYME_CMS467C/1e-49/ATP-binding cassette, sub-family G, member 2; K05681 ATP-binding cassette, subfamily G (WHITE), member 2	SPCC18B5.01c_2/7e-45/---	PS00211/-/ABC transporters family signature.	NA	323
CL12967.Contig1_All	AT3G21090	C0Z2H3	C0Z2H3_ARATH	AT3G21090 protein	At3g21090	gi|326517709|dbj|BAK03773.1|/0/predicted protein [Hordeum vulgare subsp. vulgare]	gi|32996004|dbj|AK110795.1|/3e-14/Oryza sativa Japonica Group cDNA clone:002-171-D07, full insert sequence	sp|Q949G3|PDR1_NICPL/9e-138/Pleiotropic drug resistance protein 1 OS=Nicotiana plumbaginifolia GN=PDR1 PE=1 SV=1	cme:CYME_CMS467C/3e-49/ATP-binding cassette, sub-family G, member 2; K05681 ATP-binding cassette, subfamily G (WHITE), member 2	SPCC18B5.01c_2/6e-112/---	PS00211/-/ABC transporters family signature.	NA	323
CL16898.Contig1_All	AT3G21090	C0Z2H3	C0Z2H3_ARATH	AT3G21090 protein	At3g21090	gi|359479366|ref|XP_002274109.2|/0/PREDICTED: ABC transporter G family member 15 [Vitis vinifera]	gi|224054943|ref|XM_002298355.1|/1e-128/Populus trichocarpa ABC transporter-related family protein (POPTR_0001s26290g) mRNA, complete cds	sp|Q8RWI9|AB15G_ARATH/0.0/ABC transporter G family member 15 OS=Arabidopsis thaliana GN=ABCG15 PE=2 SV=2	cme:CYME_CMS467C/5e-60/ATP-binding cassette, sub-family G, member 2; K05681 ATP-binding cassette, subfamily G (WHITE), member 2	YCR011c_2/1e-47/---	PF01061/5.3E-8/ABC-2 type transporter	NA	323
CL19960.Contig1_All	AT3G21090	C0Z2H3	C0Z2H3_ARATH	AT3G21090 protein	At3g21090	gi|643737203|gb|KDP43365.1|/5.08494e-129/hypothetical protein JCGZ_25470 [Jatropha curcas]	gi|225315132|dbj|AK328282.1|/5e-22/Solanum lycopersicum cDNA, clone: LEFL2051D13, HTC in fruit	sp|Q84TH5|AB25G_ARATH/2e-114/ABC transporter G family member 25 OS=Arabidopsis thaliana GN=ABCG25 PE=2 SV=1	cme:CYME_CMS467C/2e-57/ATP-binding cassette, sub-family G, member 2; K05681 ATP-binding cassette, subfamily G (WHITE), member 2	YCR011c_2/4e-47/---	SM00382/2.2E-12/ATPases associated with a variety of cellular activities	NA	323
CL3623.Contig1_All	AT3G21090	C0Z2H3	C0Z2H3_ARATH	AT3G21090 protein	At3g21090	gi|585109722|gb|EWM27462.1|/5.41968e-83/putative abc transporter [Nannochloropsis gaditana]	NA	sp|Q9M2V5|AB18G_ARATH/1e-50/ABC transporter G family member 18 OS=Arabidopsis thaliana GN=ABCG18 PE=2 SV=1	cme:CYME_CMS467C/1e-49/ATP-binding cassette, sub-family G, member 2; K05681 ATP-binding cassette, subfamily G (WHITE), member 2	YCR011c_2/2e-77/---	PTHR19241/0.0/--	NA	323
CL6621.Contig1_All	AT3G21090	C0Z2H3	C0Z2H3_ARATH	AT3G21090 protein	At3g21090	gi|545710621|ref|XP_005707618.1|/8.21561e-57/ABC transporter, ATP-binding protein isoform 2 [Galdieria sulphuraria] &gt;gi|452824093|gb|EME31098.1| ABC transporter, ATP-binding protein isoform 2 [Galdieria sulphuraria]	NA	sp|Q8RWI9|AB15G_ARATH/1e-46/ABC transporter G family member 15 OS=Arabidopsis thaliana GN=ABCG15 PE=2 SV=2	cme:CYME_CMS467C/8e-46/ATP-binding cassette, sub-family G, member 2; K05681 ATP-binding cassette, subfamily G (WHITE), member 2	YCR011c_2/2e-71/---	SM00382/8.3E-10/ATPases associated with a variety of cellular activities	NA	323
Unigene22496_All	AT3G21090	C0Z2H3	C0Z2H3_ARATH	AT3G21090 protein	At3g21090	gi|641843880|gb|KDO62777.1|/0/hypothetical protein CISIN_1g003437mg [Citrus sinensis]	gi|356524705|ref|XM_003530921.1|/1e-141/PREDICTED: Glycine max ABC transporter G family member 18-like (LOC100790313), mRNA	sp|Q9M2V7|AB16G_ARATH/2e-84/ABC transporter G family member 16 OS=Arabidopsis thaliana GN=ABCG16 PE=2 SV=2	ppp:PHYPADRAFT_41350/1e-57/ppabcg30; ATP-binding cassette transporter, subfamily G, member 30, group WBC protein PpABCG30; K05681 ATP-binding cassette, subfamily G (WHITE), member 2	YCR011c_2/3e-47/---	PTHR19241/0.0/--	NA	323
Unigene75042_All	AT3G21090	C0Z2H3	C0Z2H3_ARATH	AT3G21090 protein	At3g21090	gi|566181398|ref|XP_002310338.2|/0/hypothetical protein POPTR_0007s14940g [Populus trichocarpa] &gt;gi|550334918|gb|EEE90788.2| hypothetical protein POPTR_0007s14940g [Populus trichocarpa]	gi|147818068|emb|AM434838.2|/9e-96/Vitis vinifera contig VV78X274074.13, whole genome shotgun sequence	sp|Q9FNB5|AB6G_ARATH/2e-79/ABC transporter G family member 6 OS=Arabidopsis thaliana GN=ABCG6 PE=2 SV=1	ppp:PHYPADRAFT_41350/8e-57/ppabcg30; ATP-binding cassette transporter, subfamily G, member 30, group WBC protein PpABCG30; K05681 ATP-binding cassette, subfamily G (WHITE), member 2	YCR011c_2/4e-46/---	PTHR19241:SF180/3.3E-289/--	biological_process:GO:0006200//ATP catabolic process;cellular_component:GO:0016020//membrane;molecular_function:GO:0015408//ferric-transporting ATPase activity;GO:0005524//ATP binding;	323
Unigene95962_All	AT3G21090	C0Z2H3	C0Z2H3_ARATH	AT3G21090 protein	At3g21090	gi|544211740|ref|XP_005536269.1|/4.37614e-105/ATP-binding cassette, sub-family G [Cyanidioschyzon merolae strain 10D] &gt;gi|449016581|dbj|BAM79983.1| ATP-binding cassette, sub-family G [Cyanidioschyzon merolae strain 10D]	NA	sp|Q8RXN0|AB11G_ARATH/5e-86/ABC transporter G family member 11 OS=Arabidopsis thaliana GN=ABCG11 PE=1 SV=1	cme:CYME_CMS467C/4e-72/ATP-binding cassette, sub-family G, member 2; K05681 ATP-binding cassette, subfamily G (WHITE), member 2	YCR011c_2/2e-46/---	PTHR19241:SF166/1.3E-282/--	NA	323
CL16898.Contig2_All	AT3G21090	Q8RWI9	AB15G_ARATH	ABC transporter G family member 15 (ABC transporter ABCG.15) (AtABCG15) (White-brown complex homolog protein 15) (AtWBC15) (White-brown complex homolog protein 22) (AtWBC22)	ABCG15 WBC15 WBC22 At3g21090 MSA6.13	gi|359479366|ref|XP_002274109.2|/0/PREDICTED: ABC transporter G family member 15 [Vitis vinifera]	gi|224054943|ref|XM_002298355.1|/1e-128/Populus trichocarpa ABC transporter-related family protein (POPTR_0001s26290g) mRNA, complete cds	sp|Q8RWI9|AB15G_ARATH/0.0/ABC transporter G family member 15 OS=Arabidopsis thaliana GN=ABCG15 PE=2 SV=2	cme:CYME_CMS467C/2e-69/ATP-binding cassette, sub-family G, member 2; K05681 ATP-binding cassette, subfamily G (WHITE), member 2	YCR011c_2/1e-47/---	PS00211/-/ABC transporters family signature.	NA	691
CL16898.Contig3_All	AT3G21090	Q8RWI9	AB15G_ARATH	ABC transporter G family member 15 (ABC transporter ABCG.15) (AtABCG15) (White-brown complex homolog protein 15) (AtWBC15) (White-brown complex homolog protein 22) (AtWBC22)	ABCG15 WBC15 WBC22 At3g21090 MSA6.13	gi|225436540|ref|XP_002274038.1|/0/PREDICTED: ABC transporter G family member 15 [Vitis vinifera]	gi|359479365|ref|XM_002274073.2|/1e-115/PREDICTED: Vitis vinifera ABC transporter G family member 15-like (LOC100267086), mRNA	sp|Q8RWI9|AB15G_ARATH/0.0/ABC transporter G family member 15 OS=Arabidopsis thaliana GN=ABCG15 PE=2 SV=2	cme:CYME_CMS467C/5e-59/ATP-binding cassette, sub-family G, member 2; K05681 ATP-binding cassette, subfamily G (WHITE), member 2	YCR011c_2/7e-47/---	PF01061/6.8E-29/ABC-2 type transporter	NA	691
CL5732.Contig1_All	AT3G21090	Q8RWI9	AB15G_ARATH	ABC transporter G family member 15 (ABC transporter ABCG.15) (AtABCG15) (White-brown complex homolog protein 15) (AtWBC15) (White-brown complex homolog protein 22) (AtWBC22)	ABCG15 WBC15 WBC22 At3g21090 MSA6.13	gi|359479366|ref|XP_002274109.2|/0/PREDICTED: ABC transporter G family member 15 [Vitis vinifera]	gi|168176843|gb|AC217587.1|/7e-50/Populus trichocarpa clone POP031-F05, complete sequence	sp|Q8RWI9|AB15G_ARATH/0.0/ABC transporter G family member 15 OS=Arabidopsis thaliana GN=ABCG15 PE=2 SV=2	cme:CYME_CMS467C/1e-56/ATP-binding cassette, sub-family G, member 2; K05681 ATP-binding cassette, subfamily G (WHITE), member 2	YCR011c_2/1e-43/---	PTHR19241:SF186/0.0/--	biological_process:GO:0006200//ATP catabolic process;cellular_component:GO:0016020//membrane;molecular_function:GO:0005524//ATP binding;GO:0015416//organic phosphonate transmembrane-transporting ATPase activity;	691
CL5732.Contig2_All	AT3G21090	Q8RWI9	AB15G_ARATH	ABC transporter G family member 15 (ABC transporter ABCG.15) (AtABCG15) (White-brown complex homolog protein 15) (AtWBC15) (White-brown complex homolog protein 22) (AtWBC22)	ABCG15 WBC15 WBC22 At3g21090 MSA6.13	gi|566208895|ref|XP_002323322.2|/0/hypothetical protein POPTR_0016s05710g [Populus trichocarpa] &gt;gi|550320915|gb|EEF05083.2| hypothetical protein POPTR_0016s05710g [Populus trichocarpa]	gi|168176843|gb|AC217587.1|/7e-50/Populus trichocarpa clone POP031-F05, complete sequence	sp|Q8RWI9|AB15G_ARATH/0.0/ABC transporter G family member 15 OS=Arabidopsis thaliana GN=ABCG15 PE=2 SV=2	cme:CYME_CMS467C/2e-43/ATP-binding cassette, sub-family G, member 2; K05681 ATP-binding cassette, subfamily G (WHITE), member 2	YCR011c_2/1e-30/---	PF01061/7.4E-25/ABC-2 type transporter	NA	691
CL5732.Contig3_All	AT3G21090	Q8RWI9	AB15G_ARATH	ABC transporter G family member 15 (ABC transporter ABCG.15) (AtABCG15) (White-brown complex homolog protein 15) (AtWBC15) (White-brown complex homolog protein 22) (AtWBC22)	ABCG15 WBC15 WBC22 At3g21090 MSA6.13	gi|700192917|gb|KGN48121.1|/0/hypothetical protein Csa_6G434400 [Cucumis sativus]	gi|470140935|ref|XM_004306144.1|/3e-24/PREDICTED: Fragaria vesca subsp. vesca ABC transporter G family member 15-like (LOC101291081), mRNA	sp|Q8RWI9|AB15G_ARATH/0.0/ABC transporter G family member 15 OS=Arabidopsis thaliana GN=ABCG15 PE=2 SV=2	cme:CYME_CMS467C/8e-54/ATP-binding cassette, sub-family G, member 2; K05681 ATP-binding cassette, subfamily G (WHITE), member 2	YCR011c_2/4e-41/---	PTHR19241/6.4E-283/--	NA	691
CL5732.Contig4_All	AT3G21090	Q8RWI9	AB15G_ARATH	ABC transporter G family member 15 (ABC transporter ABCG.15) (AtABCG15) (White-brown complex homolog protein 15) (AtWBC15) (White-brown complex homolog protein 22) (AtWBC22)	ABCG15 WBC15 WBC22 At3g21090 MSA6.13	gi|566208895|ref|XP_002323322.2|/0/hypothetical protein POPTR_0016s05710g [Populus trichocarpa] &gt;gi|550320915|gb|EEF05083.2| hypothetical protein POPTR_0016s05710g [Populus trichocarpa]	gi|470140935|ref|XM_004306144.1|/4e-24/PREDICTED: Fragaria vesca subsp. vesca ABC transporter G family member 15-like (LOC101291081), mRNA	sp|Q8RWI9|AB15G_ARATH/1e-170/ABC transporter G family member 15 OS=Arabidopsis thaliana GN=ABCG15 PE=2 SV=2	ppp:PHYPADRAFT_41350/7e-42/ppabcg30; ATP-binding cassette transporter, subfamily G, member 30, group WBC protein PpABCG30; K05681 ATP-binding cassette, subfamily G (WHITE), member 2	YCR011c_2/7e-28/---	PF01061/1.4E-23/ABC-2 type transporter	NA	691
Unigene26067_All	AT3G22600	A0A178VB68	A0A178VB68_ARATH	Uncharacterized protein	At3g22600 AXX17_At3g24370	gi|359479639|ref|XP_003632312.1|/4.66564e-54/PREDICTED: non-specific lipid-transfer protein-like protein At2g13820-like [Vitis vinifera] &gt;gi|296085218|emb|CBI28713.3| unnamed protein product [Vitis vinifera]	gi|359479638|ref|XM_003632264.1|/3e-12/PREDICTED: Vitis vinifera non-specific lipid-transfer protein-like protein At2g13820-like (LOC100852418), mRNA	sp|Q9ZQI8|NLTL2_ARATH/2e-20/Non-specific lipid-transfer protein-like protein At2g13820 OS=Arabidopsis thaliana GN=At2g13820 PE=1 SV=1	mdm:103431243/6e-06/surfeit locus protein 1-like; K14998 surfeit locus 1 family protein	NA	SM00499/1.2E-8/Plant lipid transfer protein / seed storage protein / trypsin-alpha amylase inhibitor domain family	biological_process:GO:0006869//lipid transport;molecular_function:GO:0008289//lipid binding;	170
Unigene29217_All	AT3G22600	A0A178VB68	A0A178VB68_ARATH	Uncharacterized protein	At3g22600 AXX17_At3g24370	gi|115470833|ref|NP_001059015.1|/4.30675e-91/Os07g0175600 [Oryza sativa Japonica Group] &gt;gi|25553602|dbj|BAC24867.1| protease inhibitor-like protein [Oryza sativa Japonica Group] &gt;gi|34393818|dbj|BAC83422.1| protease inhibitor-like protein [Oryza sativa Japonica Group] &gt;gi|113610551|dbj|BAF20929.1| Os07g0175600 [Oryza sativa Japonica Group]	gi|115470832|ref|NM_001065550.1|/0.0/Oryza sativa Japonica Group Os07g0175600 (Os07g0175600) mRNA, complete cds >gi|32990175|dbj|AK104966.1| Oryza sativa Japonica Group cDNA clone:001-121-C08, full insert sequence	sp|Q9ZQI8|NLTL2_ARATH/3e-17/Non-specific lipid-transfer protein-like protein At2g13820 OS=Arabidopsis thaliana GN=At2g13820 PE=1 SV=1	obr:102718644/1e-09/peroxidase 18-like; K00430 peroxidase [EC:1.11.1.7]	NA	NA	biological_process:GO:0006508//proteolysis;GO:0006869//lipid transport;molecular_function:GO:0008289//lipid binding;GO:0008233//peptidase activity;	170
Unigene33209_All	AT3G22600	A0A178VB68	A0A178VB68_ARATH	Uncharacterized protein	At3g22600 AXX17_At3g24370	gi|296085219|emb|CBI28714.3|/2.86736e-60/unnamed protein product [Vitis vinifera]	gi|359479700|ref|XM_003632289.1|/4e-21/PREDICTED: Vitis vinifera non-specific lipid-transfer protein-like protein At2g13820-like (LOC100853683), mRNA	sp|Q9ZQI8|NLTL2_ARATH/3e-17/Non-specific lipid-transfer protein-like protein At2g13820 OS=Arabidopsis thaliana GN=At2g13820 PE=1 SV=1	NA	NA	PR00382/1.2E-7/Plant phospholipid transfer protein signature	NA	170
Unigene40781_All	AT3G22600	A0A178VB68	A0A178VB68_ARATH	Uncharacterized protein	At3g22600 AXX17_At3g24370	gi|359477539|ref|XP_002282896.2|/1.49636e-62/PREDICTED: non-specific lipid-transfer protein-like protein At2g13820-like [Vitis vinifera]	gi|349720751|emb|FQ387965.1|/2e-32/Vitis vinifera clone SS0AEB24YL02	sp|Q9ZQI8|NLTL2_ARATH/3e-18/Non-specific lipid-transfer protein-like protein At2g13820 OS=Arabidopsis thaliana GN=At2g13820 PE=1 SV=1	NA	NA	PF14368/4.6E-18/Probable lipid transfer	NA	170
CL9006.Contig1_All	AT3G22620	A0A178VCH3	A0A178VCH3_ARATH	Uncharacterized protein	At3g22620 AXX17_At3g24380	gi|255552121|ref|XP_002517105.1|/4.3795e-69/lipid binding protein, putative [Ricinus communis] &gt;gi|223543740|gb|EEF45268.1| lipid binding protein, putative [Ricinus communis]	gi|359477540|ref|XM_002278938.2|/4e-40/PREDICTED: Vitis vinifera uncharacterized LOC100257872 (LOC100257872), mRNA	sp|O64864|YLS3_ARATH/1e-10/Protein YLS3 OS=Arabidopsis thaliana GN=YLS3 PE=2 SV=1	gsl:Gasu_11680/2e-07/SNARE-interacting protein-like protein; K15292 syntaxin-binding protein 1	Rv2264c/2e-06/---	PF14368/1.3E-20/Probable lipid transfer	NA	203
Unigene32813_All	AT3G25620	Q7XA72	AB21G_ARATH	ABC transporter G family member 21 (ABC transporter ABCG.21) (AtABCG21) (White-brown complex homolog protein 21) (AtWBC21)	ABCG21 WBC21 At3g25620 T5M7.6	gi|297737887|emb|CBI27088.3|/0/unnamed protein product [Vitis vinifera]	gi|359472714|ref|XM_003631142.1|/1e-169/PREDICTED: Vitis vinifera ABC transporter G family member 21-like (LOC100255890), mRNA	sp|Q7XA72|AB21G_ARATH/0.0/ABC transporter G family member 21 OS=Arabidopsis thaliana GN=ABCG21 PE=2 SV=2	cme:CYME_CMS467C/3e-87/ATP-binding cassette, sub-family G, member 2; K05681 ATP-binding cassette, subfamily G (WHITE), member 2	YCR011c_2/3e-51/---	PS50893/20.675/ATP-binding cassette, ABC transporter-type domain profile.	biological_process:GO:0006200//ATP catabolic process;cellular_component:GO:0016020//membrane;molecular_function:GO:0005524//ATP binding;GO:0015416//organic phosphonate transmembrane-transporting ATPase activity;	672
CL1821.Contig13_All	AT3G26840	Q9LW26	Y3684_ARATH	Acyltransferase-like protein At3g26840, chloroplastic (EC 2.3.1.-)	At3g26840 MDJ14.16	gi|225451551|ref|XP_002274130.1|/0/PREDICTED: acyltransferase-like protein At1g54570, chloroplastic [Vitis vinifera]	gi|359488448|ref|XM_002274094.2|/1e-107/PREDICTED: Vitis vinifera acyltransferase-like protein At1g54570, chloroplastic (LOC100251524), mRNA	sp|Q9LW26|Y3684_ARATH/0.0/Acyltransferase-like protein At3g26840, chloroplastic OS=Arabidopsis thaliana GN=At3g26840 PE=2 SV=1	mdm:103414142/2e-29/splicing factor 3B subunit 1-like; K12828 splicing factor 3B subunit 1	Rv1920/3e-16/---	PF03982/2.7E-6/Diacylglycerol acyltransferase	molecular_function:GO:0016746//transferase activity, transferring acyl groups;	701
CL1821.Contig15_All	AT3G26840	Q9LW26	Y3684_ARATH	Acyltransferase-like protein At3g26840, chloroplastic (EC 2.3.1.-)	At3g26840 MDJ14.16	gi|225451551|ref|XP_002274130.1|/0/PREDICTED: acyltransferase-like protein At1g54570, chloroplastic [Vitis vinifera]	gi|359488448|ref|XM_002274094.2|/1e-158/PREDICTED: Vitis vinifera acyltransferase-like protein At1g54570, chloroplastic (LOC100251524), mRNA	sp|Q9LW26|Y3684_ARATH/0.0/Acyltransferase-like protein At3g26840, chloroplastic OS=Arabidopsis thaliana GN=At3g26840 PE=2 SV=1	mdm:103414142/7e-31/splicing factor 3B subunit 1-like; K12828 splicing factor 3B subunit 1	Rv1920/2e-15/---	PF03982/3.3E-6/Diacylglycerol acyltransferase	biological_process:GO:0008152//metabolic process;molecular_function:GO:0016747//transferase activity, transferring acyl groups other than amino-acyl groups;	701
CL1821.Contig16_All	AT3G26840	Q9LW26	Y3684_ARATH	Acyltransferase-like protein At3g26840, chloroplastic (EC 2.3.1.-)	At3g26840 MDJ14.16	gi|359488450|ref|XP_002275233.2|/0/PREDICTED: acyltransferase-like protein At3g26840, chloroplastic-like [Vitis vinifera] &gt;gi|296082299|emb|CBI21304.3| unnamed protein product [Vitis vinifera]	gi|359488448|ref|XM_002274094.2|/1e-119/PREDICTED: Vitis vinifera acyltransferase-like protein At1g54570, chloroplastic (LOC100251524), mRNA	sp|Q9ZVN2|Y1457_ARATH/0.0/Acyltransferase-like protein At1g54570, chloroplastic OS=Arabidopsis thaliana GN=At1g54570 PE=2 SV=1	mdm:103414142/1e-30/splicing factor 3B subunit 1-like; K12828 splicing factor 3B subunit 1	Rv1920/2e-19/---	PTHR22753/1.6E-277/--	biological_process:GO:0008152//metabolic process;molecular_function:GO:0016747//transferase activity, transferring acyl groups other than amino-acyl groups;	701
CL1821.Contig20_All	AT3G26840	Q9LW26	Y3684_ARATH	Acyltransferase-like protein At3g26840, chloroplastic (EC 2.3.1.-)	At3g26840 MDJ14.16	gi|225451551|ref|XP_002274130.1|/0/PREDICTED: acyltransferase-like protein At1g54570, chloroplastic [Vitis vinifera]	gi|359488449|ref|XM_002275197.2|/1e-106/PREDICTED: Vitis vinifera acyltransferase-like protein At3g26840, chloroplastic-like (LOC100246358), mRNA	sp|Q9LW26|Y3684_ARATH/0.0/Acyltransferase-like protein At3g26840, chloroplastic OS=Arabidopsis thaliana GN=At3g26840 PE=2 SV=1	mdm:103414142/2e-29/splicing factor 3B subunit 1-like; K12828 splicing factor 3B subunit 1	Rv1920/2e-17/---	PF12697/3.0E-12/Alpha/beta hydrolase family	biological_process:GO:0008152//metabolic process;molecular_function:GO:0016747//transferase activity, transferring acyl groups other than amino-acyl groups;	701
CL1821.Contig22_All	AT3G26840	Q9LW26	Y3684_ARATH	Acyltransferase-like protein At3g26840, chloroplastic (EC 2.3.1.-)	At3g26840 MDJ14.16	gi|225451551|ref|XP_002274130.1|/0/PREDICTED: acyltransferase-like protein At1g54570, chloroplastic [Vitis vinifera]	gi|359488449|ref|XM_002275197.2|/1e-106/PREDICTED: Vitis vinifera acyltransferase-like protein At3g26840, chloroplastic-like (LOC100246358), mRNA	sp|Q9LW26|Y3684_ARATH/0.0/Acyltransferase-like protein At3g26840, chloroplastic OS=Arabidopsis thaliana GN=At3g26840 PE=2 SV=1	mdm:103414142/1e-29/splicing factor 3B subunit 1-like; K12828 splicing factor 3B subunit 1	Rv1920/1e-15/---	PF03982/2.5E-8/Diacylglycerol acyltransferase	molecular_function:GO:0016746//transferase activity, transferring acyl groups;	701
CL1821.Contig23_All	AT3G26840	Q9LW26	Y3684_ARATH	Acyltransferase-like protein At3g26840, chloroplastic (EC 2.3.1.-)	At3g26840 MDJ14.16	gi|225451551|ref|XP_002274130.1|/0/PREDICTED: acyltransferase-like protein At1g54570, chloroplastic [Vitis vinifera]	gi|359488448|ref|XM_002274094.2|/1e-100/PREDICTED: Vitis vinifera acyltransferase-like protein At1g54570, chloroplastic (LOC100251524), mRNA	sp|Q9LW26|Y3684_ARATH/0.0/Acyltransferase-like protein At3g26840, chloroplastic OS=Arabidopsis thaliana GN=At3g26840 PE=2 SV=1	mdm:103414142/6e-32/splicing factor 3B subunit 1-like; K12828 splicing factor 3B subunit 1	Rv1920/3e-20/---	PF03982/4.3E-6/Diacylglycerol acyltransferase	molecular_function:GO:0016746//transferase activity, transferring acyl groups;	701
CL1821.Contig3_All	AT3G26840	Q9LW26	Y3684_ARATH	Acyltransferase-like protein At3g26840, chloroplastic (EC 2.3.1.-)	At3g26840 MDJ14.16	gi|359488450|ref|XP_002275233.2|/0/PREDICTED: acyltransferase-like protein At3g26840, chloroplastic-like [Vitis vinifera] &gt;gi|296082299|emb|CBI21304.3| unnamed protein product [Vitis vinifera]	gi|359488448|ref|XM_002274094.2|/1e-118/PREDICTED: Vitis vinifera acyltransferase-like protein At1g54570, chloroplastic (LOC100251524), mRNA	sp|Q9LW26|Y3684_ARATH/0.0/Acyltransferase-like protein At3g26840, chloroplastic OS=Arabidopsis thaliana GN=At3g26840 PE=2 SV=1	mdm:103414142/4e-31/splicing factor 3B subunit 1-like; K12828 splicing factor 3B subunit 1	Rv1920/2e-17/---	PF03982/2.1E-8/Diacylglycerol acyltransferase	biological_process:GO:0008152//metabolic process;molecular_function:GO:0016747//transferase activity, transferring acyl groups other than amino-acyl groups;	701
CL1821.Contig7_All	AT3G26840	Q9LW26	Y3684_ARATH	Acyltransferase-like protein At3g26840, chloroplastic (EC 2.3.1.-)	At3g26840 MDJ14.16	gi|225451551|ref|XP_002274130.1|/0/PREDICTED: acyltransferase-like protein At1g54570, chloroplastic [Vitis vinifera]	gi|359488448|ref|XM_002274094.2|/4e-98/PREDICTED: Vitis vinifera acyltransferase-like protein At1g54570, chloroplastic (LOC100251524), mRNA	sp|Q9LW26|Y3684_ARATH/0.0/Acyltransferase-like protein At3g26840, chloroplastic OS=Arabidopsis thaliana GN=At3g26840 PE=2 SV=1	mdm:103414142/7e-32/splicing factor 3B subunit 1-like; K12828 splicing factor 3B subunit 1	Rv1920/4e-20/---	PTHR22753/3.1E-303/--	molecular_function:GO:0016746//transferase activity, transferring acyl groups;	701
CL1821.Contig9_All	AT3G26840	Q9LW26	Y3684_ARATH	Acyltransferase-like protein At3g26840, chloroplastic (EC 2.3.1.-)	At3g26840 MDJ14.16	gi|225451551|ref|XP_002274130.1|/0/PREDICTED: acyltransferase-like protein At1g54570, chloroplastic [Vitis vinifera]	gi|359488448|ref|XM_002274094.2|/4e-98/PREDICTED: Vitis vinifera acyltransferase-like protein At1g54570, chloroplastic (LOC100251524), mRNA	sp|Q9LW26|Y3684_ARATH/0.0/Acyltransferase-like protein At3g26840, chloroplastic OS=Arabidopsis thaliana GN=At3g26840 PE=2 SV=1	mdm:103414142/7e-32/splicing factor 3B subunit 1-like; K12828 splicing factor 3B subunit 1	Rv1920/2e-16/---	PTHR22753:SF1/2.5E-300/--	molecular_function:GO:0016746//transferase activity, transferring acyl groups;	701
CL14193.Contig3_All	AT3G27670	Q7XZF5	RST1_ARATH	Protein RST1 (Protein RESURRECTION 1)	RST1 At3g27670 MGF10.8	gi|645249862|ref|XP_008230938.1|/0/PREDICTED: protein RST1 [Prunus mume]	gi|359488810|ref|XM_002273184.2|/0.0/PREDICTED: Vitis vinifera uncharacterized LOC100245681 (LOC100245681), mRNA	sp|Q7XZF5|RST1_ARATH/0.0/Protein RST1 OS=Arabidopsis thaliana GN=RST1 PE=2 SV=2	NA	NA	PF12530/3.9E-66/Protein of unknown function (DUF3730)	NA	1841
CL2841.Contig1_All	AT3G28910	Q9SCU7	MYB30_ARATH	Transcription factor MYB30 (Myb-related protein 30) (AtMYB30)	MYB30 hsr1 At3g28910 MLD15.8	gi|225452821|ref|XP_002283575.1|/3.50188e-104/PREDICTED: myb-related protein 306 isoform 1 [Vitis vinifera]	gi|225452820|ref|XM_002283539.1|/2e-73/PREDICTED: Vitis vinifera myb-related protein 306-like, transcript variant 1 (LOC100257755), mRNA	sp|P81392|MYB06_ANTMA/4e-76/Myb-related protein 306 OS=Antirrhinum majus GN=MYB306 PE=2 SV=1	vvi:100257755/6e-105/myb-related protein 306; K09422 myb proto-oncogene protein, plant	ECU11g1690/4e-15/---	PF00249/1.8E-5/Myb-like DNA-binding domain	NA	323
CL2841.Contig2_All	AT3G28910	Q9SCU7	MYB30_ARATH	Transcription factor MYB30 (Myb-related protein 30) (AtMYB30)	MYB30 hsr1 At3g28910 MLD15.8	gi|225452821|ref|XP_002283575.1|/6.43521e-109/PREDICTED: myb-related protein 306 isoform 1 [Vitis vinifera]	gi|225452820|ref|XM_002283539.1|/3e-73/PREDICTED: Vitis vinifera myb-related protein 306-like, transcript variant 1 (LOC100257755), mRNA	sp|P81392|MYB06_ANTMA/2e-76/Myb-related protein 306 OS=Antirrhinum majus GN=MYB306 PE=2 SV=1	vvi:100257755/1e-109/myb-related protein 306; K09422 myb proto-oncogene protein, plant	ECU11g1690/4e-15/---	PTHR10641/3.2E-28/--	NA	323
CL2841.Contig3_All	AT3G28910	Q9SCU7	MYB30_ARATH	Transcription factor MYB30 (Myb-related protein 30) (AtMYB30)	MYB30 hsr1 At3g28910 MLD15.8	gi|225452821|ref|XP_002283575.1|/7.50992e-106/PREDICTED: myb-related protein 306 isoform 1 [Vitis vinifera]	gi|225452820|ref|XM_002283539.1|/1e-78/PREDICTED: Vitis vinifera myb-related protein 306-like, transcript variant 1 (LOC100257755), mRNA	sp|P81392|MYB06_ANTMA/6e-73/Myb-related protein 306 OS=Antirrhinum majus GN=MYB306 PE=2 SV=1	vvi:100257755/1e-106/myb-related protein 306; K09422 myb proto-oncogene protein, plant	ECU11g1690/6e-15/---	PTHR10641:SF491/6.6E-60/--	NA	323
CL2841.Contig5_All	AT3G28910	Q9SCU7	MYB30_ARATH	Transcription factor MYB30 (Myb-related protein 30) (AtMYB30)	MYB30 hsr1 At3g28910 MLD15.8	gi|225452821|ref|XP_002283575.1|/9.27102e-126/PREDICTED: myb-related protein 306 isoform 1 [Vitis vinifera]	gi|225452820|ref|XM_002283539.1|/1e-114/PREDICTED: Vitis vinifera myb-related protein 306-like, transcript variant 1 (LOC100257755), mRNA	sp|P81392|MYB06_ANTMA/3e-97/Myb-related protein 306 OS=Antirrhinum majus GN=MYB306 PE=2 SV=1	vvi:100257755/2e-126/myb-related protein 306; K09422 myb proto-oncogene protein, plant	ECU11g1690/5e-23/---	PTHR10641/4.7E-120/--	NA	323
CL2841.Contig6_All	AT3G28910	Q9SCU7	MYB30_ARATH	Transcription factor MYB30 (Myb-related protein 30) (AtMYB30)	MYB30 hsr1 At3g28910 MLD15.8	gi|224140977|ref|XP_002323853.1|/5.88501e-90/myb family transcription factor family protein [Populus trichocarpa] &gt;gi|222866855|gb|EEF03986.1| myb family transcription factor family protein [Populus trichocarpa]	gi|225452820|ref|XM_002283539.1|/1e-113/PREDICTED: Vitis vinifera myb-related protein 306-like, transcript variant 1 (LOC100257755), mRNA	sp|P81392|MYB06_ANTMA/9e-73/Myb-related protein 306 OS=Antirrhinum majus GN=MYB306 PE=2 SV=1	pop:POPTR_0017s11880g/1e-90/POPTRDRAFT_835698; myb family transcription factor family protein; K09422 myb proto-oncogene protein, plant	ECU11g1690/1e-18/---	PS51294/23.388/Myb-type HTH DNA-binding domain profile.	biological_process:GO:0033993//response to lipid;GO:0006950//response to stress;GO:0009628//response to abiotic stimulus;GO:1901700//response to oxygen-containing compound;GO:0010035//response to inorganic substance;GO:0009725//response to hormone;GO:0009987//cellular process;GO:0071704//organic substance metabolic process;molecular_function:GO:0005488//binding;	323
CL2841.Contig7_All	AT3G28910	Q9SCU7	MYB30_ARATH	Transcription factor MYB30 (Myb-related protein 30) (AtMYB30)	MYB30 hsr1 At3g28910 MLD15.8	gi|645249465|ref|XP_008230764.1|/2.01248e-118/PREDICTED: myb-related protein 306 [Prunus mume]	gi|225452820|ref|XM_002283539.1|/1e-115/PREDICTED: Vitis vinifera myb-related protein 306-like, transcript variant 1 (LOC100257755), mRNA	sp|P81392|MYB06_ANTMA/2e-81/Myb-related protein 306 OS=Antirrhinum majus GN=MYB306 PE=2 SV=1	pmum:103330002/4e-119/myb-related protein 306; K09422 myb proto-oncogene protein, plant	ECU11g1690/1e-18/---	PF00249/1.0E-12/Myb-like DNA-binding domain	NA	323
CL85.Contig1_All	AT3G28910	Q9SCU7	MYB30_ARATH	Transcription factor MYB30 (Myb-related protein 30) (AtMYB30)	MYB30 hsr1 At3g28910 MLD15.8	gi|224126013|ref|XP_002319734.1|/2.23347e-85/hypothetical protein POPTR_0013s06390g [Populus trichocarpa] &gt;gi|222858110|gb|EEE95657.1| hypothetical protein POPTR_0013s06390g [Populus trichocarpa]	gi|526117436|ref|NM_001281093.1|/2e-70/Vitis vinifera R2R3 MYB60 transcription factor (MYB60), mRNA >gi|193795734|gb|EU816358.1| Vitis vinifera R2R3 MYB60 transcription factor (MYB60) mRNA, complete cds	sp|P81392|MYB06_ANTMA/1e-47/Myb-related protein 306 OS=Antirrhinum majus GN=MYB306 PE=2 SV=1	tcc:TCM_025795/7e-83/Myb domain protein 60; K09422 myb proto-oncogene protein, plant	ECU11g1690/9e-18/---	SM00717/3.5E-13/SANT SWI3, ADA2, N-CoR and TFIIIB'' DNA-binding domains	biological_process:GO:1901700//response to oxygen-containing compound;GO:0009725//response to hormone;GO:0009628//response to abiotic stimulus;molecular_function:GO:0005488//binding;	323
Unigene32553_All	AT3G43720	Q9LZH5	LTPG2_ARATH	Non-specific lipid transfer protein GPI-anchored 2 (AtLTPG-2) (Protein LTP-GPI-ANCHORED 2) (Xylogen-like protein 5) (AtXYP5)	LTPG2 XYP5 At3g43720 T28A8.10	gi|641847436|gb|KDO66316.1|/2.16064e-45/hypothetical protein CISIN_1g029668mg [Citrus sinensis]	NA	sp|Q9ZVC7|XYP11_ARATH/4e-29/Xylogen-like protein 11 OS=Arabidopsis thaliana GN=XYP11 PE=1 SV=2	NA	NA	SM00499/5.7E-6/Plant lipid transfer protein / seed storage protein / trypsin-alpha amylase inhibitor domain family	NA	193
Unigene17942_All	AT3G49200	Q9M3B2	Q9M3B2_ARATH	O-acyltransferase (WSD1-like) family protein	F2K15.60 At3g49200	gi|297745460|emb|CBI40540.3|/1.98076e-160/unnamed protein product [Vitis vinifera]	gi|225470895|ref|XM_002263160.1|/4e-20/PREDICTED: Vitis vinifera O-acyltransferase WSD1-like, transcript variant 2 (LOC100260458), mRNA	sp|Q93ZR6|WSD1_ARATH/5e-100/O-acyltransferase WSD1 OS=Arabidopsis thaliana GN=WSD1 PE=2 SV=1	brp:103868062/6e-102/O-acyltransferase WSD1; K15406 wax-ester synthase / diacylglycerol O-acyltransferase [EC:2.3.1.75 2.3.1.20]	NA	PF06974/1.1E-66/Protein of unknown function (DUF1298)	NA	507
CL18367.Contig1_All	AT3G53510	Q9LFG8	AB20G_ARATH	ABC transporter G family member 20 (ABC transporter ABCG.20) (AtABCG20) (Probable white-brown complex homolog protein 20) (AtWBC20)	ABCG20 WBC20 At3g53510 F4P12.210	gi|595840646|ref|XP_007208058.1|/0/hypothetical protein PRUPE_ppa002035mg [Prunus persica] &gt;gi|462403700|gb|EMJ09257.1| hypothetical protein PRUPE_ppa002035mg [Prunus persica]	gi|225439818|ref|XM_002277235.1|/2e-44/PREDICTED: Vitis vinifera ABC transporter G family member 2-like (LOC100253445), mRNA	sp|Q9LFG8|AB20G_ARATH/0.0/ABC transporter G family member 20 OS=Arabidopsis thaliana GN=ABCG20 PE=2 SV=1	ppp:PHYPADRAFT_41350/2e-111/ppabcg30; ATP-binding cassette transporter, subfamily G, member 30, group WBC protein PpABCG30; K05681 ATP-binding cassette, subfamily G (WHITE), member 2	YCR011c_2/9e-48/---	SM00382/1.7E-10/ATPases associated with a variety of cellular activities	NA	739
CL10505.Contig2_All	AT3G53980	A0A178V5U9	A0A178V5U9_ARATH	Uncharacterized protein	At3g53980 AXX17_At3g48380	gi|224101069|ref|XP_002312129.1|/8.88684e-47/protease inhibitor/seed storage/lipid transfer family protein [Populus trichocarpa] &gt;gi|222851949|gb|EEE89496.1| protease inhibitor/seed storage/lipid transfer family protein [Populus trichocarpa]	gi|359486748|ref|XM_003633423.1|/4e-22/PREDICTED: Vitis vinifera uncharacterized LOC100854960 (LOC100854960), mRNA	NA	NA	NA	PF14368/7.4E-12/Probable lipid transfer	NA	114
CL10505.Contig3_All	AT3G53980	A0A178V5U9	A0A178V5U9_ARATH	Uncharacterized protein	At3g53980 AXX17_At3g48380	gi|224101069|ref|XP_002312129.1|/8.67184e-47/protease inhibitor/seed storage/lipid transfer family protein [Populus trichocarpa] &gt;gi|222851949|gb|EEE89496.1| protease inhibitor/seed storage/lipid transfer family protein [Populus trichocarpa]	gi|359486747|ref|XM_002281518.2|/3e-23/PREDICTED: Vitis vinifera uncharacterized LOC100246108 (LOC100246108), mRNA	NA	NA	NA	PF14368/7.6E-12/Probable lipid transfer	NA	114
CL2401.Contig1_All	AT3G53980	A0A178V5U9	A0A178V5U9_ARATH	Uncharacterized protein	At3g53980 AXX17_At3g48380	gi|590628999|ref|XP_007026868.1|/1.42753e-36/Bifunctional inhibitor/lipid-transfer protein/seed storage 2S albumin superfamily protein isoform 2 [Theobroma cacao] &gt;gi|508715473|gb|EOY07370.1| Bifunctional inhibitor/lipid-transfer protein/seed storage 2S albumin superfamily protein isoform 2 [Theobroma cacao]	NA	NA	NA	NA	PF14368/6.2E-6/Probable lipid transfer	NA	114
CL2401.Contig2_All	AT3G53980	A0A178V5U9	A0A178V5U9_ARATH	Uncharacterized protein	At3g53980 AXX17_At3g48380	gi|567873281|ref|XP_006429230.1|/3.33575e-49/hypothetical protein CICLE_v10013132mg [Citrus clementina] &gt;gi|568854599|ref|XP_006480909.1| PREDICTED: non-specific lipid-transfer protein Cw18-like [Citrus sinensis] &gt;gi|557531287|gb|ESR42470.1| hypothetical protein CICLE_v10013132mg [Citrus clementina]	gi|403044378|ref|NM_001251374.2|/2e-22/Glycine max uncharacterized LOC100305635 (LOC100305635), mRNA	NA	NA	NA	PF14368/1.0E-12/Probable lipid transfer	NA	114
CL2401.Contig3_All	AT3G53980	A0A178V5U9	A0A178V5U9_ARATH	Uncharacterized protein	At3g53980 AXX17_At3g48380	gi|567873281|ref|XP_006429230.1|/2.34599e-49/hypothetical protein CICLE_v10013132mg [Citrus clementina] &gt;gi|568854599|ref|XP_006480909.1| PREDICTED: non-specific lipid-transfer protein Cw18-like [Citrus sinensis] &gt;gi|557531287|gb|ESR42470.1| hypothetical protein CICLE_v10013132mg [Citrus clementina]	gi|403044378|ref|NM_001251374.2|/3e-27/Glycine max uncharacterized LOC100305635 (LOC100305635), mRNA	NA	NA	NA	PF14368/1.4E-12/Probable lipid transfer	NA	114
CL2401.Contig4_All	AT3G53980	A0A178V5U9	A0A178V5U9_ARATH	Uncharacterized protein	At3g53980 AXX17_At3g48380	gi|590628995|ref|XP_007026867.1|/8.07868e-51/Bifunctional inhibitor/lipid-transfer protein/seed storage 2S albumin superfamily protein isoform 1 [Theobroma cacao] &gt;gi|508715472|gb|EOY07369.1| Bifunctional inhibitor/lipid-transfer protein/seed storage 2S albumin superfamily protein isoform 1 [Theobroma cacao]	gi|160960494|emb|CU233000.1|/2e-26/Populus EST from severe drought-stressed opposite wood	NA	NA	NA	PF14368/5.7E-12/Probable lipid transfer	NA	114
Unigene22800_All	AT3G53980	A0A178V5U9	A0A178V5U9_ARATH	Uncharacterized protein	At3g53980 AXX17_At3g48380	gi|226505026|ref|NP_001152452.1|/2.14931e-56/LOC100286092 precursor [Zea mays] &gt;gi|195656451|gb|ACG47693.1| lipid binding protein [Zea mays] &gt;gi|414588335|tpg|DAA38906.1| TPA: lipid binding protein [Zea mays] &gt;gi|414865738|tpg|DAA44295.1| TPA: lipid binding protein [Zea mays]	gi|226505025|ref|NM_001158980.1|/0.0/Zea mays LOC100286092 (pco149616(391)), mRNA >gi|195656450|gb|EU975575.1| Zea mays clone 492887 lipid binding protein mRNA, complete cds	sp|O65091|NLTP4_ORYSJ/1e-06/Non-specific lipid-transfer protein 4 OS=Oryza sativa subsp. japonica GN=Os12g0114500 PE=3 SV=2	dosa:Os04t0692500-01/3e-06/Os04g0692500; Similar to antiporter/ drug transporter/ transporter.; K18213 proteinaceous RNase P [EC:3.1.26.5]	NA	NA	cellular_component:GO:0016023//cytoplasmic membrane-bounded vesicle;	114
Unigene30677_All	AT3G55110	Q56Z83	Q56Z83_ARATH	ABC transporter-like protein	At3g55110	gi|590564240|ref|XP_007009605.1|/1.95614e-46/ABC-2 type transporter family protein [Theobroma cacao] &gt;gi|508726518|gb|EOY18415.1| ABC-2 type transporter family protein [Theobroma cacao]	gi|330250293|gb|CP002685.1|/2e-09/Arabidopsis thaliana chromosome 2, complete sequence	sp|Q9LFG8|AB20G_ARATH/1e-45/ABC transporter G family member 20 OS=Arabidopsis thaliana GN=ABCG20 PE=2 SV=1	ppp:PHYPADRAFT_168716/7e-07/ppabcg12; ATP-binding cassette transporter, subfamily G, member 12, group WBC protein PpABCG12; K05681 ATP-binding cassette, subfamily G (WHITE), member 2	NA	PTHR19241:SF180/4.7E-56/--	molecular_function:GO:0000166//nucleotide binding;GO:0016887//ATPase activity;	41
Unigene35904_All	AT3G60500	Q9M209	CER7_ARATH	Exosome complex component RRP45B (Protein ECERIFERUM 7) (RNA-processing protein CER7) (RRP45 homolog B) (Ribosomal RNA-processing protein 45B)	RRP45B CER7 At3g60500 T8B10.160	gi|225460698|ref|XP_002270464.1|/0/PREDICTED: exosome complex component rrp45-like [Vitis vinifera]	gi|225460697|ref|XM_002270428.1|/1e-170/PREDICTED: Vitis vinifera exosome complex component rrp45-like (LOC100265860), mRNA	sp|Q9M209|CER7_ARATH/2e-149/Protein ECERIFERUM 7 OS=Arabidopsis thaliana GN=CER7 PE=2 SV=1	vvi:100265860/0.0/protein RRP45A-like; K03678 exosome complex component RRP45	SPCC757.08/2e-59/---	PF03725/9.0E-9/3' exoribonuclease family, domain 2	NA	438
CL1102.Contig1_All	AT3G61150	Q9M2E8	HDG1_ARATH	Homeobox-leucine zipper protein HDG1 (HD-ZIP protein HDG1) (Homeodomain GLABRA 2-like protein 1) (Homeodomain transcription factor HDG1) (Protein HOMEODOMAIN GLABROUS 1)	HDG1 HDGL2-1 At3g61150 T20K12.50	gi|297739295|emb|CBI28946.3|/0/unnamed protein product [Vitis vinifera]	gi|359485663|ref|XM_002273801.2|/0.0/PREDICTED: Vitis vinifera homeobox-leucine zipper protein HDG2-like (LOC100261842), mRNA	sp|Q8RWU4|ATML1_ARATH/0.0/Homeobox-leucine zipper protein MERISTEM L1 OS=Arabidopsis thaliana GN=ATML1 PE=2 SV=1	gmx:100809556/0.0/homeobox-leucine zipper protein HDG2-like; K09338 homeobox-leucine zipper protein	NA	SM00234/4.8E-60/in StAR and phosphatidylcholine transfer protein	NA	808
CL1102.Contig2_All	AT3G61150	Q9M2E8	HDG1_ARATH	Homeobox-leucine zipper protein HDG1 (HD-ZIP protein HDG1) (Homeodomain GLABRA 2-like protein 1) (Homeodomain transcription factor HDG1) (Protein HOMEODOMAIN GLABROUS 1)	HDG1 HDGL2-1 At3g61150 T20K12.50	gi|297739295|emb|CBI28946.3|/0/unnamed protein product [Vitis vinifera]	gi|359485663|ref|XM_002273801.2|/0.0/PREDICTED: Vitis vinifera homeobox-leucine zipper protein HDG2-like (LOC100261842), mRNA	sp|Q0J9X2|ROC2_ORYSJ/0.0/Homeobox-leucine zipper protein ROC2 OS=Oryza sativa subsp. japonica GN=ROC2 PE=2 SV=1	jcu:105645373/0.0/homeobox-leucine zipper protein HDG2; K09338 homeobox-leucine zipper protein	NA	PS50071/16.925/'Homeobox' domain profile.	NA	808
CL1102.Contig3_All	AT3G61150	Q9M2E8	HDG1_ARATH	Homeobox-leucine zipper protein HDG1 (HD-ZIP protein HDG1) (Homeodomain GLABRA 2-like protein 1) (Homeodomain transcription factor HDG1) (Protein HOMEODOMAIN GLABROUS 1)	HDG1 HDGL2-1 At3g61150 T20K12.50	gi|225444363|ref|XP_002266688.1|/0/PREDICTED: homeobox-leucine zipper protein PROTODERMAL FACTOR 2 [Vitis vinifera] &gt;gi|302144076|emb|CBI23181.3| unnamed protein product [Vitis vinifera]	gi|225444362|ref|XM_002266652.1|/0.0/PREDICTED: Vitis vinifera homeobox-leucine zipper protein PROTODERMAL FACTOR 2-like (LOC100264009), mRNA	sp|Q8RWU4|ATML1_ARATH/0.0/Homeobox-leucine zipper protein MERISTEM L1 OS=Arabidopsis thaliana GN=ATML1 PE=2 SV=1	vvi:100264009/0.0/homeobox-leucine zipper protein MERISTEM L1; K09338 homeobox-leucine zipper protein	ECU03g1170/2e-06/---	PS50848/44.427/START domain profile.	biological_process:GO:0006355//regulation of transcription, DNA-templated;cellular_component:GO:0005634//nucleus;molecular_function:GO:0043565//sequence-specific DNA binding;GO:0003700//sequence-specific DNA binding transcription factor activity;	808
CL1102.Contig4_All	AT3G61150	Q9M2E8	HDG1_ARATH	Homeobox-leucine zipper protein HDG1 (HD-ZIP protein HDG1) (Homeodomain GLABRA 2-like protein 1) (Homeodomain transcription factor HDG1) (Protein HOMEODOMAIN GLABROUS 1)	HDG1 HDGL2-1 At3g61150 T20K12.50	gi|297739295|emb|CBI28946.3|/0/unnamed protein product [Vitis vinifera]	gi|359485663|ref|XM_002273801.2|/0.0/PREDICTED: Vitis vinifera homeobox-leucine zipper protein HDG2-like (LOC100261842), mRNA	sp|Q0J9X2|ROC2_ORYSJ/0.0/Homeobox-leucine zipper protein ROC2 OS=Oryza sativa subsp. japonica GN=ROC2 PE=2 SV=1	jcu:105645373/0.0/homeobox-leucine zipper protein HDG2; K09338 homeobox-leucine zipper protein	NA	PS50071/16.925/'Homeobox' domain profile.	NA	808
CL1102.Contig5_All	AT3G61150	Q9M2E8	HDG1_ARATH	Homeobox-leucine zipper protein HDG1 (HD-ZIP protein HDG1) (Homeodomain GLABRA 2-like protein 1) (Homeodomain transcription factor HDG1) (Protein HOMEODOMAIN GLABROUS 1)	HDG1 HDGL2-1 At3g61150 T20K12.50	gi|297739295|emb|CBI28946.3|/0/unnamed protein product [Vitis vinifera]	gi|359485663|ref|XM_002273801.2|/0.0/PREDICTED: Vitis vinifera homeobox-leucine zipper protein HDG2-like (LOC100261842), mRNA	sp|Q0J9X2|ROC2_ORYSJ/0.0/Homeobox-leucine zipper protein ROC2 OS=Oryza sativa subsp. japonica GN=ROC2 PE=2 SV=1	gmx:100809556/0.0/homeobox-leucine zipper protein HDG2-like; K09338 homeobox-leucine zipper protein	NA	PF00046/4.8E-18/Homeobox domain	NA	808
CL22748.Contig1_All	AT3G61150	Q9M2E8	HDG1_ARATH	Homeobox-leucine zipper protein HDG1 (HD-ZIP protein HDG1) (Homeodomain GLABRA 2-like protein 1) (Homeodomain transcription factor HDG1) (Protein HOMEODOMAIN GLABROUS 1)	HDG1 HDGL2-1 At3g61150 T20K12.50	gi|225466249|ref|XP_002268272.1|/0/PREDICTED: homeobox-leucine zipper protein ROC8 [Vitis vinifera] &gt;gi|297738149|emb|CBI27350.3| unnamed protein product [Vitis vinifera]	gi|225466248|ref|XM_002268236.1|/5e-17/PREDICTED: Vitis vinifera homeobox-leucine zipper protein ROC8-like (LOC100254711), mRNA	sp|Q9FX31|HDG11_ARATH/0.0/Homeobox-leucine zipper protein HDG11 OS=Arabidopsis thaliana GN=HDG11 PE=1 SV=1	vvi:100254711/0.0/homeobox-leucine zipper protein ROC8; K09338 homeobox-leucine zipper protein	ECU03g1170/6e-07/---	PTHR24325/0.0/--	molecular_function:GO:0003677//DNA binding;	808
CL2419.Contig2_All	AT3G61150	Q9M2E8	HDG1_ARATH	Homeobox-leucine zipper protein HDG1 (HD-ZIP protein HDG1) (Homeodomain GLABRA 2-like protein 1) (Homeodomain transcription factor HDG1) (Protein HOMEODOMAIN GLABROUS 1)	HDG1 HDGL2-1 At3g61150 T20K12.50	gi|359489358|ref|XP_002272264.2|/0/PREDICTED: homeobox-leucine zipper protein ANTHOCYANINLESS 2 [Vitis vinifera]	gi|359489357|ref|XM_002272228.2|/0.0/PREDICTED: Vitis vinifera homeobox-leucine zipper protein ANTHOCYANINLESS 2-like (LOC100260889), mRNA	sp|Q0WV12|ANL2_ARATH/0.0/Homeobox-leucine zipper protein ANTHOCYANINLESS 2 OS=Arabidopsis thaliana GN=ANL2 PE=2 SV=1	vvi:100260889/0.0/homeobox-leucine zipper protein ANTHOCYANINLESS 2; K09338 homeobox-leucine zipper protein	NA	PTHR24325/0.0/--	biological_process:GO:0006355//regulation of transcription, DNA-templated;cellular_component:GO:0005634//nucleus;molecular_function:GO:0043565//sequence-specific DNA binding;GO:0003700//sequence-specific DNA binding transcription factor activity;	808
CL2419.Contig3_All	AT3G61150	Q9M2E8	HDG1_ARATH	Homeobox-leucine zipper protein HDG1 (HD-ZIP protein HDG1) (Homeodomain GLABRA 2-like protein 1) (Homeodomain transcription factor HDG1) (Protein HOMEODOMAIN GLABROUS 1)	HDG1 HDGL2-1 At3g61150 T20K12.50	gi|359489358|ref|XP_002272264.2|/0/PREDICTED: homeobox-leucine zipper protein ANTHOCYANINLESS 2 [Vitis vinifera]	gi|359489357|ref|XM_002272228.2|/0.0/PREDICTED: Vitis vinifera homeobox-leucine zipper protein ANTHOCYANINLESS 2-like (LOC100260889), mRNA	sp|Q0WV12|ANL2_ARATH/0.0/Homeobox-leucine zipper protein ANTHOCYANINLESS 2 OS=Arabidopsis thaliana GN=ANL2 PE=2 SV=1	vvi:100260889/0.0/homeobox-leucine zipper protein ANTHOCYANINLESS 2; K09338 homeobox-leucine zipper protein	NA	PF01852/1.1E-63/START domain	NA	808
CL2419.Contig4_All	AT3G61150	Q9M2E8	HDG1_ARATH	Homeobox-leucine zipper protein HDG1 (HD-ZIP protein HDG1) (Homeodomain GLABRA 2-like protein 1) (Homeodomain transcription factor HDG1) (Protein HOMEODOMAIN GLABROUS 1)	HDG1 HDGL2-1 At3g61150 T20K12.50	gi|359489358|ref|XP_002272264.2|/0/PREDICTED: homeobox-leucine zipper protein ANTHOCYANINLESS 2 [Vitis vinifera]	gi|359489357|ref|XM_002272228.2|/0.0/PREDICTED: Vitis vinifera homeobox-leucine zipper protein ANTHOCYANINLESS 2-like (LOC100260889), mRNA	sp|Q0WV12|ANL2_ARATH/0.0/Homeobox-leucine zipper protein ANTHOCYANINLESS 2 OS=Arabidopsis thaliana GN=ANL2 PE=2 SV=1	vvi:100260889/0.0/homeobox-leucine zipper protein ANTHOCYANINLESS 2; K09338 homeobox-leucine zipper protein	NA	PTHR24325/0.0/--	biological_process:GO:0006355//regulation of transcription, DNA-templated;cellular_component:GO:0005634//nucleus;molecular_function:GO:0043565//sequence-specific DNA binding;GO:0003700//sequence-specific DNA binding transcription factor activity;	808
Unigene21386_All	AT3G61150	Q9M2E8	HDG1_ARATH	Homeobox-leucine zipper protein HDG1 (HD-ZIP protein HDG1) (Homeodomain GLABRA 2-like protein 1) (Homeodomain transcription factor HDG1) (Protein HOMEODOMAIN GLABROUS 1)	HDG1 HDGL2-1 At3g61150 T20K12.50	gi|225442611|ref|XP_002284502.1|/0/PREDICTED: homeobox-leucine zipper protein GLABRA 2-like [Vitis vinifera]	gi|359482919|ref|XM_002284466.2|/0.0/PREDICTED: Vitis vinifera homeobox-leucine zipper protein GLABRA 2-like (LOC100256623), mRNA	sp|P46607|HGL2_ARATH/0.0/Homeobox-leucine zipper protein GLABRA 2 OS=Arabidopsis thaliana GN=GL2 PE=2 SV=3	vvi:100256623/0.0/homeobox-leucine zipper protein GLABRA 2; K09338 homeobox-leucine zipper protein	ECU06g0500/5e-07/---	PTHR24325/0.0/--	NA	808
Unigene39430_All	AT3G61150	Q9M2E8	HDG1_ARATH	Homeobox-leucine zipper protein HDG1 (HD-ZIP protein HDG1) (Homeodomain GLABRA 2-like protein 1) (Homeodomain transcription factor HDG1) (Protein HOMEODOMAIN GLABROUS 1)	HDG1 HDGL2-1 At3g61150 T20K12.50	gi|225427116|ref|XP_002277673.1|/0/PREDICTED: homeobox-leucine zipper protein ROC3 [Vitis vinifera] &gt;gi|147777871|emb|CAN60291.1| hypothetical protein VITISV_032685 [Vitis vinifera] &gt;gi|297742043|emb|CBI33830.3| unnamed protein product [Vitis vinifera]	gi|359474534|ref|XM_002277637.2|/0.0/PREDICTED: Vitis vinifera homeobox-leucine zipper protein ROC3-like (LOC100253940), mRNA	sp|A2ZAI7|ROC3_ORYSI/0.0/Homeobox-leucine zipper protein ROC3 OS=Oryza sativa subsp. indica GN=ROC3 PE=3 SV=2	atr:18439236/0.0/homeobox-leucine zipper protein ROC8; K09338 homeobox-leucine zipper protein	ECU03g1170/1e-06/---	SM00234/1.7E-32/in StAR and phosphatidylcholine transfer protein	biological_process:GO:0006355//regulation of transcription, DNA-templated;cellular_component:GO:0005634//nucleus;molecular_function:GO:0043565//sequence-specific DNA binding;GO:0003700//sequence-specific DNA binding transcription factor activity;	808
Unigene40090_All	AT3G61150	Q9M2E8	HDG1_ARATH	Homeobox-leucine zipper protein HDG1 (HD-ZIP protein HDG1) (Homeodomain GLABRA 2-like protein 1) (Homeodomain transcription factor HDG1) (Protein HOMEODOMAIN GLABROUS 1)	HDG1 HDGL2-1 At3g61150 T20K12.50	gi|225464265|ref|XP_002271012.1|/0/PREDICTED: homeobox-leucine zipper protein HDG11-like [Vitis vinifera]	gi|225464264|ref|XM_002270976.1|/0.0/PREDICTED: Vitis vinifera homeobox-leucine zipper protein HDG11-like (LOC100251182), mRNA	sp|Q9FX31|HDG11_ARATH/0.0/Homeobox-leucine zipper protein HDG11 OS=Arabidopsis thaliana GN=HDG11 PE=1 SV=1	vvi:100251182/0.0/homeobox-leucine zipper protein HDG11-like; K09338 homeobox-leucine zipper protein	NA	PTHR24325/0.0/--	NA	808
Unigene44055_All	AT3G61150	Q9M2E8	HDG1_ARATH	Homeobox-leucine zipper protein HDG1 (HD-ZIP protein HDG1) (Homeodomain GLABRA 2-like protein 1) (Homeodomain transcription factor HDG1) (Protein HOMEODOMAIN GLABROUS 1)	HDG1 HDGL2-1 At3g61150 T20K12.50	gi|359489358|ref|XP_002272264.2|/0/PREDICTED: homeobox-leucine zipper protein ANTHOCYANINLESS 2 [Vitis vinifera]	gi|359490388|ref|XM_003634033.1|/4e-18/PREDICTED: Vitis vinifera homeobox-leucine zipper protein ANTHOCYANINLESS 2-like (LOC100267477), mRNA	sp|Q0WV12|ANL2_ARATH/0.0/Homeobox-leucine zipper protein ANTHOCYANINLESS 2 OS=Arabidopsis thaliana GN=ANL2 PE=2 SV=1	vvi:100260889/0.0/homeobox-leucine zipper protein ANTHOCYANINLESS 2; K09338 homeobox-leucine zipper protein	NA	PS50848/37.394/START domain profile.	NA	808
CL8933.Contig1_All	AT4G13840	Q9SVM9	CER26_ARATH	Protein ECERIFERUM 26 (CER2-like protein 1) (CER2-like1)	CER26 At4g13840 F18A5.230	gi|225433483|ref|XP_002264429.1|/3.85581e-142/PREDICTED: hydroxycinnamoyl-Coenzyme A shikimate/quinate hydroxycinnamoyltransferase [Vitis vinifera]	gi|225314084|dbj|AK320831.1|/1e-16/Solanum lycopersicum cDNA, clone: LEFL1013CH07, HTC in leaf	sp|Q9SVM9|CER26_ARATH/1e-79/Protein ECERIFERUM 26 OS=Arabidopsis thaliana GN=CER26 PE=2 SV=1	sly:544249/8e-17/hqt; hydroxycinnamoyl CoA quinate transferase; K13065 shikimate O-hydroxycinnamoyltransferase [EC:2.3.1.133]	NA	PTHR31642/4.7E-111/--	NA	428
CL8933.Contig2_All	AT4G13840	Q9SVM9	CER26_ARATH	Protein ECERIFERUM 26 (CER2-like protein 1) (CER2-like1)	CER26 At4g13840 F18A5.230	gi|225433483|ref|XP_002264429.1|/1.84913e-145/PREDICTED: hydroxycinnamoyl-Coenzyme A shikimate/quinate hydroxycinnamoyltransferase [Vitis vinifera]	gi|225314084|dbj|AK320831.1|/1e-16/Solanum lycopersicum cDNA, clone: LEFL1013CH07, HTC in leaf	sp|Q9LIS1|CR26L_ARATH/7e-84/Protein ECERIFERUM 26-like OS=Arabidopsis thaliana GN=CER26L PE=2 SV=1	pop:POPTR_0001s03440g/3e-19/transferase family protein; K13065 shikimate O-hydroxycinnamoyltransferase [EC:2.3.1.133]	NA	PF02458/2.9E-32/Transferase family	NA	428
Unigene25133_All	AT4G27420	Q9SZR9	AB9G_ARATH	ABC transporter G family member 9 (ABC transporter ABCG.9) (AtABCG9) (Probable white-brown complex homolog protein 9) (AtWBC9)	ABCG9 WBC9 At4g27420 F27G19.20	gi|225461363|ref|XP_002281949.1|/0/PREDICTED: ABC transporter G family member 9-like [Vitis vinifera]	gi|225461362|ref|XM_002281913.1|/1e-120/PREDICTED: Vitis vinifera ABC transporter G family member 9-like (LOC100265848), mRNA	sp|Q9SZR9|AB9G_ARATH/0.0/ABC transporter G family member 9 OS=Arabidopsis thaliana GN=ABCG9 PE=3 SV=2	cme:CYME_CMS467C/3e-90/ATP-binding cassette, sub-family G, member 2; K05681 ATP-binding cassette, subfamily G (WHITE), member 2	YCR011c_2/9e-51/---	PF00005/4.1E-24/ABC transporter	biological_process:GO:0006200//ATP catabolic process;cellular_component:GO:0016020//membrane;molecular_function:GO:0005524//ATP binding;GO:0016887//ATPase activity;	638
CL19965.Contig1_All	AT4G33355	Q2V3C1	NLTPB_ARATH	Non-specific lipid-transfer protein 11 (LTP 11)	LTP11 At4g33355 F17M5	gi|697164921|ref|XP_009591276.1|/1.96881e-37/PREDICTED: non-specific lipid-transfer protein A-like [Nicotiana tomentosiformis]	NA	sp|P10973|NLTPA_RICCO/4e-27/Non-specific lipid-transfer protein A OS=Ricinus communis PE=1 SV=1	NA	NA	NA	NA	119
CL19965.Contig2_All	AT4G33355	Q2V3C1	NLTPB_ARATH	Non-specific lipid-transfer protein 11 (LTP 11)	LTP11 At4g33355 F17M5	gi|697164921|ref|XP_009591276.1|/2.33553e-37/PREDICTED: non-specific lipid-transfer protein A-like [Nicotiana tomentosiformis]	NA	sp|P10973|NLTPA_RICCO/5e-27/Non-specific lipid-transfer protein A OS=Ricinus communis PE=1 SV=1	NA	NA	SM00499/1.7E-11/Plant lipid transfer protein / seed storage protein / trypsin-alpha amylase inhibitor domain family	NA	119
Unigene33019_All	AT4G33355	Q2V3C1	NLTPB_ARATH	Non-specific lipid-transfer protein 11 (LTP 11)	LTP11 At4g33355 F17M5	gi|698505310|ref|XP_009798115.1|/1.14832e-36/PREDICTED: non-specific lipid-transfer protein A-like [Nicotiana sylvestris]	NA	sp|P10973|NLTPA_RICCO/1e-25/Non-specific lipid-transfer protein A OS=Ricinus communis PE=1 SV=1	NA	NA	PF00234/4.1E-9/Protease inhibitor/seed storage/LTP family	NA	119
Unigene40657_All	AT4G33355	Q2V3C1	NLTPB_ARATH	Non-specific lipid-transfer protein 11 (LTP 11)	LTP11 At4g33355 F17M5	gi|567890607|ref|XP_006437824.1|/1.62768e-38/hypothetical protein CICLE_v10033852mg [Citrus clementina] &gt;gi|557540020|gb|ESR51064.1| hypothetical protein CICLE_v10033852mg [Citrus clementina]	NA	sp|P10973|NLTPA_RICCO/2e-27/Non-specific lipid-transfer protein A OS=Ricinus communis PE=1 SV=1	NA	NA	PR00382/2.1E-20/Plant phospholipid transfer protein signature	NA	119
Unigene32164_All	AT4G34100	F4JKK0	SUD1_ARATH	Probable E3 ubiquitin ligase SUD1 (EC 2.3.2.27) (Protein ECERIFERUM 9) (Protein SUPPRESSOR OF DRY2 DEFFECTS 1) (AtSUD1) (RING-type E3 ubiquitin transferase SUD1) (RING/U-box domain-containing protein)	SUD1 CER9 At4g34100 F28A23.140	gi|359475354|ref|XP_002282447.2|/0/PREDICTED: E3 ubiquitin-protein ligase MARCH6 [Vitis vinifera]	gi|359475353|ref|XM_002282411.2|/0.0/PREDICTED: Vitis vinifera E3 ubiquitin-protein ligase MARCH6-like (LOC100262331), mRNA	sp|F4JKK0|SUD1_ARATH/0.0/Probable E3 ubiquitin ligase SUD1 OS=Arabidopsis thaliana GN=SUD1 PE=1 SV=1	vvi:100262331/0.0/probable E3 ubiquitin ligase SUD1; K10661 E3 ubiquitin-protein ligase MARCH6 [EC:2.3.2.27]	SPBC14F5.07/2e-53/---	PS51292/24.077/Zinc finger RING-CH-type profile.	NA	1108
Unigene1135_All	AT4G39490	A0A178UWN2	A0A178UWN2_ARATH	CYP96A10	At4g39490 AXX17_At4g44870	gi|720016213|ref|XP_010261086.1|/1.59896e-129/PREDICTED: cytochrome P450 86B1-like [Nelumbo nucifera]	gi|359480721|ref|XM_002279634.2|/6e-07/PREDICTED: Vitis vinifera cytochrome P450 86B1-like (LOC100260973), mRNA	sp|Q9CAD6|C86A7_ARATH/3e-83/Cytochrome P450 86A7 OS=Arabidopsis thaliana GN=CYP86A7 PE=2 SV=1	brp:103833662/1e-103/cytochrome P450 86B1-like; K00517	BH0579/2e-23/---	PS00086/-/Cytochrome P450 cysteine heme-iron ligand signature.	NA	519
Unigene1433_All	AT4G39490	A0A178UWN2	A0A178UWN2_ARATH	CYP96A10	At4g39490 AXX17_At4g44870	gi|359488805|ref|XP_003633824.1|/7.52706e-165/PREDICTED: LOW QUALITY PROTEIN: cytochrome P450 86B1-like [Vitis vinifera]	gi|502165534|ref|XM_004513554.1|/1e-13/PREDICTED: Cicer arietinum cytochrome P450 86B1-like (LOC101495087), mRNA	sp|Q9FMY1|C86B1_ARATH/1e-110/Cytochrome P450 86B1 OS=Arabidopsis thaliana GN=CYP86B1 PE=2 SV=1	brp:103833662/1e-119/cytochrome P450 86B1-like; K00517	VNG0422G/1e-26/---	PS00086/-/Cytochrome P450 cysteine heme-iron ligand signature.	NA	519
Unigene78214_All	AT4G39500	Q9SVA8	Q9SVA8_ARATH	Cytochrome P450, family 96, subfamily A, polypeptide 11 (Cytochrome P450-like protein)	CYP96A11 ''cytochrome P450 cytochrome P450 family 96 polypeptide 11 polypeptide 11'' subfamily A At4g39500 F23K16.130 F23K16_130	gi|359488805|ref|XP_003633824.1|/1.31441e-104/PREDICTED: LOW QUALITY PROTEIN: cytochrome P450 86B1-like [Vitis vinifera]	gi|359488804|ref|XM_003633776.1|/3e-13/PREDICTED: Vitis vinifera cytochrome P450 86B1-like (LOC100256128), mRNA	sp|Q9FMY1|C86B1_ARATH/4e-71/Cytochrome P450 86B1 OS=Arabidopsis thaliana GN=CYP86B1 PE=2 SV=1	ath:AT5G52320/3e-79/CYP96A4; cytochrome P450, family 96, subfamily A, polypeptide 4; K00517	VNG0422G/3e-20/---	PTHR24296/7.5E-150/--	NA	469
Unigene32885_All	AT5G01870	Q9LZV9	NLTPA_ARATH	Non-specific lipid-transfer protein 10 (LTP 10)	LTP10 At5g01870 T20L15.140	gi|657957505|ref|XP_008370253.1|/3.44786e-39/PREDICTED: non-specific lipid-transfer protein 3-like [Malus domestica] &gt;gi|658056353|ref|XP_008363932.1| PREDICTED: non-specific lipid-transfer protein 3-like [Malus domestica]	gi|16903205|gb|AY059472.1|/9e-07/Davidia involucrata lipid transfer protein precursor, mRNA, complete cds	sp|Q43019|NLTP3_PRUDU/3e-39/Non-specific lipid-transfer protein 3 OS=Prunus dulcis PE=2 SV=1	NA	NA	PF00234/3.4E-8/Protease inhibitor/seed storage/LTP family	NA	116
Unigene1140_All	AT5G04530	Q9LZ72	KCS19_ARATH	3-ketoacyl-CoA synthase 19 (KCS-19) (EC 2.3.1.199) (Very long-chain fatty acid condensing enzyme 19) (VLCFA condensing enzyme 19)	KCS19 KCS21 At5g04530 T32M21.130	gi|312837055|dbj|BAJ34933.1|/0/hypothetical protein [Vitis hybrid cultivar]	gi|359486435|ref|XM_002282183.2|/1e-60/PREDICTED: Vitis vinifera 3-ketoacyl-CoA synthase 21-like (LOC100243402), partial mRNA	sp|Q9LZ72|KCS21_ARATH/1e-159/3-ketoacyl-CoA synthase 21 OS=Arabidopsis thaliana GN=KCS21 PE=2 SV=1	vvi:100243402/0.0/3-ketoacyl-CoA synthase 21-like; K15397 3-ketoacyl-CoA synthase [EC:2.3.1.199]	BS_bcsA/4e-13/---	PTHR31561/1.4E-264/--	NA	464
Unigene44934_All	AT5G05960	A0A178UJ36	A0A178UJ36_ARATH	Uncharacterized protein	At5g05960 AXX17_At5g05460	gi|226528844|ref|NP_001148327.1|/1.14675e-62/lipid binding protein precursor [Zea mays] &gt;gi|195607370|gb|ACG25515.1| lipid binding protein [Zea mays] &gt;gi|195617716|gb|ACG30688.1| lipid binding protein [Zea mays] &gt;gi|414587310|tpg|DAA37881.1| TPA: lipid binding protein [Zea mays]	gi|195607369|gb|EU953397.1|/0.0/Zea mays clone 1406725 lipid binding protein mRNA, complete cds	sp|P19656|NLTP_MAIZE/1e-07/Non-specific lipid-transfer protein OS=Zea mays PE=1 SV=1	dosa:Os06t0230100-00/2e-06/Os06g0230100; Similar to Cellulose synthase-like A1.; K13680 beta-mannan synthase [EC:2.4.1.32]	DR0479/4e-06/---	NA	NA	116
Unigene21825_All	AT5G06530	A0A1P8BAZ0	A0A1P8BAZ0_ARATH	ABC-2 type transporter family protein	ABCG22 AtABCG22 ATP-binding cassette G22 At5g06530 F15M7.6 F15M7_6	gi|720086952|ref|XP_010244004.1|/0/PREDICTED: ABC transporter G family member 22-like isoform X3 [Nelumbo nucifera]	gi|359493024|ref|XM_002263394.2|/1e-108/PREDICTED: Vitis vinifera ABC transporter G family member 22-like (LOC100256491), mRNA	sp|Q93YS4|AB22G_ARATH/0.0/ABC transporter G family member 22 OS=Arabidopsis thaliana GN=ABCG22 PE=1 SV=1	cme:CYME_CMS467C/3e-66/ATP-binding cassette, sub-family G, member 2; K05681 ATP-binding cassette, subfamily G (WHITE), member 2	YCR011c_2/1e-25/---	PF01061/1.1E-37/ABC-2 type transporter	NA	496
CL17379.Contig2_All	AT5G06530	B9DH73	B9DH73_ARATH	AT5G06530 protein	At5g06530	gi|224138238|ref|XP_002322764.1|/0/ABC transporter family protein [Populus trichocarpa] &gt;gi|222867394|gb|EEF04525.1| ABC transporter family protein [Populus trichocarpa]	gi|225439330|ref|XR_077598.1|/0.0/PREDICTED: Vitis vinifera ABC transporter G family member 22-like (LOC100240995), miscRNA	sp|Q93YS4|AB22G_ARATH/0.0/ABC transporter G family member 22 OS=Arabidopsis thaliana GN=ABCG22 PE=1 SV=1	cme:CYME_CMS467C/1e-84/ATP-binding cassette, sub-family G, member 2; K05681 ATP-binding cassette, subfamily G (WHITE), member 2	YCR011c_2/2e-48/---	PS00211/-/ABC transporters family signature.	biological_process:GO:0006200//ATP catabolic process;cellular_component:GO:0005886//plasma membrane;molecular_function:GO:0005524//ATP binding;GO:0016887//ATPase activity;	751
Unigene3462_All	AT5G07230	Q00762	A9_ARATH	Tapetum-specific protein A9	A9 At5g07230 T28J14_170	gi|641841151|gb|KDO60065.1|/1.29387e-32/hypothetical protein CISIN_1g037923mg [Citrus sinensis]	NA	sp|O24356|MEN8_SILLA/1e-24/Protein MEN-8 OS=Silene latifolia GN=MEN-8 PE=3 SV=1	NA	NA	PF14368/3.3E-6/Probable lipid transfer	NA	91
CL7785.Contig1_All	AT5G39500	Q9FLY5	GNL1_ARATH	ARF guanine-nucleotide exchange factor GNL1 (Protein ENDOPLASMIC RETICULUM MORPHOLOGY 1) (Protein GNOM-like 1)	GNL1 ERMO1 GBF1 At5g39500 MUL8.20	gi|643734573|gb|KDP41243.1|/0/hypothetical protein JCGZ_15650 [Jatropha curcas]	gi|225427144|ref|XM_002279629.1|/1e-139/PREDICTED: Vitis vinifera pattern formation protein EMB30-like (LOC100247152), mRNA	sp|Q42510|GNOM_ARATH/0.0/ARF guanine-nucleotide exchange factor GNOM OS=Arabidopsis thaliana GN=GN PE=1 SV=1	jcu:105630489/0.0/ARF guanine-nucleotide exchange factor GNOM; K18443 golgi-specific brefeldin A-resistance guanine nucleotide exchange factor 1	SPBC211.03c/1e-72/---	PF01369/2.1E-65/Sec7 domain	biological_process:GO:0032012//regulation of ARF protein signal transduction;molecular_function:GO:0005086//ARF guanyl-nucleotide exchange factor activity;	1443
CL7785.Contig2_All	AT5G39500	Q9FLY5	GNL1_ARATH	ARF guanine-nucleotide exchange factor GNL1 (Protein ENDOPLASMIC RETICULUM MORPHOLOGY 1) (Protein GNOM-like 1)	GNL1 ERMO1 GBF1 At5g39500 MUL8.20	gi|643734573|gb|KDP41243.1|/0/hypothetical protein JCGZ_15650 [Jatropha curcas]	gi|225427144|ref|XM_002279629.1|/0.0/PREDICTED: Vitis vinifera pattern formation protein EMB30-like (LOC100247152), mRNA	sp|Q42510|GNOM_ARATH/0.0/ARF guanine-nucleotide exchange factor GNOM OS=Arabidopsis thaliana GN=GN PE=1 SV=1	jcu:105630489/0.0/ARF guanine-nucleotide exchange factor GNOM; K18443 golgi-specific brefeldin A-resistance guanine nucleotide exchange factor 1	SPBC211.03c/4e-75/---	PF12783/4.1E-37/Guanine nucleotide exchange factor in Golgi transport N-terminal	biological_process:GO:0032012//regulation of ARF protein signal transduction;molecular_function:GO:0005086//ARF guanyl-nucleotide exchange factor activity;	1443
CL7785.Contig3_All	AT5G39500	Q9FLY5	GNL1_ARATH	ARF guanine-nucleotide exchange factor GNL1 (Protein ENDOPLASMIC RETICULUM MORPHOLOGY 1) (Protein GNOM-like 1)	GNL1 ERMO1 GBF1 At5g39500 MUL8.20	gi|643734573|gb|KDP41243.1|/0/hypothetical protein JCGZ_15650 [Jatropha curcas]	gi|225427144|ref|XM_002279629.1|/0.0/PREDICTED: Vitis vinifera pattern formation protein EMB30-like (LOC100247152), mRNA	sp|Q42510|GNOM_ARATH/0.0/ARF guanine-nucleotide exchange factor GNOM OS=Arabidopsis thaliana GN=GN PE=1 SV=1	jcu:105630489/0.0/ARF guanine-nucleotide exchange factor GNOM; K18443 golgi-specific brefeldin A-resistance guanine nucleotide exchange factor 1	SPBC211.03c/8e-72/---	PTHR10663:SF131/0.0/--	biological_process:GO:0032012//regulation of ARF protein signal transduction;molecular_function:GO:0005086//ARF guanyl-nucleotide exchange factor activity;	1443
CL7785.Contig4_All	AT5G39500	Q9FLY5	GNL1_ARATH	ARF guanine-nucleotide exchange factor GNL1 (Protein ENDOPLASMIC RETICULUM MORPHOLOGY 1) (Protein GNOM-like 1)	GNL1 ERMO1 GBF1 At5g39500 MUL8.20	gi|643734573|gb|KDP41243.1|/0/hypothetical protein JCGZ_15650 [Jatropha curcas]	gi|225427144|ref|XM_002279629.1|/0.0/PREDICTED: Vitis vinifera pattern formation protein EMB30-like (LOC100247152), mRNA	sp|Q42510|GNOM_ARATH/0.0/ARF guanine-nucleotide exchange factor GNOM OS=Arabidopsis thaliana GN=GN PE=1 SV=1	jcu:105630489/0.0/ARF guanine-nucleotide exchange factor GNOM; K18443 golgi-specific brefeldin A-resistance guanine nucleotide exchange factor 1	SPBC211.03c/3e-78/---	PF01369/2.9E-67/Sec7 domain	NA	1443
CL7785.Contig5_All	AT5G39500	Q9FLY5	GNL1_ARATH	ARF guanine-nucleotide exchange factor GNL1 (Protein ENDOPLASMIC RETICULUM MORPHOLOGY 1) (Protein GNOM-like 1)	GNL1 ERMO1 GBF1 At5g39500 MUL8.20	gi|643734573|gb|KDP41243.1|/0/hypothetical protein JCGZ_15650 [Jatropha curcas]	gi|225427144|ref|XM_002279629.1|/6e-80/PREDICTED: Vitis vinifera pattern formation protein EMB30-like (LOC100247152), mRNA	sp|Q42510|GNOM_ARATH/0.0/ARF guanine-nucleotide exchange factor GNOM OS=Arabidopsis thaliana GN=GN PE=1 SV=1	jcu:105630489/0.0/ARF guanine-nucleotide exchange factor GNOM; K18443 golgi-specific brefeldin A-resistance guanine nucleotide exchange factor 1	SPBC211.03c/8e-75/---	PTHR10663:SF131/0.0/--	biological_process:GO:0032012//regulation of ARF protein signal transduction;molecular_function:GO:0005086//ARF guanyl-nucleotide exchange factor activity;	1443
Unigene23688_All	AT5G48485	Q8W453	DIRL1_ARATH	Putative lipid-transfer protein DIR1 (Protein DEFECTIVE IN INDUCED RESISTANCE 1)	DIR1 At5g48485 MJE7	gi|225452035|ref|XP_002283832.1|/8.86044e-29/PREDICTED: putative lipid-transfer protein DIR1-like [Vitis vinifera]	NA	sp|Q8W453|DIRL1_ARATH/4e-17/Putative lipid-transfer protein DIR1 OS=Arabidopsis thaliana GN=DIR1 PE=1 SV=1	NA	NA	PF14368/1.5E-11/Probable lipid transfer	NA	102
Unigene40300_All	AT5G48485	Q8W453	DIRL1_ARATH	Putative lipid-transfer protein DIR1 (Protein DEFECTIVE IN INDUCED RESISTANCE 1)	DIR1 At5g48485 MJE7	gi|388499066|gb|AFK37599.1|/2.21017e-29/unknown [Lotus japonicus]	gi|349725765|emb|FQ393717.1|/2e-09/Vitis vinifera clone SS0AFA24YK07	sp|Q8W453|DIRL1_ARATH/1e-19/Putative lipid-transfer protein DIR1 OS=Arabidopsis thaliana GN=DIR1 PE=1 SV=1	NA	NA	PF14368/2.2E-12/Probable lipid transfer	NA	102
CL302.Contig4_All	AT5G48490	Q84WQ6	Q84WQ6_ARATH	Uncharacterized protein At5g48490 (Fragment)	At5g48490	gi|225452035|ref|XP_002283832.1|/1.23484e-20/PREDICTED: putative lipid-transfer protein DIR1-like [Vitis vinifera]	NA	sp|Q8W453|DIRL1_ARATH/2e-12/Putative lipid-transfer protein DIR1 OS=Arabidopsis thaliana GN=DIR1 PE=1 SV=1	NA	NA	NA	NA	100
Unigene17222_All	AT5G48490	Q84WQ6	Q84WQ6_ARATH	Uncharacterized protein At5g48490 (Fragment)	At5g48490	gi|225452035|ref|XP_002283832.1|/6.18047e-21/PREDICTED: putative lipid-transfer protein DIR1-like [Vitis vinifera]	NA	sp|Q8W453|DIRL1_ARATH/1e-12/Putative lipid-transfer protein DIR1 OS=Arabidopsis thaliana GN=DIR1 PE=1 SV=1	NA	NA	NA	NA	100
Unigene17223_All	AT5G48490	Q84WQ6	Q84WQ6_ARATH	Uncharacterized protein At5g48490 (Fragment)	At5g48490	gi|225452035|ref|XP_002283832.1|/2.96333e-21/PREDICTED: putative lipid-transfer protein DIR1-like [Vitis vinifera]	NA	sp|Q8W453|DIRL1_ARATH/6e-13/Putative lipid-transfer protein DIR1 OS=Arabidopsis thaliana GN=DIR1 PE=1 SV=1	NA	NA	PF14368/7.3E-9/Probable lipid transfer	NA	100
Unigene17224_All	AT5G48490	Q84WQ6	Q84WQ6_ARATH	Uncharacterized protein At5g48490 (Fragment)	At5g48490	gi|225452035|ref|XP_002283832.1|/3.3739e-21/PREDICTED: putative lipid-transfer protein DIR1-like [Vitis vinifera]	NA	sp|Q8W453|DIRL1_ARATH/6e-13/Putative lipid-transfer protein DIR1 OS=Arabidopsis thaliana GN=DIR1 PE=1 SV=1	NA	NA	PF14368/7.3E-9/Probable lipid transfer	NA	100
CL3992.Contig3_All	AT5G49460	Q570J1	Q570J1_ARATH	ATP-citrate lyase subunit B (Fragment)	At5g49460	gi|695445598|ref|XP_009534269.1|/8.49746e-96/hypothetical protein PHYSODRAFT_549026 [Phytophthora sojae] &gt;gi|348669586|gb|EGZ09408.1| hypothetical protein PHYSODRAFT_549026 [Phytophthora sojae]	gi|32995421|dbj|AK110212.1|/1e-176/Oryza sativa Japonica Group cDNA clone:002-162-C12, full insert sequence	sp|Q9FGX1|ACLB2_ARATH/1e-78/ATP-citrate synthase beta chain protein 2 OS=Arabidopsis thaliana GN=ACLB-2 PE=1 SV=1	mus:103996973/1e-78/ATP-citrate synthase beta chain protein 1; K01648 ATP citrate (pro-S)-lyase [EC:2.3.3.8]	SPBC1703.07_2/3e-110/---	NA	biological_process:GO:0044262//cellular carbohydrate metabolic process;cellular_component:GO:0005737//cytoplasm;molecular_function:GO:0004775//succinate-CoA ligase (ADP-forming) activity;GO:0003878//ATP citrate synthase activity;GO:0005524//ATP binding;GO:0048037//cofactor binding;	183
CL15159.Contig1_All	AT5G49460	Q9FGX1	ACLB2_ARATH	ATP-citrate synthase beta chain protein 2 (ATP-citrate synthase B-2) (EC 2.3.3.8) (ATP-citrate lyase B-2) (Citrate cleavage enzyme B-2)	ACLB-2 At5g49460 K7J8.14	gi|643716139|gb|KDP27912.1|/0/hypothetical protein JCGZ_18992 [Jatropha curcas]	gi|359477115|ref|XM_002278145.2|/0.0/PREDICTED: Vitis vinifera ATP-citrate synthase beta chain protein 2-like (LOC100267071), mRNA	sp|Q9FGX1|ACLB2_ARATH/0.0/ATP-citrate synthase beta chain protein 2 OS=Arabidopsis thaliana GN=ACLB-2 PE=1 SV=1	jcu:105643536/0.0/ATP-citrate synthase beta chain protein 2; K01648 ATP citrate (pro-S)-lyase [EC:2.3.3.8]	SPBC1703.07_1/1e-110/---	PF00285/5.1E-19/Citrate synthase	NA	608
CL15159.Contig2_All	AT5G49460	Q9FGX1	ACLB2_ARATH	ATP-citrate synthase beta chain protein 2 (ATP-citrate synthase B-2) (EC 2.3.3.8) (ATP-citrate lyase B-2) (Citrate cleavage enzyme B-2)	ACLB-2 At5g49460 K7J8.14	gi|643716139|gb|KDP27912.1|/0/hypothetical protein JCGZ_18992 [Jatropha curcas]	gi|359477115|ref|XM_002278145.2|/0.0/PREDICTED: Vitis vinifera ATP-citrate synthase beta chain protein 2-like (LOC100267071), mRNA	sp|Q9FGX1|ACLB2_ARATH/0.0/ATP-citrate synthase beta chain protein 2 OS=Arabidopsis thaliana GN=ACLB-2 PE=1 SV=1	jcu:105643536/0.0/ATP-citrate synthase beta chain protein 2; K01648 ATP citrate (pro-S)-lyase [EC:2.3.3.8]	SPBC1703.07_1/1e-110/---	PF00285/5.1E-19/Citrate synthase	NA	608
CL15474.Contig1_All	AT5G52860	Q9FLX5	AB8G_ARATH	ABC transporter G family member 8 (ABC transporter ABCG.8) (AtABCG8) (Probable white-brown complex homolog protein 8) (AtWBC8)	ABCG8 WBC8 At5g52860 MXC20.8	gi|225464655|ref|XP_002276766.1|/0/PREDICTED: ABC transporter G family member 8-like [Vitis vinifera]	gi|359490448|ref|XM_002276730.2|/1e-136/PREDICTED: Vitis vinifera ABC transporter G family member 8-like (LOC100245835), mRNA	sp|Q9FLX5|AB8G_ARATH/0.0/ABC transporter G family member 8 OS=Arabidopsis thaliana GN=ABCG8 PE=2 SV=1	ppp:PHYPADRAFT_168716/2e-97/ppabcg12; ATP-binding cassette transporter, subfamily G, member 12, group WBC protein PpABCG12; K05681 ATP-binding cassette, subfamily G (WHITE), member 2	YCR011c_2/2e-40/---	PF01061/3.6E-42/ABC-2 type transporter	NA	589
CL13731.Contig2_All	AT5G53390	A0A178UHJ7	A0A178UHJ7_ARATH	WSD11	At5g53390 AXX17_At5g52340	gi|596027489|ref|XP_007219258.1|/2.35284e-177/hypothetical protein PRUPE_ppa018127mg [Prunus persica] &gt;gi|462415720|gb|EMJ20457.1| hypothetical protein PRUPE_ppa018127mg [Prunus persica]	gi|359489566|ref|XM_003633893.1|/9e-09/PREDICTED: Vitis vinifera O-acyltransferase WSD1-like (LOC100241611), mRNA	sp|Q93ZR6|WSD1_ARATH/2e-93/O-acyltransferase WSD1 OS=Arabidopsis thaliana GN=WSD1 PE=2 SV=1	ath:AT5G37300/2e-92/WSD1; o-acyltransferase WSD1; K15406 wax-ester synthase / diacylglycerol O-acyltransferase [EC:2.3.1.75 2.3.1.20]	NA	PTHR31650/2.3E-89/--	NA	486
CL15554.Contig5_All	AT5G55340	Q9FJ76	WAXS5_ARATH	Probable long-chain-alcohol O-fatty-acyltransferase 5 (EC 2.3.1.75) (Wax synthase 5)	AT5 At5g55340 MTE17.5	gi|645241385|ref|XP_008227052.1|/3.55152e-129/PREDICTED: long-chain-alcohol O-fatty-acyltransferase [Prunus mume]	gi|292727816|dbj|AK336438.1|/3e-17/Lotus japonicus cDNA, clone: LjFL1-003-BH11, HTC	sp|Q9XGY6|WAXS1_SIMCH/2e-97/Long-chain-alcohol O-fatty-acyltransferase OS=Simmondsia chinensis PE=1 SV=1	NA	L90287/5e-07/---	PTHR31595:SF1/1.5E-85/--	NA	333
CL15554.Contig7_All	AT5G55340	Q9FJ76	WAXS5_ARATH	Probable long-chain-alcohol O-fatty-acyltransferase 5 (EC 2.3.1.75) (Wax synthase 5)	AT5 At5g55340 MTE17.5	gi|645241385|ref|XP_008227052.1|/2.91427e-126/PREDICTED: long-chain-alcohol O-fatty-acyltransferase [Prunus mume]	gi|292727816|dbj|AK336438.1|/3e-17/Lotus japonicus cDNA, clone: LjFL1-003-BH11, HTC	sp|Q9XGY6|WAXS1_SIMCH/5e-94/Long-chain-alcohol O-fatty-acyltransferase OS=Simmondsia chinensis PE=1 SV=1	NA	L90287/2e-06/---	PF13813/1.8E-17/Membrane bound O-acyl transferase family	NA	333
CL6689.Contig2_All	AT5G55340	Q9FJ76	WAXS5_ARATH	Probable long-chain-alcohol O-fatty-acyltransferase 5 (EC 2.3.1.75) (Wax synthase 5)	AT5 At5g55340 MTE17.5	gi|225460821|ref|XP_002276950.1|/1.29483e-116/PREDICTED: probable long-chain-alcohol O-fatty-acyltransferase 5 [Vitis vinifera] &gt;gi|147814983|emb|CAN61368.1| hypothetical protein VITISV_020588 [Vitis vinifera]	gi|470140525|ref|XM_004305943.1|/1e-13/PREDICTED: Fragaria vesca subsp. vesca probable long-chain-alcohol O-fatty-acyltransferase 5-like (LOC101296701), mRNA	sp|Q9FJ76|WAXS5_ARATH/6e-79/Probable long-chain-alcohol O-fatty-acyltransferase 5 OS=Arabidopsis thaliana GN=AT5 PE=2 SV=1	NA	Cj0611c/4e-08/---	PTHR31595/2.5E-73/--	NA	333
CL6689.Contig3_All	AT5G55340	Q9FJ76	WAXS5_ARATH	Probable long-chain-alcohol O-fatty-acyltransferase 5 (EC 2.3.1.75) (Wax synthase 5)	AT5 At5g55340 MTE17.5	gi|590606139|ref|XP_007020663.1|/2.52543e-108/Wax synthase, putative [Theobroma cacao] &gt;gi|508720291|gb|EOY12188.1| Wax synthase, putative [Theobroma cacao]	gi|332002898|gb|CP002688.1|/2e-09/Arabidopsis thaliana chromosome 5 sequence	sp|Q9XGY6|WAXS1_SIMCH/3e-77/Long-chain-alcohol O-fatty-acyltransferase OS=Simmondsia chinensis PE=1 SV=1	NA	Cj0611c/3e-09/---	PF13813/2.4E-16/Membrane bound O-acyl transferase family	NA	333
CL15554.Contig1_All	AT5G55350	Q9FJ75	WAXS4_ARATH	Probable long-chain-alcohol O-fatty-acyltransferase 4 (EC 2.3.1.75) (Wax synthase 4)	AT4 At5g55350 MTE17.6	gi|645241385|ref|XP_008227052.1|/3.70129e-129/PREDICTED: long-chain-alcohol O-fatty-acyltransferase [Prunus mume]	gi|292727816|dbj|AK336438.1|/3e-17/Lotus japonicus cDNA, clone: LjFL1-003-BH11, HTC	sp|Q9XGY6|WAXS1_SIMCH/3e-98/Long-chain-alcohol O-fatty-acyltransferase OS=Simmondsia chinensis PE=1 SV=1	NA	L90287/2e-07/---	PF13813/2.2E-17/Membrane bound O-acyl transferase family	NA	345
CL15554.Contig2_All	AT5G55380	Q9FJ72	WAXS1_ARATH	Probable long-chain-alcohol O-fatty-acyltransferase 1 (EC 2.3.1.75) (Wax synthase 1)	AT1 At5g55380 MTE17.9	gi|645241385|ref|XP_008227052.1|/1.61848e-126/PREDICTED: long-chain-alcohol O-fatty-acyltransferase [Prunus mume]	gi|292727816|dbj|AK336438.1|/3e-17/Lotus japonicus cDNA, clone: LjFL1-003-BH11, HTC	sp|Q9XGY6|WAXS1_SIMCH/2e-95/Long-chain-alcohol O-fatty-acyltransferase OS=Simmondsia chinensis PE=1 SV=1	NA	CAC1564/3e-06/---	PF13813/3.9E-17/Membrane bound O-acyl transferase family	NA	341
CL15554.Contig3_All	AT5G55380	Q9FJ72	WAXS1_ARATH	Probable long-chain-alcohol O-fatty-acyltransferase 1 (EC 2.3.1.75) (Wax synthase 1)	AT1 At5g55380 MTE17.9	gi|645241385|ref|XP_008227052.1|/8.35654e-125/PREDICTED: long-chain-alcohol O-fatty-acyltransferase [Prunus mume]	gi|292727816|dbj|AK336438.1|/2e-08/Lotus japonicus cDNA, clone: LjFL1-003-BH11, HTC	sp|Q9XGY6|WAXS1_SIMCH/9e-95/Long-chain-alcohol O-fatty-acyltransferase OS=Simmondsia chinensis PE=1 SV=1	NA	L90287/7e-06/---	PTHR31595/7.1E-80/--	NA	341
CL15554.Contig6_All	AT5G55380	Q9FJ72	WAXS1_ARATH	Probable long-chain-alcohol O-fatty-acyltransferase 1 (EC 2.3.1.75) (Wax synthase 1)	AT1 At5g55380 MTE17.9	gi|645241385|ref|XP_008227052.1|/2.44312e-127/PREDICTED: long-chain-alcohol O-fatty-acyltransferase [Prunus mume]	gi|292727816|dbj|AK336438.1|/5e-16/Lotus japonicus cDNA, clone: LjFL1-003-BH11, HTC	sp|Q9XGY6|WAXS1_SIMCH/3e-97/Long-chain-alcohol O-fatty-acyltransferase OS=Simmondsia chinensis PE=1 SV=1	NA	L90287/2e-06/---	PTHR31595/1.1E-81/--	NA	341
CL15554.Contig8_All	AT5G55380	Q9FJ72	WAXS1_ARATH	Probable long-chain-alcohol O-fatty-acyltransferase 1 (EC 2.3.1.75) (Wax synthase 1)	AT1 At5g55380 MTE17.9	gi|645241385|ref|XP_008227052.1|/1.43229e-127/PREDICTED: long-chain-alcohol O-fatty-acyltransferase [Prunus mume]	gi|292727816|dbj|AK336438.1|/5e-16/Lotus japonicus cDNA, clone: LjFL1-003-BH11, HTC	sp|Q9XGY6|WAXS1_SIMCH/7e-98/Long-chain-alcohol O-fatty-acyltransferase OS=Simmondsia chinensis PE=1 SV=1	NA	L90287/2e-06/---	PTHR31595/2.6E-82/--	NA	341
CL6689.Contig1_All	AT5G55380	Q9FJ72	WAXS1_ARATH	Probable long-chain-alcohol O-fatty-acyltransferase 1 (EC 2.3.1.75) (Wax synthase 1)	AT1 At5g55380 MTE17.9	gi|225460821|ref|XP_002276950.1|/1.69001e-119/PREDICTED: probable long-chain-alcohol O-fatty-acyltransferase 5 [Vitis vinifera] &gt;gi|147814983|emb|CAN61368.1| hypothetical protein VITISV_020588 [Vitis vinifera]	gi|403044423|ref|NM_001253080.2|/1e-25/Glycine max probable long-chain-alcohol O-fatty-acyltransferase 5-like (LOC100809798), mRNA	sp|Q9FJ72|WAXS1_ARATH/6e-83/Probable long-chain-alcohol O-fatty-acyltransferase 1 OS=Arabidopsis thaliana GN=AT1 PE=2 SV=1	NA	Cj0611c/3e-07/---	PF13813/1.0E-16/Membrane bound O-acyl transferase family	NA	341
Unigene23303_All	AT5G55450	A0A178U8V2	A0A178U8V2_ARATH	Uncharacterized protein	At5g55450 AXX17_At5g54580	gi|225460809|ref|XP_002275805.1|/5.65845e-30/PREDICTED: putative lipid-transfer protein DIR1-like [Vitis vinifera]	NA	sp|Q43017|NLTP1_PRUDU/2e-07/Non-specific lipid-transfer protein 1 OS=Prunus dulcis PE=3 SV=1	smo:SELMODRAFT_418877/2e-09/hypothetical protein; K02605 origin recognition complex subunit 3	NA	SM00499/0.0071/Plant lipid transfer protein / seed storage protein / trypsin-alpha amylase inhibitor domain family	NA	104
Unigene43310_All	AT5G57800	Q8H1Z0	CER3_ARATH	Protein ECERIFERUM 3 (Protein FACELESS POLLEN 1) (Protein WAX2) (Protein YORE-YORE)	CER3 FLP1 WAX2 YRE At5g57800 MTI20.3	gi|225445726|ref|XP_002270946.1|/0/PREDICTED: protein WAX2 isoform 2 [Vitis vinifera] &gt;gi|297743728|emb|CBI36611.3| unnamed protein product [Vitis vinifera]	gi|359483127|ref|XM_002269997.2|/3e-77/PREDICTED: Vitis vinifera protein WAX2-like (LOC100250075), mRNA	sp|Q8H1Z0|CER3_ARATH/0.0/Protein ECERIFERUM 3 OS=Arabidopsis thaliana GN=CER3 PE=1 SV=1	egu:105044200/2e-126/protein ECERIFERUM 1-like; K15404 aldehyde decarbonylase [EC:4.1.99.5]	CC1671/3e-10/---	PF04116/3.0E-12/Fatty acid hydroxylase superfamily	biological_process:GO:0006633//fatty acid biosynthetic process;GO:0055114//oxidation-reduction process;cellular_component:GO:0016021//integral component of membrane;molecular_function:GO:0000166//nucleotide binding;GO:0005506//iron ion binding;GO:0016491//oxidoreductase activity;	632
CL6915.Contig1_All	AT5G59310	Q9LLR6	NLTP4_ARATH	Non-specific lipid-transfer protein 4 (LTP 4)	LTP4 At5g59310 MNC17.22	gi|337730996|gb|AEI70829.1|/1.23477e-38/non-specific lipid-transfer protein [Helianthus annuus]	gi|526117628|ref|NM_001281145.1|/9e-20/Vitis vinifera lipid transfer protein (LOC100233106), mRNA >gi|28194085|gb|AF467946.1| Vitis vinifera lipid transfer protein isoform 4 mRNA, complete cds	sp|Q39950|NLTP_HELAN/3e-37/Non-specific lipid-transfer protein OS=Helianthus annuus PE=3 SV=1	NA	NA	PR00382/2.6E-32/Plant phospholipid transfer protein signature	biological_process:GO:0006869//lipid transport;molecular_function:GO:0008289//lipid binding;	112
CL6915.Contig2_All	AT5G59310	Q9LLR6	NLTP4_ARATH	Non-specific lipid-transfer protein 4 (LTP 4)	LTP4 At5g59310 MNC17.22	gi|337730996|gb|AEI70829.1|/3.28026e-39/non-specific lipid-transfer protein [Helianthus annuus]	gi|225439676|ref|XM_002270934.1|/1e-21/PREDICTED: Vitis vinifera non-specific lipid-transfer protein P5-like (LOC100261985), mRNA	sp|Q9M5X8|NLTP_PRUAV/8e-39/Non-specific lipid-transfer protein OS=Prunus avium PE=1 SV=1	NA	NA	SM00499/3.5E-17/Plant lipid transfer protein / seed storage protein / trypsin-alpha amylase inhibitor domain family	NA	112
CL6915.Contig3_All	AT5G59310	Q9LLR6	NLTP4_ARATH	Non-specific lipid-transfer protein 4 (LTP 4)	LTP4 At5g59310 MNC17.22	gi|337730996|gb|AEI70829.1|/3.30156e-39/non-specific lipid-transfer protein [Helianthus annuus]	gi|225439676|ref|XM_002270934.1|/1e-21/PREDICTED: Vitis vinifera non-specific lipid-transfer protein P5-like (LOC100261985), mRNA	sp|Q9M5X8|NLTP_PRUAV/8e-39/Non-specific lipid-transfer protein OS=Prunus avium PE=1 SV=1	NA	NA	SM00499/3.5E-17/Plant lipid transfer protein / seed storage protein / trypsin-alpha amylase inhibitor domain family	NA	112
Unigene10785_All	AT5G59310	Q9LLR6	NLTP4_ARATH	Non-specific lipid-transfer protein 4 (LTP 4)	LTP4 At5g59310 MNC17.22	gi|337730996|gb|AEI70829.1|/4.48124e-39/non-specific lipid-transfer protein [Helianthus annuus]	gi|225439676|ref|XM_002270934.1|/2e-21/PREDICTED: Vitis vinifera non-specific lipid-transfer protein P5-like (LOC100261985), mRNA	sp|Q9M5X8|NLTP_PRUAV/1e-38/Non-specific lipid-transfer protein OS=Prunus avium PE=1 SV=1	NA	NA	PF00234/9.5E-10/Protease inhibitor/seed storage/LTP family	NA	112
CL10389.Contig1_All	AT5G59320	Q9LLR7	NLTP3_ARATH	Non-specific lipid-transfer protein 3 (LTP 3)	LTP3 At5g59320 MNC17.23	gi|77553490|gb|ABA96286.1|/1.00983e-55/Nonspecific lipid-transfer protein 3 precursor, putative, expressed [Oryza sativa Japonica Group] &gt;gi|125535553|gb|EAY82041.1| hypothetical protein OsI_37228 [Oryza sativa Indica Group] &gt;gi|125578291|gb|EAZ19437.1| hypothetical protein OsJ_34998 [Oryza sativa Japonica Group]	gi|156764292|dbj|AK287677.1|/0.0/Oryza sativa Japonica Group cDNA, clone: J065122K05, full insert sequence	sp|Q84N29|NLTP3_WHEAT/2e-34/Probable non-specific lipid-transfer protein 3 OS=Triticum aestivum GN=LTP3 PE=2 SV=1	mis:MICPUN_60783/2e-06/AP2-like protein; K09284 AP2-like factor, euAP2 lineage	NA	NA	biological_process:GO:0006869//lipid transport;cellular_component:GO:0016023//cytoplasmic membrane-bounded vesicle;molecular_function:GO:0008289//lipid binding;	115
CL10389.Contig2_All	AT5G59320	Q9LLR7	NLTP3_ARATH	Non-specific lipid-transfer protein 3 (LTP 3)	LTP3 At5g59320 MNC17.23	gi|115487002|ref|NP_001065988.1|/2.32264e-60/Os12g0115300 [Oryza sativa Japonica Group] &gt;gi|113648495|dbj|BAF29007.1| Os12g0115300 [Oryza sativa Japonica Group]	gi|150172238|emb|CU406655.1|/0.0/Oryza rufipogon (W1943) cDNA clone: ORW1943C005K01, full insert sequence	sp|Q84N29|NLTP3_WHEAT/1e-34/Probable non-specific lipid-transfer protein 3 OS=Triticum aestivum GN=LTP3 PE=2 SV=1	egr:104417969/9e-07/ATP synthase subunit beta, mitochondrial-like; K02133 F-type H+-transporting ATPase subunit beta [EC:3.6.3.14]	NA	NA	biological_process:GO:0009414//response to water deprivation;GO:0006869//lipid transport;GO:0009737//response to abscisic acid;cellular_component:GO:0048046//apoplast;GO:0016023//cytoplasmic membrane-bounded vesicle;molecular_function:GO:0008289//lipid binding;	115
CL12822.Contig2_All	AT5G59320	Q9LLR7	NLTP3_ARATH	Non-specific lipid-transfer protein 3 (LTP 3)	LTP3 At5g59320 MNC17.23	gi|297735549|emb|CBI18043.3|/2.75268e-38/unnamed protein product [Vitis vinifera]	gi|440494820|gb|KC342636.1|/4e-12/Gossypium hirsutum lipid transfer protein (LTP5) gene, complete cds	sp|Q9M5X8|NLTP_PRUAV/1e-36/Non-specific lipid-transfer protein OS=Prunus avium PE=1 SV=1	NA	NA	SM00499/1.5E-15/Plant lipid transfer protein / seed storage protein / trypsin-alpha amylase inhibitor domain family	NA	115
CL12822.Contig3_All	AT5G59320	Q9LLR7	NLTP3_ARATH	Non-specific lipid-transfer protein 3 (LTP 3)	LTP3 At5g59320 MNC17.23	gi|75911268|gb|ABA29446.1|/1.31754e-41/non-specific lipid transfer protein [Vitis vinifera]	gi|37625028|gb|AY395741.1|/7e-17/Vitis aestivalis lipid transfer protein mRNA, complete cds	sp|Q39950|NLTP_HELAN/4e-41/Non-specific lipid-transfer protein OS=Helianthus annuus PE=3 SV=1	NA	NA	PR00382/6.3E-33/Plant phospholipid transfer protein signature	biological_process:GO:0006869//lipid transport;molecular_function:GO:0008289//lipid binding;	115
Unigene15464_All	AT5G59320	Q9LLR7	NLTP3_ARATH	Non-specific lipid-transfer protein 3 (LTP 3)	LTP3 At5g59320 MNC17.23	gi|337730996|gb|AEI70829.1|/1.70271e-38/non-specific lipid-transfer protein [Helianthus annuus]	gi|161622287|gb|DQ136029.2|/4e-16/Vitis vinifera cultivar Ugni Blanc non-specific lipid transfer protein (LTP1) gene, promoter region and complete cds	sp|Q39950|NLTP_HELAN/4e-37/Non-specific lipid-transfer protein OS=Helianthus annuus PE=3 SV=1	NA	NA	SM00499/8.2E-17/Plant lipid transfer protein / seed storage protein / trypsin-alpha amylase inhibitor domain family	biological_process:GO:0006869//lipid transport;molecular_function:GO:0008289//lipid binding;	115
CL14159.Contig6_All	AT5G59770	Q8GW27	Q8GW27_ARATH	Very-long-chain (3R)-3-hydroxyacyl-CoA dehydratase (EC 4.2.1.134)	MTH12.2 MTH12_2 At5g59770	gi|719991567|ref|XP_010253303.1|/2.39523e-94/PREDICTED: very-long-chain (3R)-3-hydroxyacyl-CoA dehydratase 2 isoform X1 [Nelumbo nucifera]	gi|359479001|ref|XM_002284370.2|/3e-93/PREDICTED: Vitis vinifera 3-hydroxyacyl-CoA dehydratase 2-like (LOC100255240), mRNA	sp|Q7XSZ4|PAS2A_ORYSJ/4e-24/Very-long-chain (3R)-3-hydroxyacyl-[acyl-carrier protein] dehydratase PASTICCINO 2A OS=Oryza sativa subsp. japonica GN=PAS2A PE=2 SV=2	tcc:TCM_041905/4e-95/Tyrosine phosphatase-like member B isoform 1; K10703 very-long-chain (3R)-3-hydroxyacyl-CoA dehydratase [EC:4.2.1.134]	SPBC19C2.15c/2e-20/---	PTHR11035:SF18/1.4E-107/--	NA	221
CL10145.Contig2_All	AT5G60740	Q9FF46	AB28G_ARATH	ABC transporter G family member 28 (ABC transporter ABCG.28) (AtABCG28) (Putative white-brown complex homolog protein 29) (AtWBC29)	ABCG28 WBC29 At5g60740 MUP24.16	gi|225448998|ref|XP_002271552.1|/0/PREDICTED: ABC transporter G family member 28-like isoform 1 [Vitis vinifera]	gi|225448997|ref|XM_002271516.1|/0.0/PREDICTED: Vitis vinifera ABC transporter G family member 28-like, transcript variant 1 (LOC100244471), mRNA	sp|Q9FF46|AB28G_ARATH/0.0/ABC transporter G family member 28 OS=Arabidopsis thaliana GN=ABCG28 PE=3 SV=1	cme:CYME_CMS467C/5e-49/ATP-binding cassette, sub-family G, member 2; K05681 ATP-binding cassette, subfamily G (WHITE), member 2	YDR011w_3/3e-43/---	PS00211/-/ABC transporters family signature.	NA	1109
Unigene36226_All	AT5G61590	Q9FKG2	EF107_ARATH	Ethylene-responsive transcription factor ERF107	ERF107 At5g61590 K11J9.12	gi|720008943|ref|XP_010258783.1|/1.39964e-48/PREDICTED: ethylene-responsive transcription factor 5 [Nelumbo nucifera]	gi|261363612|gb|GQ246186.1|/6e-12/Lithospermum erythrorhizon ethylene response factor mRNA, complete cds	sp|Q40478|ERF5_TOBAC/1e-37/Ethylene-responsive transcription factor 5 OS=Nicotiana tabacum GN=ERF5 PE=2 SV=1	pmum:103333393/3e-43/ethylene-responsive transcription factor ERF105; K09286 EREBP-like factor	NA	SM00380/1.7E-36/DNA-binding domain in plant proteins such as APETALA2 and EREBPs	NA	201
CL9332.Contig1_All	AT5G62065	Q9FIT2	NLTPE_ARATH	Putative non-specific lipid-transfer protein 14 (LTP 14)	LTP14 At5g62065 MTG10	gi|225455420|ref|XP_002279183.1|/4.21631e-47/PREDICTED: putative non-specific lipid-transfer protein 14-like [Vitis vinifera]	gi|147866238|emb|AM423508.2|/3e-19/Vitis vinifera contig VV79X000644.2, whole genome shotgun sequence	sp|P24296|NLTP1_WHEAT/5e-14/Non-specific lipid-transfer protein (Fragment) OS=Triticum aestivum PE=1 SV=2	NA	NA	PS00597/-/Plant lipid transfer proteins signature.	biological_process:GO:0006869//lipid transport;molecular_function:GO:0008289//lipid binding;	120
CL8836.Contig2_All	AT5G62470	Q24JK1	MYB96_ARATH	Transcription factor MYB96 (Myb-related protein 96) (AtMYB96)	MYB96 MYBCOV1 At5g62470 K19B1.8	gi|459585657|gb|AGG69481.1|/0/MYB1 protein [Paeonia suffruticosa]	gi|459585656|gb|KC282466.1|/0.0/Paeonia suffruticosa MYB1 protein mRNA, complete cds	sp|P81392|MYB06_ANTMA/2e-103/Myb-related protein 306 OS=Antirrhinum majus GN=MYB306 PE=2 SV=1	vvi:100233018/8e-130/MYB30; R2R3 Myb30 transcription factor; K09422 myb proto-oncogene protein, plant	ECU11g1690/4e-23/---	PS51294/17.839/Myb-type HTH DNA-binding domain profile.	biological_process:GO:0009733//response to auxin;GO:0010468//regulation of gene expression;GO:0009414//response to water deprivation;GO:0009739//response to gibberellin;GO:0009723//response to ethylene;GO:0010200//response to chitin;GO:0009651//response to salt stress;GO:0042761//very long-chain fatty acid biosynthetic process;GO:0009753//response to jasmonic acid;GO:0009737//response to abscisic…	352
CL4805.Contig1_All	AT5G64080	Q8VYI9	NLTL5_ARATH	Non-specific lipid-transfer protein-like protein At5g64080	At5g64080 MHJ24.6	gi|643715125|gb|KDP27375.1|/1.77949e-48/hypothetical protein JCGZ_20199 [Jatropha curcas]	gi|380739848|gb|JF767943.1|/1e-08/Trifolium alexandrinum microsatellite TaSSR446 sequence	sp|Q8VYI9|NLTL5_ARATH/1e-40/Non-specific lipid-transfer protein-like protein At5g64080 OS=Arabidopsis thaliana GN=At5g64080 PE=1 SV=1	NA	NA	SM00499/1.1E-8/Plant lipid transfer protein / seed storage protein / trypsin-alpha amylase inhibitor domain family	NA	182
CL4805.Contig4_All	AT5G64080	Q8VYI9	NLTL5_ARATH	Non-specific lipid-transfer protein-like protein At5g64080	At5g64080 MHJ24.6	gi|643715125|gb|KDP27375.1|/2.54601e-48/hypothetical protein JCGZ_20199 [Jatropha curcas]	gi|357490700|ref|XM_003615590.1|/2e-08/Medicago truncatula Non-specific lipid-transfer protein (MTR_5g070360) mRNA, complete cds	sp|Q8VYI9|NLTL5_ARATH/2e-41/Non-specific lipid-transfer protein-like protein At5g64080 OS=Arabidopsis thaliana GN=At5g64080 PE=1 SV=1	NA	NA	PF14368/4.3E-13/Probable lipid transfer	NA	182
CL4805.Contig5_All	AT5G64080	Q8VYI9	NLTL5_ARATH	Non-specific lipid-transfer protein-like protein At5g64080	At5g64080 MHJ24.6	gi|643715125|gb|KDP27375.1|/9.06986e-49/hypothetical protein JCGZ_20199 [Jatropha curcas]	gi|357490700|ref|XM_003615590.1|/2e-08/Medicago truncatula Non-specific lipid-transfer protein (MTR_5g070360) mRNA, complete cds	sp|Q8VYI9|NLTL5_ARATH/1e-41/Non-specific lipid-transfer protein-like protein At5g64080 OS=Arabidopsis thaliana GN=At5g64080 PE=1 SV=1	NA	NA	PR00382/7.7E-6/Plant phospholipid transfer protein signature	NA	182
CL13078.Contig1_All	AT1G15360	Q9XI33	WIN1_ARATH	Ethylene-responsive transcription factor WIN1 (Protein SHINE 1) (Protein WAX INDUCER 1)	WIN1 ERF001 SHN1 At1g15360 F9L1.31	gi|255553163|ref|XP_002517624.1|/1.65292e-50/DNA binding protein, putative [Ricinus communis] &gt;gi|223543256|gb|EEF44788.1| DNA binding protein, putative [Ricinus communis]	gi|49405947|gb|AC149206.2|/2e-20/Medicago truncatula chromosome 2 clone mte1-49n15, complete sequence	sp|Q9XI33|WIN1_ARATH/2e-48/Ethylene-responsive transcription factor WIN1 OS=Arabidopsis thaliana GN=WIN1 PE=2 SV=1	bdi:100841289/2e-11/uncharacterized LOC100841289; K09286 EREBP-like factor	NA	PS51032/13.828/AP2/ERF domain profile.	biological_process:GO:0006351//transcription, DNA-templated;	199
CL13078.Contig2_All	AT1G15360	Q9XI33	WIN1_ARATH	Ethylene-responsive transcription factor WIN1 (Protein SHINE 1) (Protein WAX INDUCER 1)	WIN1 ERF001 SHN1 At1g15360 F9L1.31	gi|255553163|ref|XP_002517624.1|/8.86936e-68/DNA binding protein, putative [Ricinus communis] &gt;gi|223543256|gb|EEF44788.1| DNA binding protein, putative [Ricinus communis]	gi|357455222|ref|XM_003597844.1|/1e-52/Medicago truncatula Ethylene-responsive transcription factor WIN1 (MTR_2g103700) mRNA, complete cds	sp|Q9XI33|WIN1_ARATH/5e-65/Ethylene-responsive transcription factor WIN1 OS=Arabidopsis thaliana GN=WIN1 PE=2 SV=1	mus:103997769/1e-19/ethylene-responsive transcription factor RAP2-13-like; K09286 EREBP-like factor	NA	PF00847/6.4E-17/AP2 domain	biological_process:GO:0006351//transcription, DNA-templated;	199
Unigene21969_All	AT1G15360	Q9XI33	WIN1_ARATH	Ethylene-responsive transcription factor WIN1 (Protein SHINE 1) (Protein WAX INDUCER 1)	WIN1 ERF001 SHN1 At1g15360 F9L1.31	gi|255567035|ref|XP_002524500.1|/3.3656e-72/DNA binding protein, putative [Ricinus communis] &gt;gi|223536288|gb|EEF37940.1| DNA binding protein, putative [Ricinus communis]	gi|359484673|ref|XM_002285179.2|/1e-43/PREDICTED: Vitis vinifera ethylene-responsive transcription factor WIN1-like (LOC100266250), mRNA	sp|Q9XI33|WIN1_ARATH/1e-63/Ethylene-responsive transcription factor WIN1 OS=Arabidopsis thaliana GN=WIN1 PE=2 SV=1	pda:103722174/1e-18/pathogenesis-related genes transcriptional activator PTI6-like; K13434 pathogenesis-related genes transcriptional activator PTI6	NA	SM00380/6.8E-40/DNA-binding domain in plant proteins such as APETALA2 and EREBPs	biological_process:GO:0006351//transcription, DNA-templated;	199
Unigene36097_All	AT1G15360	Q9XI33	WIN1_ARATH	Ethylene-responsive transcription factor WIN1 (Protein SHINE 1) (Protein WAX INDUCER 1)	WIN1 ERF001 SHN1 At1g15360 F9L1.31	gi|255553163|ref|XP_002517624.1|/1.61316e-50/DNA binding protein, putative [Ricinus communis] &gt;gi|223543256|gb|EEF44788.1| DNA binding protein, putative [Ricinus communis]	gi|49405947|gb|AC149206.2|/2e-20/Medicago truncatula chromosome 2 clone mte1-49n15, complete sequence	sp|Q9XI33|WIN1_ARATH/2e-48/Ethylene-responsive transcription factor WIN1 OS=Arabidopsis thaliana GN=WIN1 PE=2 SV=1	bdi:100841289/3e-11/uncharacterized LOC100841289; K09286 EREBP-like factor	NA	PF00847/2.0E-7/AP2 domain	biological_process:GO:0006351//transcription, DNA-templated;	199
Unigene36389_All	AT1G15360	Q9XI33	WIN1_ARATH	Ethylene-responsive transcription factor WIN1 (Protein SHINE 1) (Protein WAX INDUCER 1)	WIN1 ERF001 SHN1 At1g15360 F9L1.31	gi|351725157|ref|NP_001235035.1|/8.37253e-59/uncharacterized protein LOC100527365 [Glycine max]	gi|351725156|ref|NM_001248106.1|/4e-46/Glycine max uncharacterized LOC100527365 (LOC100527365), mRNA	sp|Q94AW5|ERF03_ARATH/8e-52/Ethylene-responsive transcription factor ERF003 OS=Arabidopsis thaliana GN=ERF003 PE=2 SV=1	pda:103707892/1e-20/ethylene-responsive transcription factor RAP2-13-like; K09286 EREBP-like factor	NA	PTHR31194/2.5E-39/--	NA	199
CL8973.Contig1_All	AT5G11190	Q9LFN7	SHN2_ARATH	Ethylene-responsive transcription factor SHINE 2	SHN2 ERF004 At5g11190 F2I11.80	gi|645215602|ref|XP_008240070.1|/2.31823e-57/PREDICTED: pathogenesis-related genes transcriptional activator PTI6-like [Prunus mume]	NA	sp|O04682|PTI6_SOLLC/3e-50/Pathogenesis-related genes transcriptional activator PTI6 OS=Solanum lycopersicum GN=PTI6 PE=2 SV=1	pmum:103338595/4e-58/pathogenesis-related genes transcriptional activator PTI6-like; K13434 pathogenesis-related genes transcriptional activator PTI6	NA	PR00367/1.4E-10/Ethylene responsive element binding protein signature	NA	189
CL8973.Contig3_All	AT5G11190	Q9LFN7	SHN2_ARATH	Ethylene-responsive transcription factor SHINE 2	SHN2 ERF004 At5g11190 F2I11.80	gi|566201490|ref|XP_002319978.2|/1.22469e-60/hypothetical protein POPTR_0013s15440g [Populus trichocarpa] &gt;gi|550325915|gb|EEE95901.2| hypothetical protein POPTR_0013s15440g [Populus trichocarpa]	NA	sp|O04682|PTI6_SOLLC/3e-40/Pathogenesis-related genes transcriptional activator PTI6 OS=Solanum lycopersicum GN=PTI6 PE=2 SV=1	vvi:100246641/2e-58/pathogenesis-related genes transcriptional activator PTI6; K13434 pathogenesis-related genes transcriptional activator PTI6	NA	PS51032/23.367/AP2/ERF domain profile.	NA	189
CL1785.Contig2_All	AT1G49430	Q9XIA9	LACS2_ARATH	Long chain acyl-CoA synthetase 2 (EC 6.2.1.3) (Protein Botrytis resistant 1) (Protein LATERAL ROOT DEVELOPMENT 2)	LACS2 BRE1 LRD2 SMA4 At1g49430 F13F21.14	gi|225428594|ref|XP_002281151.1|/0/PREDICTED: long chain acyl-CoA synthetase 2 [Vitis vinifera] &gt;gi|297741400|emb|CBI32531.3| unnamed protein product [Vitis vinifera]	gi|359475250|ref|XM_002281115.2|/0.0/PREDICTED: Vitis vinifera long chain acyl-CoA synthetase 2-like (LOC100257137), mRNA	sp|Q9XIA9|LACS2_ARATH/0.0/Long chain acyl-CoA synthetase 2 OS=Arabidopsis thaliana GN=LACS2 PE=2 SV=1	vvi:100257137/0.0/long chain acyl-CoA synthetase 2; K01897 long-chain acyl-CoA synthetase [EC:6.2.1.3]	SPBP4H10.11c/9e-86/---	PS00455/-/Putative AMP-binding domain signature.	biological_process:GO:0050832//defense response to fungus;GO:0010143//cutin biosynthetic process;GO:0010311//lateral root formation;GO:0010025//wax biosynthetic process;GO:0001676//long-chain fatty acid metabolic process;molecular_function:GO:0004467//long-chain fatty acid-CoA ligase activity;GO:0031957//very long-chain fatty acid-CoA ligase activity;	665
CL1785.Contig3_All	AT1G49430	Q9XIA9	LACS2_ARATH	Long chain acyl-CoA synthetase 2 (EC 6.2.1.3) (Protein Botrytis resistant 1) (Protein LATERAL ROOT DEVELOPMENT 2)	LACS2 BRE1 LRD2 SMA4 At1g49430 F13F21.14	gi|225428594|ref|XP_002281151.1|/0/PREDICTED: long chain acyl-CoA synthetase 2 [Vitis vinifera] &gt;gi|297741400|emb|CBI32531.3| unnamed protein product [Vitis vinifera]	gi|359475250|ref|XM_002281115.2|/0.0/PREDICTED: Vitis vinifera long chain acyl-CoA synthetase 2-like (LOC100257137), mRNA	sp|Q9XIA9|LACS2_ARATH/0.0/Long chain acyl-CoA synthetase 2 OS=Arabidopsis thaliana GN=LACS2 PE=2 SV=1	vvi:100257137/0.0/long chain acyl-CoA synthetase 2; K01897 long-chain acyl-CoA synthetase [EC:6.2.1.3]	SPBP4H10.11c/3e-87/---	PTHR24096/0.0/--	biological_process:GO:0050832//defense response to fungus;GO:0010143//cutin biosynthetic process;GO:0010311//lateral root formation;GO:0010025//wax biosynthetic process;GO:0001676//long-chain fatty acid metabolic process;molecular_function:GO:0004467//long-chain fatty acid-CoA ligase activity;GO:0031957//very long-chain fatty acid-CoA ligase activity;	665
CL1785.Contig1_All	AT2G47240	A0A1P8B2B8	A0A1P8B2B8_ARATH	AMP-dependent synthetase and ligase family protein	LACS1 CER8 ECERIFERUM 8 LONG-CHAIN ACYL-COA SYNTHASE 1 At2g47240 T8I13.8	gi|224103487|ref|XP_002313075.1|/0/LONG-CHAIN ACYL-COA SYNTHETASE 2 family protein [Populus trichocarpa] &gt;gi|222849483|gb|EEE87030.1| LONG-CHAIN ACYL-COA SYNTHETASE 2 family protein [Populus trichocarpa]	gi|359475250|ref|XM_002281115.2|/0.0/PREDICTED: Vitis vinifera long chain acyl-CoA synthetase 2-like (LOC100257137), mRNA	sp|Q9XIA9|LACS2_ARATH/0.0/Long chain acyl-CoA synthetase 2 OS=Arabidopsis thaliana GN=LACS2 PE=2 SV=1	pop:POPTR_0009s11300g/0.0/POPTRDRAFT_833082; LONG-CHAIN ACYL-COA SYNTHETASE 2 family protein; K01897 long-chain acyl-CoA synthetase [EC:6.2.1.3]	SPBP4H10.11c/6e-63/---	PTHR24096:SF134/8.5E-282/--	biological_process:GO:0050832//defense response to fungus;GO:0010143//cutin biosynthetic process;GO:0010311//lateral root formation;GO:0010025//wax biosynthetic process;GO:0001676//long-chain fatty acid metabolic process;molecular_function:GO:0004467//long-chain fatty acid-CoA ligase activity;GO:0031957//very long-chain fatty acid-CoA ligase activity;	601
CL15249.Contig2_All	AT2G47240	O22898	LACS1_ARATH	Long chain acyl-CoA synthetase 1 (EC 6.2.1.3) (Protein ECERIFERUM 8)	LACS1 CER8 At2g47240 T8I13.8	gi|225437622|ref|XP_002278345.1|/0/PREDICTED: long chain acyl-CoA synthetase 1 [Vitis vinifera] &gt;gi|297744008|emb|CBI36978.3| unnamed protein product [Vitis vinifera]	gi|359480185|ref|XM_002278309.2|/0.0/PREDICTED: Vitis vinifera long chain acyl-CoA synthetase 1-like (LOC100248587), mRNA	sp|O22898|LACS1_ARATH/0.0/Long chain acyl-CoA synthetase 1 OS=Arabidopsis thaliana GN=LACS1 PE=2 SV=1	vvi:100248587/0.0/long chain acyl-CoA synthetase 1; K01897 long-chain acyl-CoA synthetase [EC:6.2.1.3]	SPBC18H10.02/7e-80/---	PS00455/-/Putative AMP-binding domain signature.	biological_process:GO:0008152//metabolic process;molecular_function:GO:0003824//catalytic activity;	660
CL15249.Contig3_All	AT2G47240	O22898	LACS1_ARATH	Long chain acyl-CoA synthetase 1 (EC 6.2.1.3) (Protein ECERIFERUM 8)	LACS1 CER8 At2g47240 T8I13.8	gi|225437622|ref|XP_002278345.1|/0/PREDICTED: long chain acyl-CoA synthetase 1 [Vitis vinifera] &gt;gi|297744008|emb|CBI36978.3| unnamed protein product [Vitis vinifera]	gi|359480185|ref|XM_002278309.2|/0.0/PREDICTED: Vitis vinifera long chain acyl-CoA synthetase 1-like (LOC100248587), mRNA	sp|O22898|LACS1_ARATH/0.0/Long chain acyl-CoA synthetase 1 OS=Arabidopsis thaliana GN=LACS1 PE=2 SV=1	vvi:100248587/0.0/long chain acyl-CoA synthetase 1; K01897 long-chain acyl-CoA synthetase [EC:6.2.1.3]	SPBC18H10.02/2e-79/---	PTHR24096:SF111/0.0/--	biological_process:GO:0008152//metabolic process;molecular_function:GO:0003824//catalytic activity;	660
CL18307.Contig1_All	AT1G17840	Q8RXN0	AB11G_ARATH	ABC transporter G family member 11 (ABC transporter ABCG.11) (AtABCG11) (Protein CUTICULAR DEFECT AND ORGAN FUSION 1) (Protein DESPERADO) (Protein PERMEABLE LEAVES 1) (White-brown complex homolog protein 11) (AtWBC11)	ABCG11 COF1 DSO PEL1 WBC11 At1g17840 F2H15.7	gi|359497155|ref|XP_003635438.1|/0/PREDICTED: ABC transporter G family member 11-like [Vitis vinifera]	gi|359497154|ref|XM_003635390.1|/0.0/PREDICTED: Vitis vinifera ABC transporter G family member 11-like (LOC100852871), mRNA	sp|Q8RXN0|AB11G_ARATH/0.0/ABC transporter G family member 11 OS=Arabidopsis thaliana GN=ABCG11 PE=1 SV=1	ppp:PHYPADRAFT_41350/1e-71/ppabcg30; ATP-binding cassette transporter, subfamily G, member 30, group WBC protein PpABCG30; K05681 ATP-binding cassette, subfamily G (WHITE), member 2	YCR011c_2/5e-45/---	PTHR19241/0.0/--	NA	703
CL5947.Contig1_All	AT1G17840	Q8RXN0	AB11G_ARATH	ABC transporter G family member 11 (ABC transporter ABCG.11) (AtABCG11) (Protein CUTICULAR DEFECT AND ORGAN FUSION 1) (Protein DESPERADO) (Protein PERMEABLE LEAVES 1) (White-brown complex homolog protein 11) (AtWBC11)	ABCG11 COF1 DSO PEL1 WBC11 At1g17840 F2H15.7	gi|225462868|ref|XP_002270647.1|/0/PREDICTED: ABC transporter G family member 11 [Vitis vinifera]	gi|225462867|ref|XM_002270611.1|/1e-128/PREDICTED: Vitis vinifera ABC transporter G family member 11-like (LOC100244406), mRNA	sp|Q8RXN0|AB11G_ARATH/0.0/ABC transporter G family member 11 OS=Arabidopsis thaliana GN=ABCG11 PE=1 SV=1	ppp:PHYPADRAFT_168716/9e-70/ppabcg12; ATP-binding cassette transporter, subfamily G, member 12, group WBC protein PpABCG12; K05681 ATP-binding cassette, subfamily G (WHITE), member 2	YCR011c_2/3e-44/---	PTHR19241/0.0/--	NA	703
CL5947.Contig2_All	AT1G17840	Q8RXN0	AB11G_ARATH	ABC transporter G family member 11 (ABC transporter ABCG.11) (AtABCG11) (Protein CUTICULAR DEFECT AND ORGAN FUSION 1) (Protein DESPERADO) (Protein PERMEABLE LEAVES 1) (White-brown complex homolog protein 11) (AtWBC11)	ABCG11 COF1 DSO PEL1 WBC11 At1g17840 F2H15.7	gi|225462868|ref|XP_002270647.1|/0/PREDICTED: ABC transporter G family member 11 [Vitis vinifera]	gi|225462867|ref|XM_002270611.1|/1e-142/PREDICTED: Vitis vinifera ABC transporter G family member 11-like (LOC100244406), mRNA	sp|Q8RXN0|AB11G_ARATH/0.0/ABC transporter G family member 11 OS=Arabidopsis thaliana GN=ABCG11 PE=1 SV=1	ppp:PHYPADRAFT_168716/1e-67/ppabcg12; ATP-binding cassette transporter, subfamily G, member 12, group WBC protein PpABCG12; K05681 ATP-binding cassette, subfamily G (WHITE), member 2	YCR011c_2/1e-44/---	PTHR19241/0.0/--	NA	703
CL5947.Contig3_All	AT1G17840	Q8RXN0	AB11G_ARATH	ABC transporter G family member 11 (ABC transporter ABCG.11) (AtABCG11) (Protein CUTICULAR DEFECT AND ORGAN FUSION 1) (Protein DESPERADO) (Protein PERMEABLE LEAVES 1) (White-brown complex homolog protein 11) (AtWBC11)	ABCG11 COF1 DSO PEL1 WBC11 At1g17840 F2H15.7	gi|225462868|ref|XP_002270647.1|/0/PREDICTED: ABC transporter G family member 11 [Vitis vinifera]	gi|225462867|ref|XM_002270611.1|/1e-135/PREDICTED: Vitis vinifera ABC transporter G family member 11-like (LOC100244406), mRNA	sp|Q8RXN0|AB11G_ARATH/0.0/ABC transporter G family member 11 OS=Arabidopsis thaliana GN=ABCG11 PE=1 SV=1	ppp:PHYPADRAFT_168716/5e-66/ppabcg12; ATP-binding cassette transporter, subfamily G, member 12, group WBC protein PpABCG12; K05681 ATP-binding cassette, subfamily G (WHITE), member 2	YCR011c_2/2e-44/---	PS50893/18.041/ATP-binding cassette, ABC transporter-type domain profile.	NA	703
CL5947.Contig5_All	AT1G17840	Q8RXN0	AB11G_ARATH	ABC transporter G family member 11 (ABC transporter ABCG.11) (AtABCG11) (Protein CUTICULAR DEFECT AND ORGAN FUSION 1) (Protein DESPERADO) (Protein PERMEABLE LEAVES 1) (White-brown complex homolog protein 11) (AtWBC11)	ABCG11 COF1 DSO PEL1 WBC11 At1g17840 F2H15.7	gi|225462868|ref|XP_002270647.1|/0/PREDICTED: ABC transporter G family member 11 [Vitis vinifera]	gi|225462867|ref|XM_002270611.1|/1e-134/PREDICTED: Vitis vinifera ABC transporter G family member 11-like (LOC100244406), mRNA	sp|Q8RXN0|AB11G_ARATH/0.0/ABC transporter G family member 11 OS=Arabidopsis thaliana GN=ABCG11 PE=1 SV=1	ppp:PHYPADRAFT_168716/4e-70/ppabcg12; ATP-binding cassette transporter, subfamily G, member 12, group WBC protein PpABCG12; K05681 ATP-binding cassette, subfamily G (WHITE), member 2	YCR011c_2/3e-43/---	PF00005/1.1E-24/ABC transporter	NA	703
CL5947.Contig6_All	AT1G17840	Q8RXN0	AB11G_ARATH	ABC transporter G family member 11 (ABC transporter ABCG.11) (AtABCG11) (Protein CUTICULAR DEFECT AND ORGAN FUSION 1) (Protein DESPERADO) (Protein PERMEABLE LEAVES 1) (White-brown complex homolog protein 11) (AtWBC11)	ABCG11 COF1 DSO PEL1 WBC11 At1g17840 F2H15.7	gi|568879363|ref|XP_006492628.1|/0/PREDICTED: ABC transporter G family member 11-like [Citrus sinensis]	gi|225462867|ref|XM_002270611.1|/9e-91/PREDICTED: Vitis vinifera ABC transporter G family member 11-like (LOC100244406), mRNA	sp|Q8RXN0|AB11G_ARATH/0.0/ABC transporter G family member 11 OS=Arabidopsis thaliana GN=ABCG11 PE=1 SV=1	ppp:PHYPADRAFT_168716/1e-62/ppabcg12; ATP-binding cassette transporter, subfamily G, member 12, group WBC protein PpABCG12; K05681 ATP-binding cassette, subfamily G (WHITE), member 2	YCR011c_2/2e-44/---	PTHR19241:SF166/2.0E-244/--	NA	703
CL8095.Contig2_All	AT1G17840	Q8RXN0	AB11G_ARATH	ABC transporter G family member 11 (ABC transporter ABCG.11) (AtABCG11) (Protein CUTICULAR DEFECT AND ORGAN FUSION 1) (Protein DESPERADO) (Protein PERMEABLE LEAVES 1) (White-brown complex homolog protein 11) (AtWBC11)	ABCG11 COF1 DSO PEL1 WBC11 At1g17840 F2H15.7	gi|255569405|ref|XP_002525670.1|/0/ATP-binding cassette transporter, putative [Ricinus communis] &gt;gi|223535106|gb|EEF36788.1| ATP-binding cassette transporter, putative [Ricinus communis]	gi|225454544|ref|XM_002262583.1|/0.0/PREDICTED: Vitis vinifera ABC transporter G family member 11-like (LOC100263167), mRNA	sp|Q8RXN0|AB11G_ARATH/0.0/ABC transporter G family member 11 OS=Arabidopsis thaliana GN=ABCG11 PE=1 SV=1	cme:CYME_CMS467C/4e-72/ATP-binding cassette, sub-family G, member 2; K05681 ATP-binding cassette, subfamily G (WHITE), member 2	YCR011c_2/3e-48/---	PTHR19241:SF166/0.0/--	biological_process:GO:0006200//ATP catabolic process;cellular_component:GO:0016020//membrane;molecular_function:GO:0005524//ATP binding;GO:0015416//organic phosphonate transmembrane-transporting ATPase activity;	703
CL4640.Contig13_All	AT1G01120	B9DHT8	B9DHT8_ARATH	AT1G01120 protein (Fragment)	At1g01120	gi|225432862|ref|XP_002283935.1|/1.9121e-141/PREDICTED: 3-ketoacyl-CoA synthase 11 [Vitis vinifera]	gi|147860010|emb|AM455846.2|/5e-97/Vitis vinifera contig VV78X184127.10, whole genome shotgun sequence	sp|O48780|KCS11_ARATH/8e-132/3-ketoacyl-CoA synthase 11 OS=Arabidopsis thaliana GN=KCS11 PE=2 SV=1	vvi:100263066/3e-142/3-ketoacyl-CoA synthase 11; K15397 3-ketoacyl-CoA synthase [EC:2.3.1.199]	DRA0326/6e-11/---	PF08392/1.7E-76/FAE1/Type III polyketide synthase-like protein	NA	391
CL15444.Contig2_All	AT1G01120	Q9MAM3	KCS1_ARATH	3-ketoacyl-CoA synthase 1 (KCS-1) (EC 2.3.1.199) (Very long-chain fatty acid condensing enzyme 1) (VLCFA condensing enzyme 1)	KCS1 EL1 At1g01120 T25K16.11	gi|225453600|ref|XP_002264721.1|/0/PREDICTED: 3-ketoacyl-CoA synthase 1-like [Vitis vinifera]	gi|359473787|ref|XM_002266605.2|/0.0/PREDICTED: Vitis vinifera uncharacterized LOC100250497 (LOC100250497), mRNA	sp|Q9MAM3|KCS1_ARATH/0.0/3-ketoacyl-CoA synthase 1 OS=Arabidopsis thaliana GN=KCS1 PE=2 SV=1	vvi:100247295/0.0/3-ketoacyl-CoA synthase 1; K15397 3-ketoacyl-CoA synthase [EC:2.3.1.199]	DRA0326/2e-15/---	PF08541/1.1E-10/3-Oxoacyl-[acyl-carrier-protein (ACP)] synthase III C terminal	NA	528
Unigene30378_All	AT1G01120	Q9MAM3	KCS1_ARATH	3-ketoacyl-CoA synthase 1 (KCS-1) (EC 2.3.1.199) (Very long-chain fatty acid condensing enzyme 1) (VLCFA condensing enzyme 1)	KCS1 EL1 At1g01120 T25K16.11	gi|720040460|ref|XP_010268610.1|/8.15968e-180/PREDICTED: probable 3-ketoacyl-CoA synthase 2 [Nelumbo nucifera]	gi|359495208|ref|XM_002263393.2|/4e-17/PREDICTED: Vitis vinifera 3-ketoacyl-CoA synthase 11-like (LOC100251146), mRNA	sp|Q9MAM3|KCS1_ARATH/1e-108/3-ketoacyl-CoA synthase 1 OS=Arabidopsis thaliana GN=KCS1 PE=2 SV=1	vvi:100251146/9e-180/3-ketoacyl-CoA synthase 11-like; K15397 3-ketoacyl-CoA synthase [EC:2.3.1.199]	CAC3578/1e-06/---	PTHR31561/1.8E-201/--	NA	528
Unigene71007_All	AT1G04220	Q5XEP9	KCS2_ARATH	3-ketoacyl-CoA synthase 2 (KCS-2) (EC 2.3.1.199) (Docosanoic acid synthase) (Very long-chain fatty acid condensing enzyme 2) (VLCFA condensing enzyme 2)	KCS2 DAISY KCS17 At1g04220 F20D22.1	gi|225437195|ref|XP_002280864.1|/6.8542e-160/PREDICTED: 3-ketoacyl-CoA synthase 17-like [Vitis vinifera]	gi|225437191|ref|XM_002275031.1|/6e-22/PREDICTED: Vitis vinifera 3-ketoacyl-CoA synthase 17-like (LOC100240826), mRNA	sp|Q5XEP9|KCS17_ARATH/2e-143/3-ketoacyl-CoA synthase 17 OS=Arabidopsis thaliana GN=KCS17 PE=2 SV=2	vvi:100263120/1e-160/3-ketoacyl-CoA synthase 17-like; K15397 3-ketoacyl-CoA synthase [EC:2.3.1.199]	DRA0326/7e-10/---	PF08392/6.2E-120/FAE1/Type III polyketide synthase-like protein	NA	528
Unigene71008_All	AT1G04220	Q5XEP9	KCS2_ARATH	3-ketoacyl-CoA synthase 2 (KCS-2) (EC 2.3.1.199) (Docosanoic acid synthase) (Very long-chain fatty acid condensing enzyme 2) (VLCFA condensing enzyme 2)	KCS2 DAISY KCS17 At1g04220 F20D22.1	gi|225437195|ref|XP_002280864.1|/7.89028e-160/PREDICTED: 3-ketoacyl-CoA synthase 17-like [Vitis vinifera]	gi|147856127|emb|AM431793.2|/6e-40/Vitis vinifera contig VV78X121302.8, whole genome shotgun sequence	sp|Q9FG87|KCS19_ARATH/2e-140/3-ketoacyl-CoA synthase 19 OS=Arabidopsis thaliana GN=KCS19 PE=2 SV=1	vvi:100263120/1e-160/3-ketoacyl-CoA synthase 17-like; K15397 3-ketoacyl-CoA synthase [EC:2.3.1.199]	DRA0326/4e-17/---	PTHR31561:SF3/4.5E-232/--	NA	528
CL4640.Contig15_All	AT1G19440	Q0WWR0	Q0WWR0_ARATH	Very-long-chain fatty acid condensing enzyme CUT1 like protein (Fragment)	At1g19440	gi|225432862|ref|XP_002283935.1|/6.59376e-73/PREDICTED: 3-ketoacyl-CoA synthase 11 [Vitis vinifera]	gi|225432861|ref|XM_002283899.1|/1e-101/PREDICTED: Vitis vinifera 3-ketoacyl-CoA synthase 11-like (LOC100263066), mRNA	sp|O48780|KCS11_ARATH/3e-70/3-ketoacyl-CoA synthase 11 OS=Arabidopsis thaliana GN=KCS11 PE=2 SV=1	vvi:100263066/1e-73/3-ketoacyl-CoA synthase 11; K15397 3-ketoacyl-CoA synthase [EC:2.3.1.199]	DRA0326/1e-10/---	PTHR31561:SF3/8.5E-116/--	NA	136
Unigene841_All	AT1G19440	Q9LN49	KCS4_ARATH	3-ketoacyl-CoA synthase 4 (KCS-4) (EC 2.3.1.199) (Very long-chain fatty acid condensing enzyme 4) (VLCFA condensing enzyme 4)	KCS4 At1g19440 F18O14.21	gi|359475340|ref|XP_003631663.1|/0/PREDICTED: 3-ketoacyl-CoA synthase 4-like [Vitis vinifera]	gi|359475339|ref|XM_003631615.1|/0.0/PREDICTED: Vitis vinifera 3-ketoacyl-CoA synthase 4-like (LOC100853861), mRNA	sp|Q9LN49|KCS4_ARATH/0.0/3-ketoacyl-CoA synthase 4 OS=Arabidopsis thaliana GN=KCS4 PE=2 SV=1	vvi:100853861/0.0/3-ketoacyl-CoA synthase 4; K15397 3-ketoacyl-CoA synthase [EC:2.3.1.199]	Rv1660/3e-12/---	PF08541/5.3E-11/3-Oxoacyl-[acyl-carrier-protein (ACP)] synthase III C terminal	NA	516
Unigene28585_All	AT1G67730	Q8L9C4	KCR1_ARATH	Very-long-chain 3-oxoacyl-CoA reductase 1 (EC 1.1.1.330) (Beta-ketoacyl reductase 1) (AtKCR1) (Protein GLOSSY 8) (gl8At)	KCR1 At-YBR159 GL8 At1g67730 F12A21.31	gi|719983930|ref|XP_010250910.1|/4.14516e-152/PREDICTED: very-long-chain 3-oxoacyl-CoA reductase 1 [Nelumbo nucifera]	gi|359473142|ref|XM_002285280.2|/2e-86/PREDICTED: Vitis vinifera estradiol 17-beta-dehydrogenase 12-like (LOC100257681), mRNA	sp|Q8L9C4|KCR1_ARATH/3e-127/Very-long-chain 3-oxoacyl-CoA reductase 1 OS=Arabidopsis thaliana GN=KCR1 PE=1 SV=1	sly:101255347/6e-152/very-long-chain 3-oxoacyl-CoA reductase 1; K10251 17beta-estradiol 17-dehydrogenase / very-long-chain 3-oxoacyl-CoA reductase [EC:1.1.1.62 1.1.1.330]	YBR159w/5e-35/---	PTHR24316:SF68/7.1E-129/--	NA	318
Unigene955_All	AT1G67730	Q8L9C4	KCR1_ARATH	Very-long-chain 3-oxoacyl-CoA reductase 1 (EC 1.1.1.330) (Beta-ketoacyl reductase 1) (AtKCR1) (Protein GLOSSY 8) (gl8At)	KCR1 At-YBR159 GL8 At1g67730 F12A21.31	gi|590695583|ref|XP_007044931.1|/2.73744e-153/3-ketoacyl-CoA reductase 1 isoform 1 [Theobroma cacao] &gt;gi|508708866|gb|EOY00763.1| 3-ketoacyl-CoA reductase 1 isoform 1 [Theobroma cacao]	gi|359473142|ref|XM_002285280.2|/1e-142/PREDICTED: Vitis vinifera estradiol 17-beta-dehydrogenase 12-like (LOC100257681), mRNA	sp|Q8L9C4|KCR1_ARATH/1e-122/Very-long-chain 3-oxoacyl-CoA reductase 1 OS=Arabidopsis thaliana GN=KCR1 PE=1 SV=1	tcc:TCM_010683/5e-154/3-ketoacyl-CoA reductase 1 isoform 1; K10251 17beta-estradiol 17-dehydrogenase / very-long-chain 3-oxoacyl-CoA reductase [EC:1.1.1.62 1.1.1.330]	YBR159w/1e-33/---	PF00106/1.1E-21/short chain dehydrogenase	NA	318
CL13053.Contig1_All	AT1G68530	Q9XF43	KCS6_ARATH	3-ketoacyl-CoA synthase 6 (KCS-6) (EC 2.3.1.199) (Cuticular protein 1) (Eceriferum 6) (Very long-chain fatty acid condensing enzyme 6) (VLCFA condensing enzyme 6)	CUT1 CER6 EL6 KCS6 At1g68530 T26J14.10	gi|694331177|ref|XP_009356269.1|/0/PREDICTED: 3-ketoacyl-CoA synthase 6-like [Pyrus x bretschneideri]	gi|482679583|gb|KC160466.1|/1e-111/Gossypium raimondii clone Gr10014500 3-ketoacyl-CoA synthase 5 (KCS5) gene, complete cds	sp|Q9XF43|KCS6_ARATH/0.0/3-ketoacyl-CoA synthase 6 OS=Arabidopsis thaliana GN=CUT1 PE=1 SV=1	pxb:103947140/0.0/3-ketoacyl-CoA synthase 6-like; K15397 3-ketoacyl-CoA synthase [EC:2.3.1.199]	DRA0326/6e-15/---	PF08392/5.1E-137/FAE1/Type III polyketide synthase-like protein	NA	497
CL13053.Contig2_All	AT1G68530	Q9XF43	KCS6_ARATH	3-ketoacyl-CoA synthase 6 (KCS-6) (EC 2.3.1.199) (Cuticular protein 1) (Eceriferum 6) (Very long-chain fatty acid condensing enzyme 6) (VLCFA condensing enzyme 6)	CUT1 CER6 EL6 KCS6 At1g68530 T26J14.10	gi|694331177|ref|XP_009356269.1|/0/PREDICTED: 3-ketoacyl-CoA synthase 6-like [Pyrus x bretschneideri]	gi|482679583|gb|KC160466.1|/1e-111/Gossypium raimondii clone Gr10014500 3-ketoacyl-CoA synthase 5 (KCS5) gene, complete cds	sp|Q9XF43|KCS6_ARATH/0.0/3-ketoacyl-CoA synthase 6 OS=Arabidopsis thaliana GN=CUT1 PE=1 SV=1	pxb:103947140/0.0/3-ketoacyl-CoA synthase 6-like; K15397 3-ketoacyl-CoA synthase [EC:2.3.1.199]	DRA0326/6e-15/---	PTHR31561/0.0/--	NA	497
CL13053.Contig3_All	AT1G68530	Q9XF43	KCS6_ARATH	3-ketoacyl-CoA synthase 6 (KCS-6) (EC 2.3.1.199) (Cuticular protein 1) (Eceriferum 6) (Very long-chain fatty acid condensing enzyme 6) (VLCFA condensing enzyme 6)	CUT1 CER6 EL6 KCS6 At1g68530 T26J14.10	gi|694331177|ref|XP_009356269.1|/0/PREDICTED: 3-ketoacyl-CoA synthase 6-like [Pyrus x bretschneideri]	gi|482679583|gb|KC160466.1|/1e-111/Gossypium raimondii clone Gr10014500 3-ketoacyl-CoA synthase 5 (KCS5) gene, complete cds	sp|Q9XF43|KCS6_ARATH/0.0/3-ketoacyl-CoA synthase 6 OS=Arabidopsis thaliana GN=CUT1 PE=1 SV=1	pxb:103947140/0.0/3-ketoacyl-CoA synthase 6-like; K15397 3-ketoacyl-CoA synthase [EC:2.3.1.199]	DRA0326/5e-15/---	PTHR31561/0.0/--	NA	497
Unigene43958_All	AT1G68530	Q9XF43	KCS6_ARATH	3-ketoacyl-CoA synthase 6 (KCS-6) (EC 2.3.1.199) (Cuticular protein 1) (Eceriferum 6) (Very long-chain fatty acid condensing enzyme 6) (VLCFA condensing enzyme 6)	CUT1 CER6 EL6 KCS6 At1g68530 T26J14.10	gi|590693519|ref|XP_007044356.1|/0/3-ketoacyl-CoA synthase 6 [Theobroma cacao] &gt;gi|508708291|gb|EOY00188.1| 3-ketoacyl-CoA synthase 6 [Theobroma cacao]	gi|359488266|ref|XM_002283694.2|/1e-48/PREDICTED: Vitis vinifera 3-ketoacyl-CoA synthase 6-like (LOC100266928), mRNA	sp|Q9XF43|KCS6_ARATH/0.0/3-ketoacyl-CoA synthase 6 OS=Arabidopsis thaliana GN=CUT1 PE=1 SV=1	tcc:TCM_009924/0.0/3-ketoacyl-CoA synthase 6; K15397 3-ketoacyl-CoA synthase [EC:2.3.1.199]	DRA0326/1e-13/---	PF08541/1.0E-12/3-Oxoacyl-[acyl-carrier-protein (ACP)] synthase III C terminal	NA	497
CL15829.Contig2_All	AT3G11980	Q08891	FACR2_ARATH	Fatty acyl-CoA reductase 2 (EC 1.2.1.84) (Fatty acid reductase 2) (Male sterility protein 2)	FAR2 MS2 At3g11980 MEC18.1 T21B14.18 T21B14_123	gi|590637384|ref|XP_007029101.1|/0/Jojoba acyl CoA reductase-related male sterility protein [Theobroma cacao] &gt;gi|508717706|gb|EOY09603.1| Jojoba acyl CoA reductase-related male sterility protein [Theobroma cacao]	gi|225441554|ref|XM_002276552.1|/1e-149/PREDICTED: Vitis vinifera fatty acyl-CoA reductase 2-like (LOC100245182), mRNA	sp|Q08891|FACR2_ARATH/0.0/Fatty acyl-CoA reductase 2 OS=Arabidopsis thaliana GN=FAR2 PE=2 SV=2	tcc:TCM_025021/0.0/Jojoba acyl CoA reductase-related male sterility protein; K13356 alcohol-forming fatty acyl-CoA reductase [EC:1.2.1.84]	MT0110_4/3e-08/---	PTHR11011/1.4E-179/--	NA	616
Unigene22430_All	AT3G11980	Q08891	FACR2_ARATH	Fatty acyl-CoA reductase 2 (EC 1.2.1.84) (Fatty acid reductase 2) (Male sterility protein 2)	FAR2 MS2 At3g11980 MEC18.1 T21B14.18 T21B14_123	gi|359478056|ref|XP_003632061.1|/2.51645e-161/PREDICTED: LOW QUALITY PROTEIN: fatty acyl-CoA reductase 2-like [Vitis vinifera]	gi|359478055|ref|XM_003632013.1|/4e-23/PREDICTED: Vitis vinifera fatty acyl-CoA reductase 2-like (LOC100242978), mRNA	sp|Q08891|FACR2_ARATH/6e-149/Fatty acyl-CoA reductase 2 OS=Arabidopsis thaliana GN=FAR2 PE=2 SV=2	cit:102627670/3e-161/fatty acyl-CoA reductase 2-like; K13356 alcohol-forming fatty acyl-CoA reductase [EC:1.2.1.84]	Rv0101_4/2e-09/---	PTHR11011/2.2E-164/--	NA	616
Unigene25353_All	AT3G11980	Q08891	FACR2_ARATH	Fatty acyl-CoA reductase 2 (EC 1.2.1.84) (Fatty acid reductase 2) (Male sterility protein 2)	FAR2 MS2 At3g11980 MEC18.1 T21B14.18 T21B14_123	gi|359478056|ref|XP_003632061.1|/2.26701e-161/PREDICTED: LOW QUALITY PROTEIN: fatty acyl-CoA reductase 2-like [Vitis vinifera]	gi|470139611|ref|XM_004305493.1|/6e-10/PREDICTED: Fragaria vesca subsp. vesca fatty acyl-CoA reductase 2-like (LOC101311020), mRNA	sp|Q08891|FACR2_ARATH/2e-147/Fatty acyl-CoA reductase 2 OS=Arabidopsis thaliana GN=FAR2 PE=2 SV=2	tcc:TCM_025021/1e-157/Jojoba acyl CoA reductase-related male sterility protein; K13356 alcohol-forming fatty acyl-CoA reductase [EC:1.2.1.84]	Rv0101_4/1e-09/---	PTHR11011:SF25/7.3E-162/--	NA	616
CL10579.Contig1_All	AT3G44540	A0A1I9LRL6	A0A1I9LRL6_ARATH	Fatty acyl-CoA reductase (EC 1.2.1.84)	FAR4 fatty acid reductase 4 At3g44540	gi|703116273|ref|XP_010101094.1|/1.56247e-85/Fatty acyl-CoA reductase 2 [Morus notabilis] &gt;gi|587898469|gb|EXB86906.1| Fatty acyl-CoA reductase 2 [Morus notabilis]	gi|239764743|gb|GQ220324.1|/1e-16/Vitis vinifera strain PN40024 mitochondrion, partial genome	sp|Q08891|FACR2_ARATH/1e-78/Fatty acyl-CoA reductase 2 OS=Arabidopsis thaliana GN=FAR2 PE=2 SV=2	jcu:105648986/3e-86/fatty acyl-CoA reductase 2; K13356 alcohol-forming fatty acyl-CoA reductase [EC:1.2.1.84]	NA	PTHR11011:SF25/2.4E-86/--	NA	312
Unigene40332_All	AT3G44540	A0A1I9LRL6	A0A1I9LRL6_ARATH	Fatty acyl-CoA reductase (EC 1.2.1.84)	FAR4 fatty acid reductase 4 At3g44540	gi|225436689|ref|XP_002263184.1|/8.63793e-80/PREDICTED: fatty acyl-CoA reductase 3 [Vitis vinifera] &gt;gi|296084945|emb|CBI28354.3| unnamed protein product [Vitis vinifera]	gi|225436688|ref|XM_002263148.1|/3e-17/PREDICTED: Vitis vinifera fatty acyl-CoA reductase 3-like (LOC100254606), mRNA	sp|Q93ZB9|FACR3_ARATH/4e-69/Fatty acyl-CoA reductase 3 OS=Arabidopsis thaliana GN=FAR3 PE=2 SV=1	vvi:100254606/2e-80/alcohol-forming fatty acyl-CoA reductase; K13356 alcohol-forming fatty acyl-CoA reductase [EC:1.2.1.84]	alr5357_2/7e-07/---	PTHR11011:SF25/3.4E-110/--	molecular_function:GO:0000166//nucleotide binding;GO:0080019//fatty-acyl-CoA reductase (alcohol-forming) activity;	312
CL12929.Contig2_All	AT3G55360	Q9M2U2	TECR_ARATH	Very-long-chain enoyl-CoA reductase (EC 1.3.1.93) (Enoyl-CoA reductase) (AtECR) (Protein ECERIFERUM 10) (Synaptic glycoprotein SC2-like protein)	ECR AtTSC13 CER10 At3g55360 T22E16.20	gi|255580033|ref|XP_002530850.1|/4.45488e-172/Synaptic glycoprotein SC2, putative [Ricinus communis] &gt;gi|223529574|gb|EEF31524.1| Synaptic glycoprotein SC2, putative [Ricinus communis]	gi|349730776|emb|FQ389184.1|/1e-177/Vitis vinifera clone SS0AEB20YJ17	sp|Q9M2U2|ECR_ARATH/4e-161/Very-long-chain enoyl-CoA reductase OS=Arabidopsis thaliana GN=ECR PE=2 SV=1	mdm:103445586/1e-168/very-long-chain enoyl-CoA reductase; K10258 very-long-chain enoyl-CoA reductase [EC:1.3.1.93]	NA	PTHR10556:SF28/1.1E-130/--	biological_process:GO:0055114//oxidation-reduction process;GO:0006629//lipid metabolic process;cellular_component:GO:0016021//integral component of membrane;GO:0005737//cytoplasm;molecular_function:GO:0003865//3-oxo-5-alpha-steroid 4-dehydrogenase activity;	310
CL14751.Contig5_All	AT4G28110	A0A178V452	A0A178V452_ARATH	MYB41	At4g28110 AXX17_At4g32390	gi|359480894|ref|XP_002268459.2|/6.98903e-90/PREDICTED: myb-related protein 330-like [Vitis vinifera]	gi|363808125|ref|NM_001255548.1|/3e-82/Glycine max myb-related protein 308-like (LOC100808083), mRNA	sp|P81395|MYB30_ANTMA/4e-78/Myb-related protein 330 OS=Antirrhinum majus GN=MYB330 PE=2 SV=1	jcu:105648193/2e-88/myb-related protein 330-like; K09422 myb proto-oncogene protein, plant	ECU11g1690/2e-23/---	PTHR10641/2.5E-116/--	NA	282
CL21591.Contig1_All	AT4G28110	A0A178V452	A0A178V452_ARATH	MYB41	At4g28110 AXX17_At4g32390	gi|590719487|ref|XP_007051069.1|/7.68418e-94/MYB-like DNA-binding domain protein [Theobroma cacao] &gt;gi|508703330|gb|EOX95226.1| MYB-like DNA-binding domain protein [Theobroma cacao]	gi|526118064|ref|NM_001281001.1|/4e-60/Vitis vinifera R2R3 MYB 12 transcription factor (MYB12), mRNA >gi|289623206|gb|FJ948477.2| Vitis vinifera cultivar Shiraz R2R3 MYB transcription factor (mybF1) mRNA, complete cds	sp|O22264|MYB12_ARATH/2e-72/Transcription factor MYB12 OS=Arabidopsis thaliana GN=MYB12 PE=2 SV=1	tcc:TCM_004777/1e-94/MYB-like DNA-binding domain protein; K09422 myb proto-oncogene protein, plant	ECU11g1690/1e-22/---	SM00717/5.1E-12/SANT SWI3, ADA2, N-CoR and TFIIIB'' DNA-binding domains	NA	282
Unigene25046_All	AT4G28110	A0A178V452	A0A178V452_ARATH	MYB41	At4g28110 AXX17_At4g32390	gi|566168533|ref|XP_006382251.1|/2.16002e-142/myb family transcription factor family protein [Populus trichocarpa] &gt;gi|550337603|gb|ERP60048.1| myb family transcription factor family protein [Populus trichocarpa]	gi|225450422|ref|XM_002276055.1|/1e-115/PREDICTED: Vitis vinifera uncharacterized LOC100240910 (LOC100240910), mRNA	sp|Q8LPH6|MYB86_ARATH/4e-69/Transcription factor MYB86 OS=Arabidopsis thaliana GN=MYB86 PE=2 SV=1	pop:POPTR_0005s00340g/4e-143/myb family transcription factor family protein; K09422 myb proto-oncogene protein, plant	ECU11g1690/1e-24/---	PS51294/24.596/Myb-type HTH DNA-binding domain profile.	NA	282
CL1670.Contig1_All	AT4G33790	Q93ZB9	FACR3_ARATH	Fatty acyl-CoA reductase 3 (EC 1.2.1.84) (Protein ECERIFERUM 4)	FAR3 CER4 At4g33790 T16L1.280	gi|225436687|ref|XP_002263127.1|/0/PREDICTED: fatty acyl-CoA reductase 3 isoform 1 [Vitis vinifera] &gt;gi|296084944|emb|CBI28353.3| unnamed protein product [Vitis vinifera]	gi|225436688|ref|XM_002263148.1|/4e-26/PREDICTED: Vitis vinifera fatty acyl-CoA reductase 3-like (LOC100254606), mRNA	sp|Q93ZB9|FACR3_ARATH/3e-169/Fatty acyl-CoA reductase 3 OS=Arabidopsis thaliana GN=FAR3 PE=2 SV=1	vvi:100259719/0.0/fatty acyl-CoA reductase 3; K13356 alcohol-forming fatty acyl-CoA reductase [EC:1.2.1.84]	Rv0101_4/2e-09/---	PTHR11011:SF25/3.3E-252/--	molecular_function:GO:0000166//nucleotide binding;GO:0080019//fatty-acyl-CoA reductase (alcohol-forming) activity;	493
CL1670.Contig2_All	AT4G33790	Q93ZB9	FACR3_ARATH	Fatty acyl-CoA reductase 3 (EC 1.2.1.84) (Protein ECERIFERUM 4)	FAR3 CER4 At4g33790 T16L1.280	gi|225436687|ref|XP_002263127.1|/0/PREDICTED: fatty acyl-CoA reductase 3 isoform 1 [Vitis vinifera] &gt;gi|296084944|emb|CBI28353.3| unnamed protein product [Vitis vinifera]	gi|225436688|ref|XM_002263148.1|/2e-46/PREDICTED: Vitis vinifera fatty acyl-CoA reductase 3-like (LOC100254606), mRNA	sp|Q93ZB9|FACR3_ARATH/1e-165/Fatty acyl-CoA reductase 3 OS=Arabidopsis thaliana GN=FAR3 PE=2 SV=1	vvi:100259719/0.0/fatty acyl-CoA reductase 3; K13356 alcohol-forming fatty acyl-CoA reductase [EC:1.2.1.84]	Rv0101_4/7e-07/---	PF07993/1.2E-73/Male sterility protein	molecular_function:GO:0000166//nucleotide binding;GO:0080019//fatty-acyl-CoA reductase (alcohol-forming) activity;	493
CL1670.Contig3_All	AT4G33790	Q93ZB9	FACR3_ARATH	Fatty acyl-CoA reductase 3 (EC 1.2.1.84) (Protein ECERIFERUM 4)	FAR3 CER4 At4g33790 T16L1.280	gi|225436687|ref|XP_002263127.1|/0/PREDICTED: fatty acyl-CoA reductase 3 isoform 1 [Vitis vinifera] &gt;gi|296084944|emb|CBI28353.3| unnamed protein product [Vitis vinifera]	gi|225436688|ref|XM_002263148.1|/1e-41/PREDICTED: Vitis vinifera fatty acyl-CoA reductase 3-like (LOC100254606), mRNA	sp|Q93ZB9|FACR3_ARATH/7e-166/Fatty acyl-CoA reductase 3 OS=Arabidopsis thaliana GN=FAR3 PE=2 SV=1	vvi:100259719/0.0/fatty acyl-CoA reductase 3; K13356 alcohol-forming fatty acyl-CoA reductase [EC:1.2.1.84]	Rv0101_4/4e-08/---	PTHR11011/3.7E-246/--	molecular_function:GO:0000166//nucleotide binding;GO:0080019//fatty-acyl-CoA reductase (alcohol-forming) activity;	493
CL1670.Contig4_All	AT4G33790	Q93ZB9	FACR3_ARATH	Fatty acyl-CoA reductase 3 (EC 1.2.1.84) (Protein ECERIFERUM 4)	FAR3 CER4 At4g33790 T16L1.280	gi|225436687|ref|XP_002263127.1|/0/PREDICTED: fatty acyl-CoA reductase 3 isoform 1 [Vitis vinifera] &gt;gi|296084944|emb|CBI28353.3| unnamed protein product [Vitis vinifera]	gi|225436686|ref|XM_002263091.1|/4e-66/PREDICTED: Vitis vinifera fatty acyl-CoA reductase 3-like, transcript variant 1 (LOC100259719), mRNA	sp|Q93ZB9|FACR3_ARATH/2e-158/Fatty acyl-CoA reductase 3 OS=Arabidopsis thaliana GN=FAR3 PE=2 SV=1	vvi:100259719/0.0/fatty acyl-CoA reductase 3; K13356 alcohol-forming fatty acyl-CoA reductase [EC:1.2.1.84]	Rv0101_4/5e-09/---	PTHR11011:SF25/1.7E-232/--	molecular_function:GO:0000166//nucleotide binding;GO:0080019//fatty-acyl-CoA reductase (alcohol-forming) activity;	493
CL1670.Contig5_All	AT4G33790	Q93ZB9	FACR3_ARATH	Fatty acyl-CoA reductase 3 (EC 1.2.1.84) (Protein ECERIFERUM 4)	FAR3 CER4 At4g33790 T16L1.280	gi|225436687|ref|XP_002263127.1|/0/PREDICTED: fatty acyl-CoA reductase 3 isoform 1 [Vitis vinifera] &gt;gi|296084944|emb|CBI28353.3| unnamed protein product [Vitis vinifera]	gi|225436686|ref|XM_002263091.1|/4e-66/PREDICTED: Vitis vinifera fatty acyl-CoA reductase 3-like, transcript variant 1 (LOC100259719), mRNA	sp|Q9XGY7|FAR_SIMCH/4e-170/Alcohol-forming fatty acyl-CoA reductase OS=Simmondsia chinensis PE=1 SV=1	vvi:100259719/0.0/fatty acyl-CoA reductase 3; K13356 alcohol-forming fatty acyl-CoA reductase [EC:1.2.1.84]	Rv0101_4/5e-09/---	PTHR11011/5.2E-258/--	molecular_function:GO:0000166//nucleotide binding;GO:0080019//fatty-acyl-CoA reductase (alcohol-forming) activity;	493
CL1670.Contig6_All	AT4G33790	Q93ZB9	FACR3_ARATH	Fatty acyl-CoA reductase 3 (EC 1.2.1.84) (Protein ECERIFERUM 4)	FAR3 CER4 At4g33790 T16L1.280	gi|225436687|ref|XP_002263127.1|/0/PREDICTED: fatty acyl-CoA reductase 3 isoform 1 [Vitis vinifera] &gt;gi|296084944|emb|CBI28353.3| unnamed protein product [Vitis vinifera]	gi|225436686|ref|XM_002263091.1|/4e-66/PREDICTED: Vitis vinifera fatty acyl-CoA reductase 3-like, transcript variant 1 (LOC100259719), mRNA	sp|Q93ZB9|FACR3_ARATH/4e-169/Fatty acyl-CoA reductase 3 OS=Arabidopsis thaliana GN=FAR3 PE=2 SV=1	vvi:100259719/0.0/fatty acyl-CoA reductase 3; K13356 alcohol-forming fatty acyl-CoA reductase [EC:1.2.1.84]	Rv0101_4/5e-09/---	PF03015/4.4E-12/Male sterility protein	molecular_function:GO:0000166//nucleotide binding;GO:0080019//fatty-acyl-CoA reductase (alcohol-forming) activity;	493
CL1670.Contig7_All	AT4G33790	Q93ZB9	FACR3_ARATH	Fatty acyl-CoA reductase 3 (EC 1.2.1.84) (Protein ECERIFERUM 4)	FAR3 CER4 At4g33790 T16L1.280	gi|225436687|ref|XP_002263127.1|/0/PREDICTED: fatty acyl-CoA reductase 3 isoform 1 [Vitis vinifera] &gt;gi|296084944|emb|CBI28353.3| unnamed protein product [Vitis vinifera]	gi|147797696|emb|AM444392.2|/1e-23/Vitis vinifera contig VV78X186941.3, whole genome shotgun sequence	sp|Q93ZB9|FACR3_ARATH/4e-161/Fatty acyl-CoA reductase 3 OS=Arabidopsis thaliana GN=FAR3 PE=2 SV=1	vvi:100259719/0.0/fatty acyl-CoA reductase 3; K13356 alcohol-forming fatty acyl-CoA reductase [EC:1.2.1.84]	alr5357_2/1e-06/---	PTHR11011/4.7E-246/--	molecular_function:GO:0000166//nucleotide binding;GO:0080019//fatty-acyl-CoA reductase (alcohol-forming) activity;	493
CL9152.Contig1_All	AT5G10480	Q8VZB2	HACD_ARATH	Very-long-chain (3R)-3-hydroxyacyl-CoA dehydratase PASTICCINO 2 (EC 4.2.1.134) (3-hydroxyacyl-CoA dehydratase PASTICCINO 2) (AtPAS2) (HACD) (HCD) (Protein PEPINO) (PEP) (Protein tyrosine phosphatase-like protein)	PAS2 PEP At5g10480 F12B17.170	gi|566181273|ref|XP_006380806.1|/5.88646e-24/hypothetical protein POPTR_0007s14290g [Populus trichocarpa] &gt;gi|550334862|gb|ERP58603.1| hypothetical protein POPTR_0007s14290g [Populus trichocarpa]	gi|502154413|ref|XM_004509635.1|/2e-07/PREDICTED: Cicer arietinum very-long-chain (3R)-3-hydroxyacyl-[acyl-carrier protein] dehydratase PASTICCINO 2A-like (LOC101495713), transcript variant X6, mRNA	sp|Q8VZB2|PAS2_ARATH/3e-24/Very-long-chain (3R)-3-hydroxyacyl-[acyl-carrier protein] dehydratase PASTICCINO 2 OS=Arabidopsis thaliana GN=PAS2 PE=1 SV=1	jcu:105641681/2e-24/very-long-chain (3R)-3-hydroxyacyl-CoA dehydratase PASTICCINO 2; K10703 very-long-chain (3R)-3-hydroxyacyl-CoA dehydratase [EC:4.2.1.134]	NA	NA	biological_process:GO:0050794//regulation of cellular process;GO:0030154//cell differentiation;GO:0046394//carboxylic acid biosynthetic process;GO:0016049//cell growth;GO:0043170//macromolecule metabolic process;GO:0048519//negative regulation of biological process;GO:0048589//developmental growth;GO:0044238//primary metabolic process;cellular_component:GO:0005783//endoplasmic reticulum;GO:004442…	221
CL9152.Contig2_All	AT5G10480	Q8VZB2	HACD_ARATH	Very-long-chain (3R)-3-hydroxyacyl-CoA dehydratase PASTICCINO 2 (EC 4.2.1.134) (3-hydroxyacyl-CoA dehydratase PASTICCINO 2) (AtPAS2) (HACD) (HCD) (Protein PEPINO) (PEP) (Protein tyrosine phosphatase-like protein)	PAS2 PEP At5g10480 F12B17.170	gi|225467969|ref|XP_002269096.1|/1.61374e-110/PREDICTED: 3-hydroxyacyl-CoA dehydratase PASTICCINO 2 isoform 1 [Vitis vinifera] &gt;gi|297744856|emb|CBI38270.3| unnamed protein product [Vitis vinifera]	gi|359496375|ref|XM_002269060.2|/1e-119/PREDICTED: Vitis vinifera 3-hydroxyacyl-CoA dehydratase PASTICCINO 2-like, transcript variant 1 (LOC100261741), mRNA	sp|Q8VZB2|PAS2_ARATH/1e-103/Very-long-chain (3R)-3-hydroxyacyl-[acyl-carrier protein] dehydratase PASTICCINO 2 OS=Arabidopsis thaliana GN=PAS2 PE=1 SV=1	vvi:100261741/3e-111/very-long-chain (3R)-3-hydroxyacyl-CoA dehydratase PASTICCINO 2; K10703 very-long-chain (3R)-3-hydroxyacyl-CoA dehydratase [EC:4.2.1.134]	YJL097w/2e-26/---	PF04387/8.1E-60/Protein tyrosine phosphatase-like protein, PTPLA	biological_process:GO:0030154//cell differentiation;GO:0051302//regulation of cell division;GO:0048640//negative regulation of developmental growth;GO:0050732//negative regulation of peptidyl-tyrosine phosphorylation;cellular_component:GO:0005634//nucleus;GO:0009923//fatty acid elongase complex;GO:0005829//cytosol;GO:0016021//integral component of membrane;molecular_function:GO:0004300//enoyl-CoA…	221
CL9152.Contig3_All	AT5G10480	Q8VZB2	HACD_ARATH	Very-long-chain (3R)-3-hydroxyacyl-CoA dehydratase PASTICCINO 2 (EC 4.2.1.134) (3-hydroxyacyl-CoA dehydratase PASTICCINO 2) (AtPAS2) (HACD) (HCD) (Protein PEPINO) (PEP) (Protein tyrosine phosphatase-like protein)	PAS2 PEP At5g10480 F12B17.170	gi|225467969|ref|XP_002269096.1|/1.87992e-110/PREDICTED: 3-hydroxyacyl-CoA dehydratase PASTICCINO 2 isoform 1 [Vitis vinifera] &gt;gi|297744856|emb|CBI38270.3| unnamed protein product [Vitis vinifera]	gi|359496375|ref|XM_002269060.2|/1e-119/PREDICTED: Vitis vinifera 3-hydroxyacyl-CoA dehydratase PASTICCINO 2-like, transcript variant 1 (LOC100261741), mRNA	sp|Q8VZB2|PAS2_ARATH/2e-103/Very-long-chain (3R)-3-hydroxyacyl-[acyl-carrier protein] dehydratase PASTICCINO 2 OS=Arabidopsis thaliana GN=PAS2 PE=1 SV=1	vvi:100261741/3e-111/very-long-chain (3R)-3-hydroxyacyl-CoA dehydratase PASTICCINO 2; K10703 very-long-chain (3R)-3-hydroxyacyl-CoA dehydratase [EC:4.2.1.134]	YJL097w/2e-26/---	PF04387/5.9E-60/Protein tyrosine phosphatase-like protein, PTPLA	biological_process:GO:0030154//cell differentiation;GO:0051302//regulation of cell division;GO:0048640//negative regulation of developmental growth;GO:0050732//negative regulation of peptidyl-tyrosine phosphorylation;cellular_component:GO:0005634//nucleus;GO:0009923//fatty acid elongase complex;GO:0005829//cytosol;GO:0016021//integral component of membrane;molecular_function:GO:0004300//enoyl-CoA…	221
CL9152.Contig4_All	AT5G10480	Q8VZB2	HACD_ARATH	Very-long-chain (3R)-3-hydroxyacyl-CoA dehydratase PASTICCINO 2 (EC 4.2.1.134) (3-hydroxyacyl-CoA dehydratase PASTICCINO 2) (AtPAS2) (HACD) (HCD) (Protein PEPINO) (PEP) (Protein tyrosine phosphatase-like protein)	PAS2 PEP At5g10480 F12B17.170	gi|225467969|ref|XP_002269096.1|/4.682e-110/PREDICTED: 3-hydroxyacyl-CoA dehydratase PASTICCINO 2 isoform 1 [Vitis vinifera] &gt;gi|297744856|emb|CBI38270.3| unnamed protein product [Vitis vinifera]	gi|359496375|ref|XM_002269060.2|/1e-117/PREDICTED: Vitis vinifera 3-hydroxyacyl-CoA dehydratase PASTICCINO 2-like, transcript variant 1 (LOC100261741), mRNA	sp|Q8VZB2|PAS2_ARATH/4e-104/Very-long-chain (3R)-3-hydroxyacyl-[acyl-carrier protein] dehydratase PASTICCINO 2 OS=Arabidopsis thaliana GN=PAS2 PE=1 SV=1	vvi:100261741/8e-111/very-long-chain (3R)-3-hydroxyacyl-CoA dehydratase PASTICCINO 2; K10703 very-long-chain (3R)-3-hydroxyacyl-CoA dehydratase [EC:4.2.1.134]	YJL097w/2e-26/---	PTHR11035/1.5E-102/--	biological_process:GO:0030154//cell differentiation;GO:0051302//regulation of cell division;GO:0048640//negative regulation of developmental growth;GO:0050732//negative regulation of peptidyl-tyrosine phosphorylation;cellular_component:GO:0005634//nucleus;GO:0009923//fatty acid elongase complex;GO:0005829//cytosol;GO:0016021//integral component of membrane;molecular_function:GO:0004300//enoyl-CoA…	221
Unigene8454_All	AT5G22500	A0A1P8BDD4	A0A1P8BDD4_ARATH	Fatty acyl-CoA reductase (EC 1.2.1.84)	FAR1 fatty acid reductase 1 MQJ16.4 MQJ16_4 At5g22500	gi|590637377|ref|XP_007029099.1|/3.90202e-106/Jojoba acyl CoA reductase-related male sterility protein [Theobroma cacao] &gt;gi|508717704|gb|EOY09601.1| Jojoba acyl CoA reductase-related male sterility protein [Theobroma cacao]	gi|359478055|ref|XM_003632013.1|/2e-16/PREDICTED: Vitis vinifera fatty acyl-CoA reductase 2-like (LOC100242978), mRNA	sp|Q08891|FACR2_ARATH/4e-102/Fatty acyl-CoA reductase 2 OS=Arabidopsis thaliana GN=FAR2 PE=2 SV=2	jcu:105648986/5e-107/fatty acyl-CoA reductase 2; K13356 alcohol-forming fatty acyl-CoA reductase [EC:1.2.1.84]	Rv0101_4/3e-08/---	PTHR11011:SF25/2.5E-115/--	NA	398
CL4640.Contig9_All	AT5G43760	Q9FG87	KCS20_ARATH	3-ketoacyl-CoA synthase 20 (KCS-20) (EC 2.3.1.199) (Very long-chain fatty acid condensing enzyme 20) (VLCFA condensing enzyme 20)	KCS20 KCS19 At5g43760 MQD19.11	gi|482679560|gb|AGK29988.1|/0/3-ketoacyl-CoA synthase 1 [Gossypium raimondii]	gi|225432861|ref|XM_002283899.1|/0.0/PREDICTED: Vitis vinifera 3-ketoacyl-CoA synthase 11-like (LOC100263066), mRNA	sp|Q9FG87|KCS19_ARATH/0.0/3-ketoacyl-CoA synthase 19 OS=Arabidopsis thaliana GN=KCS19 PE=2 SV=1	vvi:100263066/0.0/3-ketoacyl-CoA synthase 11; K15397 3-ketoacyl-CoA synthase [EC:2.3.1.199]	DRA0326/5e-14/---	PF08541/7.4E-10/3-Oxoacyl-[acyl-carrier-protein (ACP)] synthase III C terminal	biological_process:GO:0006633//fatty acid biosynthetic process;cellular_component:GO:0016020//membrane;molecular_function:GO:0016747//transferase activity, transferring acyl groups other than amino-acyl groups;	529
Unigene41480_All	AT5G43760	Q9FG87	KCS20_ARATH	3-ketoacyl-CoA synthase 20 (KCS-20) (EC 2.3.1.199) (Very long-chain fatty acid condensing enzyme 20) (VLCFA condensing enzyme 20)	KCS20 KCS19 At5g43760 MQD19.11	gi|225437195|ref|XP_002280864.1|/2.43199e-169/PREDICTED: 3-ketoacyl-CoA synthase 17-like [Vitis vinifera]	gi|359495458|ref|XM_002274968.2|/1e-41/PREDICTED: Vitis vinifera 3-ketoacyl-CoA synthase 17-like (LOC100251061), partial mRNA	sp|Q9FG87|KCS19_ARATH/9e-150/3-ketoacyl-CoA synthase 19 OS=Arabidopsis thaliana GN=KCS19 PE=2 SV=1	vvi:100263120/4e-170/3-ketoacyl-CoA synthase 17-like; K15397 3-ketoacyl-CoA synthase [EC:2.3.1.199]	DRA0326/3e-16/---	PF08392/8.6E-120/FAE1/Type III polyketide synthase-like protein	NA	529
Unigene30021_All	AT2G48140	A0A178VQX3	A0A178VQX3_ARATH	EDA4	At2g48140 AXX17_At2g45930	gi|566172853|ref|XP_002306782.2|/2.2322e-70/hypothetical protein POPTR_0005s23360g [Populus trichocarpa] &gt;gi|550339589|gb|EEE93778.2| hypothetical protein POPTR_0005s23360g [Populus trichocarpa]	gi|359479644|ref|XM_003632267.1|/1e-08/PREDICTED: Vitis vinifera uncharacterized LOC100852532 (LOC100852532), mRNA	sp|Q9LZH5|LTPG2_ARATH/5e-09/Non-specific lipid transfer protein GPI-anchored 2 OS=Arabidopsis thaliana GN=LTPG2 PE=2 SV=1	NA	NA	SM00499/6.0E-5/Plant lipid transfer protein / seed storage protein / trypsin-alpha amylase inhibitor domain family	NA	200
Unigene17432_All	AT5G13580	Q9FNB5	AB6G_ARATH	ABC transporter G family member 6 (ABC transporter ABCG.6) (AtABCG6) (White-brown complex homolog protein 6) (AtWBC6)	ABCG6 WBC6 At5g13580 MSH12.4	gi|659127114|ref|XP_008463532.1|/0/PREDICTED: ABC transporter G family member 6 [Cucumis melo]	gi|359486443|ref|XM_003633395.1|/4e-86/PREDICTED: Vitis vinifera ABC transporter G family member 16-like (LOC100854814), mRNA	sp|Q9FNB5|AB6G_ARATH/0.0/ABC transporter G family member 6 OS=Arabidopsis thaliana GN=ABCG6 PE=2 SV=1	ppp:PHYPADRAFT_41350/1e-111/ppabcg30; ATP-binding cassette transporter, subfamily G, member 30, group WBC protein PpABCG30; K05681 ATP-binding cassette, subfamily G (WHITE), member 2	YCR011c_2/2e-48/---	PTHR19241/0.0/--	NA	727
CL10719.Contig1_All	AT1G01090	O24457	ODPA3_ARATH	Pyruvate dehydrogenase E1 component subunit alpha-3, chloroplastic (EC 1.2.4.1)	PDH-E1 ALPHA At1g01090 T25K16.8	gi|566158632|ref|XP_002301442.2|/0/hypothetical protein POPTR_0002s18020g [Populus trichocarpa] &gt;gi|118486324|gb|ABK95003.1| unknown [Populus trichocarpa] &gt;gi|550345263|gb|EEE80715.2| hypothetical protein POPTR_0002s18020g [Populus trichocarpa]	gi|349725471|emb|FQ382542.1|/1e-174/Vitis vinifera clone SS0ABG52YO08	sp|O24457|ODPA3_ARATH/0.0/Pyruvate dehydrogenase E1 component subunit alpha-3, chloroplastic OS=Arabidopsis thaliana GN=PDH-E1 ALPHA PE=1 SV=1	pxb:103956356/0.0/pyruvate dehydrogenase E1 component subunit alpha-3, chloroplastic; K00161 pyruvate dehydrogenase E1 component alpha subunit [EC:1.2.4.1]	alr2708/9e-129/---	PF00676/5.9E-95/Dehydrogenase E1 component	biological_process:GO:0006096//glycolytic process;GO:0055114//oxidation-reduction process;cellular_component:GO:0009941//chloroplast envelope;molecular_function:GO:0004739//pyruvate dehydrogenase (acetyl-transferring) activity;	428
CL10719.Contig2_All	AT1G01090	O24457	ODPA3_ARATH	Pyruvate dehydrogenase E1 component subunit alpha-3, chloroplastic (EC 1.2.4.1)	PDH-E1 ALPHA At1g01090 T25K16.8	gi|566158632|ref|XP_002301442.2|/0/hypothetical protein POPTR_0002s18020g [Populus trichocarpa] &gt;gi|118486324|gb|ABK95003.1| unknown [Populus trichocarpa] &gt;gi|550345263|gb|EEE80715.2| hypothetical protein POPTR_0002s18020g [Populus trichocarpa]	gi|359489478|ref|XM_002267640.2|/0.0/PREDICTED: Vitis vinifera pyruvate dehydrogenase E1 component subunit alpha-like (LOC100264423), mRNA	sp|O24457|ODPA3_ARATH/0.0/Pyruvate dehydrogenase E1 component subunit alpha-3, chloroplastic OS=Arabidopsis thaliana GN=PDH-E1 ALPHA PE=1 SV=1	tcc:TCM_005037/0.0/Pyruvate dehydrogenase E1 alpha, ALPHA; K00161 pyruvate dehydrogenase E1 component alpha subunit [EC:1.2.4.1]	alr2708/3e-131/---	PTHR11516:SF30/2.2E-276/--	biological_process:GO:0006096//glycolytic process;GO:0055114//oxidation-reduction process;cellular_component:GO:0009941//chloroplast envelope;molecular_function:GO:0004739//pyruvate dehydrogenase (acetyl-transferring) activity;	428
CL10719.Contig3_All	AT1G01090	O24457	ODPA3_ARATH	Pyruvate dehydrogenase E1 component subunit alpha-3, chloroplastic (EC 1.2.4.1)	PDH-E1 ALPHA At1g01090 T25K16.8	gi|645254453|ref|XP_008233047.1|/0/PREDICTED: pyruvate dehydrogenase E1 component subunit alpha-3, chloroplastic isoform X1 [Prunus mume] &gt;gi|645254455|ref|XP_008233048.1| PREDICTED: pyruvate dehydrogenase E1 component subunit alpha-3, chloroplastic isoform X2 [Prunus mume]	gi|349725471|emb|FQ382542.1|/1e-170/Vitis vinifera clone SS0ABG52YO08	sp|O24457|ODPA3_ARATH/0.0/Pyruvate dehydrogenase E1 component subunit alpha-3, chloroplastic OS=Arabidopsis thaliana GN=PDH-E1 ALPHA PE=1 SV=1	pmum:103332130/0.0/pyruvate dehydrogenase E1 component subunit alpha-3, chloroplastic; K00161 pyruvate dehydrogenase E1 component alpha subunit [EC:1.2.4.1]	alr2708/4e-128/---	PTHR11516:SF30/2.8E-270/--	biological_process:GO:0006096//glycolytic process;GO:0055114//oxidation-reduction process;cellular_component:GO:0009941//chloroplast envelope;molecular_function:GO:0004739//pyruvate dehydrogenase (acetyl-transferring) activity;	428
CL10719.Contig4_All	AT1G01090	O24457	ODPA3_ARATH	Pyruvate dehydrogenase E1 component subunit alpha-3, chloroplastic (EC 1.2.4.1)	PDH-E1 ALPHA At1g01090 T25K16.8	gi|566158632|ref|XP_002301442.2|/0/hypothetical protein POPTR_0002s18020g [Populus trichocarpa] &gt;gi|118486324|gb|ABK95003.1| unknown [Populus trichocarpa] &gt;gi|550345263|gb|EEE80715.2| hypothetical protein POPTR_0002s18020g [Populus trichocarpa]	gi|349725471|emb|FQ382542.1|/1e-168/Vitis vinifera clone SS0ABG52YO08	sp|O24457|ODPA3_ARATH/0.0/Pyruvate dehydrogenase E1 component subunit alpha-3, chloroplastic OS=Arabidopsis thaliana GN=PDH-E1 ALPHA PE=1 SV=1	pmum:103332130/0.0/pyruvate dehydrogenase E1 component subunit alpha-3, chloroplastic; K00161 pyruvate dehydrogenase E1 component alpha subunit [EC:1.2.4.1]	alr2708/3e-128/---	PF00676/1.4E-95/Dehydrogenase E1 component	biological_process:GO:0006096//glycolytic process;GO:0055114//oxidation-reduction process;cellular_component:GO:0009941//chloroplast envelope;molecular_function:GO:0004739//pyruvate dehydrogenase (acetyl-transferring) activity;	428
CL10719.Contig5_All	AT1G01090	O24457	ODPA3_ARATH	Pyruvate dehydrogenase E1 component subunit alpha-3, chloroplastic (EC 1.2.4.1)	PDH-E1 ALPHA At1g01090 T25K16.8	gi|566158632|ref|XP_002301442.2|/0/hypothetical protein POPTR_0002s18020g [Populus trichocarpa] &gt;gi|118486324|gb|ABK95003.1| unknown [Populus trichocarpa] &gt;gi|550345263|gb|EEE80715.2| hypothetical protein POPTR_0002s18020g [Populus trichocarpa]	gi|349725471|emb|FQ382542.1|/1e-174/Vitis vinifera clone SS0ABG52YO08	sp|O24457|ODPA3_ARATH/0.0/Pyruvate dehydrogenase E1 component subunit alpha-3, chloroplastic OS=Arabidopsis thaliana GN=PDH-E1 ALPHA PE=1 SV=1	pxb:103956356/0.0/pyruvate dehydrogenase E1 component subunit alpha-3, chloroplastic; K00161 pyruvate dehydrogenase E1 component alpha subunit [EC:1.2.4.1]	alr2708/5e-129/---	PTHR11516/1.2E-271/--	biological_process:GO:0006096//glycolytic process;GO:0055114//oxidation-reduction process;cellular_component:GO:0009941//chloroplast envelope;molecular_function:GO:0004739//pyruvate dehydrogenase (acetyl-transferring) activity;	428
CL10719.Contig6_All	AT1G01090	O24457	ODPA3_ARATH	Pyruvate dehydrogenase E1 component subunit alpha-3, chloroplastic (EC 1.2.4.1)	PDH-E1 ALPHA At1g01090 T25K16.8	gi|590720796|ref|XP_007051428.1|/0/Pyruvate dehydrogenase E1 alpha, ALPHA [Theobroma cacao] &gt;gi|508703689|gb|EOX95585.1| Pyruvate dehydrogenase E1 alpha, ALPHA [Theobroma cacao]	gi|359489478|ref|XM_002267640.2|/0.0/PREDICTED: Vitis vinifera pyruvate dehydrogenase E1 component subunit alpha-like (LOC100264423), mRNA	sp|O24457|ODPA3_ARATH/0.0/Pyruvate dehydrogenase E1 component subunit alpha-3, chloroplastic OS=Arabidopsis thaliana GN=PDH-E1 ALPHA PE=1 SV=1	tcc:TCM_005037/0.0/Pyruvate dehydrogenase E1 alpha, ALPHA; K00161 pyruvate dehydrogenase E1 component alpha subunit [EC:1.2.4.1]	alr2708/4e-131/---	PTHR11516:SF30/2.7E-272/--	biological_process:GO:0006096//glycolytic process;GO:0055114//oxidation-reduction process;cellular_component:GO:0009941//chloroplast envelope;molecular_function:GO:0004739//pyruvate dehydrogenase (acetyl-transferring) activity;	428
Unigene28820_All	AT1G24360	P33207	FABG_ARATH	3-oxoacyl-[acyl-carrier-protein] reductase, chloroplastic (EC 1.1.1.100) (3-ketoacyl-acyl carrier protein reductase)	At1g24360 F21J9.2 F3I6.30	gi|674785285|gb|AIL29793.1|/1.46808e-107/short-chain dehydrogenase [Camellia sinensis]	gi|47105620|gb|BT014205.1|/3e-29/Lycopersicon esculentum clone 133382F, mRNA sequence	sp|P28643|FABG_CUPLA/2e-101/3-oxoacyl-[acyl-carrier-protein] reductase, chloroplastic OS=Cuphea lanceolata GN=CLKR27 PE=2 SV=1	vvi:100254351/1e-105/3-oxoacyl-[acyl-carrier-protein] reductase 4; K00059 3-oxoacyl-[acyl-carrier protein] reductase [EC:1.1.1.100]	BS_fabG/1e-67/---	PR00081/2.1E-49/Glucose/ribitol dehydrogenase family signature	biological_process:GO:0044710//single-organism metabolic process;molecular_function:GO:0000166//nucleotide binding;GO:0016491//oxidoreductase activity;	319
Unigene39920_All	AT1G24360	P33207	FABG_ARATH	3-oxoacyl-[acyl-carrier-protein] reductase, chloroplastic (EC 1.1.1.100) (3-ketoacyl-acyl carrier protein reductase)	At1g24360 F21J9.2 F3I6.30	gi|225425854|ref|XP_002268080.1|/2.41037e-140/PREDICTED: 3-oxoacyl-[acyl-carrier-protein] reductase, chloroplastic [Vitis vinifera] &gt;gi|297738369|emb|CBI27570.3| unnamed protein product [Vitis vinifera]	gi|359473715|ref|XM_002268044.2|/0.0/PREDICTED: Vitis vinifera 3-oxoacyl-[acyl-carrier-protein] reductase, chloroplastic-like (LOC100257887), mRNA	sp|P28643|FABG_CUPLA/4e-127/3-oxoacyl-[acyl-carrier-protein] reductase, chloroplastic OS=Cuphea lanceolata GN=CLKR27 PE=2 SV=1	vvi:100257887/4e-141/3-oxoacyl-[acyl-carrier-protein] reductase 4; K00059 3-oxoacyl-[acyl-carrier protein] reductase [EC:1.1.1.100]	BS_fabG/8e-74/---	PF00106/5.2E-45/short chain dehydrogenase	biological_process:GO:0006633//fatty acid biosynthetic process;GO:0055114//oxidation-reduction process;molecular_function:GO:0004316//3-oxoacyl-[acyl-carrier-protein] reductase (NADPH) activity;GO:0051287//NAD binding;	319
CL4844.Contig5_All	AT1G30120	Q9C6Z3	ODPB2_ARATH	Pyruvate dehydrogenase E1 component subunit beta-2, chloroplastic (EC 1.2.4.1)	PDH-E1 BETA E1-BETA-1 At1g30120 T2H7.8	gi|643708374|gb|KDP23290.1|/0/hypothetical protein JCGZ_23123 [Jatropha curcas]	gi|359473799|ref|XM_002264174.2|/0.0/PREDICTED: Vitis vinifera pyruvate dehydrogenase E1 component subunit beta, mitochondrial-like, transcript variant 1 (LOC100264409), mRNA	sp|Q6Z1G7|ODPB1_ORYSJ/0.0/Pyruvate dehydrogenase E1 component subunit beta-1, mitochondrial OS=Oryza sativa subsp. japonica GN=Os08g0536000 PE=2 SV=1	jcu:105647330/0.0/pyruvate dehydrogenase E1 component subunit beta-1, mitochondrial; K00162 pyruvate dehydrogenase E1 component beta subunit [EC:1.2.4.1]	SPBC30D10.13c/4e-121/---	SM00861/3.1E-62/Transketolase, pyrimidine binding domain	NA	406
CL9963.Contig2_All	AT1G30120	Q9C6Z3	ODPB2_ARATH	Pyruvate dehydrogenase E1 component subunit beta-2, chloroplastic (EC 1.2.4.1)	PDH-E1 BETA E1-BETA-1 At1g30120 T2H7.8	gi|695382295|ref|XP_009517355.1|/1.89193e-114/hypothetical protein PHYSODRAFT_284579 [Phytophthora sojae] &gt;gi|348690266|gb|EGZ30080.1| hypothetical protein PHYSODRAFT_284579 [Phytophthora sojae]	gi|159482301|ref|XM_001699158.1|/8e-12/Chlamydomonas reinhardtii strain CC-503 cw92 mt+	sp|Q38799|ODPB1_ARATH/2e-115/Pyruvate dehydrogenase E1 component subunit beta-1, mitochondrial OS=Arabidopsis thaliana GN=PDH2 PE=1 SV=2	ath:AT5G50850/2e-114/MAB1; pyruvate dehydrogenase E1 beta; K00162 pyruvate dehydrogenase E1 component beta subunit [EC:1.2.4.1]	YBR221c/5e-124/---	PTHR11624:SF56/6.0E-217/--	biological_process:GO:0019722//calcium-mediated signaling;GO:0006096//glycolytic process;GO:0042742//defense response to bacterium;GO:0009060//aerobic respiration;GO:0009750//response to fructose;GO:0009744//response to sucrose;GO:0046686//response to cadmium ion;GO:0009749//response to glucose;cellular_component:GO:0048046//apoplast;GO:0005774//vacuolar membrane;GO:0005730//nucleolus;GO:0005829/…	406
Unigene28699_All	AT1G30120	Q9C6Z3	ODPB2_ARATH	Pyruvate dehydrogenase E1 component subunit beta-2, chloroplastic (EC 1.2.4.1)	PDH-E1 BETA E1-BETA-1 At1g30120 T2H7.8	gi|659119886|ref|XP_008459895.1|/0/PREDICTED: pyruvate dehydrogenase E1 component subunit beta-1, mitochondrial [Cucumis melo] &gt;gi|659119888|ref|XP_008459896.1| PREDICTED: pyruvate dehydrogenase E1 component subunit beta-1, mitochondrial [Cucumis melo]	gi|225456434|ref|XM_002280601.1|/0.0/PREDICTED: Vitis vinifera pyruvate dehydrogenase E1 component subunit beta, mitochondrial-like (LOC100247469), mRNA	sp|Q6Z1G7|ODPB1_ORYSJ/0.0/Pyruvate dehydrogenase E1 component subunit beta-1, mitochondrial OS=Oryza sativa subsp. japonica GN=Os08g0536000 PE=2 SV=1	cmo:103498877/0.0/pyruvate dehydrogenase E1 component subunit beta-1, mitochondrial; K00162 pyruvate dehydrogenase E1 component beta subunit [EC:1.2.4.1]	SPBC30D10.13c/7e-121/---	PTHR11624/5.5E-232/--	NA	406
Unigene36411_All	AT1G30120	Q9C6Z3	ODPB2_ARATH	Pyruvate dehydrogenase E1 component subunit beta-2, chloroplastic (EC 1.2.4.1)	PDH-E1 BETA E1-BETA-1 At1g30120 T2H7.8	gi|674927512|emb|CDY05827.1|/8.08186e-115/BnaA10g05930D [Brassica napus]	gi|301093246|ref|XM_002997426.1|/8e-18/Phytophthora infestans T30-4 pyruvate dehydrogenase E1 component subunit beta (PITG_19161) mRNA, complete cds	sp|Q38799|ODPB1_ARATH/3e-115/Pyruvate dehydrogenase E1 component subunit beta-1, mitochondrial OS=Arabidopsis thaliana GN=PDH2 PE=1 SV=2	brp:103864874/5e-115/pyruvate dehydrogenase E1 component subunit beta-1, mitochondrial-like; K00162 pyruvate dehydrogenase E1 component beta subunit [EC:1.2.4.1]	YBR221c/7e-129/---	PF02780/2.2E-33/Transketolase, C-terminal domain	biological_process:GO:0008152//metabolic process;molecular_function:GO:0003824//catalytic activity;	406
Unigene36412_All	AT1G30120	Q9C6Z3	ODPB2_ARATH	Pyruvate dehydrogenase E1 component subunit beta-2, chloroplastic (EC 1.2.4.1)	PDH-E1 BETA E1-BETA-1 At1g30120 T2H7.8	gi|674927512|emb|CDY05827.1|/5.32315e-113/BnaA10g05930D [Brassica napus]	gi|301093246|ref|XM_002997426.1|/5e-13/Phytophthora infestans T30-4 pyruvate dehydrogenase E1 component subunit beta (PITG_19161) mRNA, complete cds	sp|Q38799|ODPB1_ARATH/6e-114/Pyruvate dehydrogenase E1 component subunit beta-1, mitochondrial OS=Arabidopsis thaliana GN=PDH2 PE=1 SV=2	aly:ARALYDRAFT_331474/2e-113/pyruvate dehydrogenase E1 component beta subunit, mitochondrial; K00162 pyruvate dehydrogenase E1 component beta subunit [EC:1.2.4.1]	YBR221c/9e-128/---	PTHR11624:SF56/2.1E-218/--	biological_process:GO:0008152//metabolic process;molecular_function:GO:0003824//catalytic activity;	406
Unigene21059_All	AT1G34430	Q9C8P0	ODP25_ARATH	Dihydrolipoyllysine-residue acetyltransferase component 5 of pyruvate dehydrogenase complex, chloroplastic (EC 2.3.1.12) (Dihydrolipoamide S-acetyltransferase component 5 of pyruvate dehydrogenase complex) (Protein EMBRYO DEFECTIVE 3003) (Pyruvate dehydrogenase complex component E2 5) (PDC-E2 5) (PDCE2 5)	EMB3003 At1g34430 F12K21.24 F7P12.2	gi|225460716|ref|XP_002271286.1|/0/PREDICTED: dihydrolipoyllysine-residue acetyltransferase component of pyruvate dehydrogenase complex, mitochondrial-like isoform 1 [Vitis vinifera]	gi|225460715|ref|XM_002271250.1|/1e-179/PREDICTED: Vitis vinifera dihydrolipoyllysine-residue acetyltransferase component of pyruvate dehydrogenase complex, mitochondrial-like, transcript variant 1 (LOC100245266), mRNA	sp|Q5M729|ODP23_ARATH/3e-59/Dihydrolipoyllysine-residue acetyltransferase component 3 of pyruvate dehydrogenase complex, mitochondrial OS=Arabidopsis thaliana GN=At1g54220 PE=2 SV=1	vvi:100245266/0.0/dihydrolipoyllysine-residue acetyltransferase component 5 of pyruvate dehydrogenase complex, chloroplastic; K00627 pyruvate dehydrogenase E2 component (dihydrolipoamide acetyltransferase) [EC:2.3.1.12]	sll1841/4e-135/---	PTHR23151:SF48/2.4E-234/--	NA	465
CL15648.Contig1_All	AT1G54580	P25701	ACP2_ARATH	Acyl carrier protein 2, chloroplastic (ACP-2)	ACP2 A1 ACL1.2 At1g54580 T22H22.3	gi|595830628|ref|XP_007206112.1|/4.28731e-44/hypothetical protein PRUPE_ppa013030mg [Prunus persica] &gt;gi|462401754|gb|EMJ07311.1| hypothetical protein PRUPE_ppa013030mg [Prunus persica]	gi|525345150|ref|NM_001280071.1|/6e-54/Fragaria vesca acyl carrier protein 1, chloroplastic-like (LOC101302504), mRNA	sp|P93092|ACP1_CASGL/3e-43/Acyl carrier protein 1, chloroplastic OS=Casuarina glauca GN=ACP1 PE=2 SV=1	egr:104427204/8e-08/acyl carrier protein 2, mitochondrial; K03955 NADH dehydrogenase (ubiquinone) 1 alpha/beta subcomplex 1	asr3342/3e-12/---	PTHR20863:SF29/1.5E-60/--	biological_process:GO:0006633//fatty acid biosynthetic process;	136
CL15648.Contig2_All	AT1G54580	P25701	ACP2_ARATH	Acyl carrier protein 2, chloroplastic (ACP-2)	ACP2 A1 ACL1.2 At1g54580 T22H22.3	gi|525345151|ref|NP_001267000.1|/2.34485e-43/uncharacterized protein LOC101302504 [Fragaria vesca] &gt;gi|2465010|emb|CAA04768.1| acyl carrier protein [Fragaria vesca]	gi|525345150|ref|NM_001280071.1|/3e-56/Fragaria vesca acyl carrier protein 1, chloroplastic-like (LOC101302504), mRNA	sp|P93092|ACP1_CASGL/6e-42/Acyl carrier protein 1, chloroplastic OS=Casuarina glauca GN=ACP1 PE=2 SV=1	sita:101786324/5e-08/acyl carrier protein 2, mitochondrial-like; K03955 NADH dehydrogenase (ubiquinone) 1 alpha/beta subcomplex 1	asr3342/8e-12/---	PS50075/20.252/Acyl carrier protein phosphopantetheine domain profile.	biological_process:GO:0006633//fatty acid biosynthetic process;	136
CL15648.Contig3_All	AT1G54580	P25701	ACP2_ARATH	Acyl carrier protein 2, chloroplastic (ACP-2)	ACP2 A1 ACL1.2 At1g54580 T22H22.3	gi|595830628|ref|XP_007206112.1|/4.34674e-44/hypothetical protein PRUPE_ppa013030mg [Prunus persica] &gt;gi|462401754|gb|EMJ07311.1| hypothetical protein PRUPE_ppa013030mg [Prunus persica]	gi|525345150|ref|NM_001280071.1|/3e-56/Fragaria vesca acyl carrier protein 1, chloroplastic-like (LOC101302504), mRNA	sp|P93092|ACP1_CASGL/3e-43/Acyl carrier protein 1, chloroplastic OS=Casuarina glauca GN=ACP1 PE=2 SV=1	egr:104427204/8e-08/acyl carrier protein 2, mitochondrial; K03955 NADH dehydrogenase (ubiquinone) 1 alpha/beta subcomplex 1	asr3342/4e-12/---	PTHR20863:SF29/1.4E-60/--	biological_process:GO:0006633//fatty acid biosynthetic process;	136
CL8483.Contig1_All	AT1G54580	P25701	ACP2_ARATH	Acyl carrier protein 2, chloroplastic (ACP-2)	ACP2 A1 ACL1.2 At1g54580 T22H22.3	gi|583830774|gb|AHI54568.1|/1.47571e-51/acyl carrier protein [Camellia japonica]	gi|349710308|emb|FQ390862.1|/4e-43/Vitis vinifera clone SS0AEB16YH03	sp|P93092|ACP1_CASGL/1e-44/Acyl carrier protein 1, chloroplastic OS=Casuarina glauca GN=ACP1 PE=2 SV=1	pxb:103931905/8e-07/acyl carrier protein 2, mitochondrial-like; K03955 NADH dehydrogenase (ubiquinone) 1 alpha/beta subcomplex 1	asr3342/6e-13/---	PS00012/-/Phosphopantetheine attachment site.	NA	136
CL8483.Contig2_All	AT1G54580	P25701	ACP2_ARATH	Acyl carrier protein 2, chloroplastic (ACP-2)	ACP2 A1 ACL1.2 At1g54580 T22H22.3	gi|583830774|gb|AHI54568.1|/1.28372e-51/acyl carrier protein [Camellia japonica]	gi|349710308|emb|FQ390862.1|/3e-43/Vitis vinifera clone SS0AEB16YH03	sp|P93092|ACP1_CASGL/1e-44/Acyl carrier protein 1, chloroplastic OS=Casuarina glauca GN=ACP1 PE=2 SV=1	pxb:103931905/5e-07/acyl carrier protein 2, mitochondrial-like; K03955 NADH dehydrogenase (ubiquinone) 1 alpha/beta subcomplex 1	asr3342/4e-13/---	PS00012/-/Phosphopantetheine attachment site.	NA	136
Unigene32463_All	AT1G62640	P49243	FABH_ARATH	3-oxoacyl-[acyl-carrier-protein] synthase III, chloroplastic (EC 2.3.1.180) (Beta-ketoacyl-ACP synthase III) (KAS III)	At1g62640 F23N19.2 T3P18.20	gi|359474343|ref|XP_003631438.1|/0/PREDICTED: 3-oxoacyl-[acyl-carrier-protein] synthase 3 A, chloroplastic-like [Vitis vinifera] &gt;gi|297741159|emb|CBI31890.3| unnamed protein product [Vitis vinifera]	gi|359474342|ref|XM_003631390.1|/0.0/PREDICTED: Vitis vinifera 3-oxoacyl-[acyl-carrier-protein] synthase 3 A, chloroplastic-like (LOC100854507), mRNA	sp|P49244|FABH1_CUPWR/2e-179/3-oxoacyl-[acyl-carrier-protein] synthase 3 A, chloroplastic OS=Cuphea wrightii GN=KAS3A PE=2 SV=2	vvi:100854507/0.0/3-oxoacyl-[acyl-carrier-protein] synthase 3 A, chloroplastic; K00648 3-oxoacyl-[acyl-carrier-protein] synthase III [EC:2.3.1.180]	alr0239/3e-97/---	PF08541/2.8E-37/3-Oxoacyl-[acyl-carrier-protein (ACP)] synthase III C terminal	biological_process:GO:0006633//fatty acid biosynthetic process;molecular_function:GO:0004315//3-oxoacyl-[acyl-carrier-protein] synthase activity;	404
CL10687.Contig1_All	AT2G05990	Q9SLA8	FABI_ARATH	Enoyl-[acyl-carrier-protein] reductase [NADH], chloroplastic (ENR) (EC 1.3.1.9) (NADH-dependent enoyl-ACP reductase 1) (Protein MOSAIC DEATH 1)	MOD1 ENR-A ENR1 At2g05990 T6P5.19	gi|297739845|emb|CBI30027.3|/0/unnamed protein product [Vitis vinifera]	gi|359482175|ref|XM_002279022.2|/0.0/PREDICTED: Vitis vinifera enoyl-[acyl-carrier-protein] reductase [NADH], chloroplastic-like (LOC100250344), mRNA	sp|Q9SLA8|FABI_ARATH/3e-162/Enoyl-[acyl-carrier-protein] reductase [NADH], chloroplastic OS=Arabidopsis thaliana GN=MOD1 PE=1 SV=1	vvi:100250344/0.0/enoyl-[acyl-carrier-protein] reductase [NADH] 1, chloroplastic-like; K00208 enoyl-[acyl-carrier protein] reductase I [EC:1.3.1.9 1.3.1.10]	CPn0406/6e-108/---	PF13561/4.4E-102/Enoyl-(Acyl carrier protein) reductase	biological_process:GO:0006633//fatty acid biosynthetic process;cellular_component:GO:0009941//chloroplast envelope;GO:0009579//thylakoid;GO:0009570//chloroplast stroma;molecular_function:GO:0016631//enoyl-[acyl-carrier-protein] reductase activity;GO:0000166//nucleotide binding;GO:0005507//copper ion binding;	390
CL10687.Contig2_All	AT2G05990	Q9SLA8	FABI_ARATH	Enoyl-[acyl-carrier-protein] reductase [NADH], chloroplastic (ENR) (EC 1.3.1.9) (NADH-dependent enoyl-ACP reductase 1) (Protein MOSAIC DEATH 1)	MOD1 ENR-A ENR1 At2g05990 T6P5.19	gi|297739845|emb|CBI30027.3|/0/unnamed protein product [Vitis vinifera]	gi|359482175|ref|XM_002279022.2|/0.0/PREDICTED: Vitis vinifera enoyl-[acyl-carrier-protein] reductase [NADH], chloroplastic-like (LOC100250344), mRNA	sp|Q9SLA8|FABI_ARATH/5e-163/Enoyl-[acyl-carrier-protein] reductase [NADH], chloroplastic OS=Arabidopsis thaliana GN=MOD1 PE=1 SV=1	vvi:100250344/0.0/enoyl-[acyl-carrier-protein] reductase [NADH] 1, chloroplastic-like; K00208 enoyl-[acyl-carrier protein] reductase I [EC:1.3.1.9 1.3.1.10]	CPn0406/1e-108/---	PTHR24322:SF317/2.4E-111/--	biological_process:GO:0006633//fatty acid biosynthetic process;cellular_component:GO:0009941//chloroplast envelope;GO:0009579//thylakoid;GO:0009570//chloroplast stroma;molecular_function:GO:0016631//enoyl-[acyl-carrier-protein] reductase activity;GO:0000166//nucleotide binding;GO:0005507//copper ion binding;	390
CL20820.Contig1_All	AT2G05990	Q9SLA8	FABI_ARATH	Enoyl-[acyl-carrier-protein] reductase [NADH], chloroplastic (ENR) (EC 1.3.1.9) (NADH-dependent enoyl-ACP reductase 1) (Protein MOSAIC DEATH 1)	MOD1 ENR-A ENR1 At2g05990 T6P5.19	gi|297746397|emb|CBI16453.3|/0/unnamed protein product [Vitis vinifera]	gi|359478426|ref|XM_002285589.2|/0.0/PREDICTED: Vitis vinifera enoyl-[acyl-carrier-protein] reductase [NADH], chloroplastic-like (LOC100241680), mRNA	sp|Q9SLA8|FABI_ARATH/3e-160/Enoyl-[acyl-carrier-protein] reductase [NADH], chloroplastic OS=Arabidopsis thaliana GN=MOD1 PE=1 SV=1	vvi:100241680/0.0/enoyl-[acyl-carrier-protein] reductase [NADH], chloroplastic-like; K00208 enoyl-[acyl-carrier protein] reductase I [EC:1.3.1.9 1.3.1.10]	CPn0406/2e-107/---	PTHR24322:SF317/1.6E-110/--	biological_process:GO:0006633//fatty acid biosynthetic process;cellular_component:GO:0009941//chloroplast envelope;GO:0009579//thylakoid;GO:0009570//chloroplast stroma;molecular_function:GO:0016631//enoyl-[acyl-carrier-protein] reductase activity;GO:0000166//nucleotide binding;GO:0005507//copper ion binding;	390
CL117.Contig1_All	AT2G22230	Q9SIE3	Q9SIE3_ARATH	At2g22230/T26C19.11 (Putative beta-hydroxyacyl-ACP dehydratase) (Thioesterase superfamily protein)	At2g22230 T26C19.11 T26C19_11	gi|225447747|ref|XP_002263229.1|/1.71041e-90/PREDICTED: (3R)-hydroxymyristoyl-[acyl-carrier-protein] dehydratase [Vitis vinifera]	gi|225447746|ref|XM_002263193.1|/1e-123/PREDICTED: Vitis vinifera (3R)-hydroxymyristoyl-[acyl-carrier-protein] dehydratase-like (LOC100264168), mRNA	NA	vvi:100264168/3e-91/uncharacterized LOC100264168; K02372 3-hydroxyacyl-[acyl-carrier-protein] dehydratase [EC:4.2.1.59]	sll1605/1e-39/---	PTHR30272:SF1/1.8E-119/--	NA	220
CL117.Contig2_All	AT2G22230	Q9SIE3	Q9SIE3_ARATH	At2g22230/T26C19.11 (Putative beta-hydroxyacyl-ACP dehydratase) (Thioesterase superfamily protein)	At2g22230 T26C19.11 T26C19_11	gi|225447747|ref|XP_002263229.1|/8.21483e-90/PREDICTED: (3R)-hydroxymyristoyl-[acyl-carrier-protein] dehydratase [Vitis vinifera]	gi|225447746|ref|XM_002263193.1|/1e-129/PREDICTED: Vitis vinifera (3R)-hydroxymyristoyl-[acyl-carrier-protein] dehydratase-like (LOC100264168), mRNA	NA	vvi:100264168/1e-90/uncharacterized LOC100264168; K02372 3-hydroxyacyl-[acyl-carrier-protein] dehydratase [EC:4.2.1.59]	sll1605/1e-39/---	PTHR30272/1.3E-118/--	NA	220
CL117.Contig4_All	AT2G22230	Q9SIE3	Q9SIE3_ARATH	At2g22230/T26C19.11 (Putative beta-hydroxyacyl-ACP dehydratase) (Thioesterase superfamily protein)	At2g22230 T26C19.11 T26C19_11	gi|225447747|ref|XP_002263229.1|/1.77911e-89/PREDICTED: (3R)-hydroxymyristoyl-[acyl-carrier-protein] dehydratase [Vitis vinifera]	gi|225447746|ref|XM_002263193.1|/1e-126/PREDICTED: Vitis vinifera (3R)-hydroxymyristoyl-[acyl-carrier-protein] dehydratase-like (LOC100264168), mRNA	NA	vvi:100264168/3e-90/uncharacterized LOC100264168; K02372 3-hydroxyacyl-[acyl-carrier-protein] dehydratase [EC:4.2.1.59]	sll1605/2e-39/---	PTHR30272/1.3E-118/--	NA	220
CL117.Contig5_All	AT2G22230	Q9SIE3	Q9SIE3_ARATH	At2g22230/T26C19.11 (Putative beta-hydroxyacyl-ACP dehydratase) (Thioesterase superfamily protein)	At2g22230 T26C19.11 T26C19_11	gi|225447747|ref|XP_002263229.1|/1.27548e-89/PREDICTED: (3R)-hydroxymyristoyl-[acyl-carrier-protein] dehydratase [Vitis vinifera]	gi|225447746|ref|XM_002263193.1|/1e-129/PREDICTED: Vitis vinifera (3R)-hydroxymyristoyl-[acyl-carrier-protein] dehydratase-like (LOC100264168), mRNA	NA	vvi:100264168/2e-90/uncharacterized LOC100264168; K02372 3-hydroxyacyl-[acyl-carrier-protein] dehydratase [EC:4.2.1.59]	sll1605/1e-39/---	PTHR30272/1.3E-118/--	NA	220
CL117.Contig6_All	AT2G22230	Q9SIE3	Q9SIE3_ARATH	At2g22230/T26C19.11 (Putative beta-hydroxyacyl-ACP dehydratase) (Thioesterase superfamily protein)	At2g22230 T26C19.11 T26C19_11	gi|225447747|ref|XP_002263229.1|/3.49219e-90/PREDICTED: (3R)-hydroxymyristoyl-[acyl-carrier-protein] dehydratase [Vitis vinifera]	gi|225447746|ref|XM_002263193.1|/1e-135/PREDICTED: Vitis vinifera (3R)-hydroxymyristoyl-[acyl-carrier-protein] dehydratase-like (LOC100264168), mRNA	NA	vvi:100264168/6e-91/uncharacterized LOC100264168; K02372 3-hydroxyacyl-[acyl-carrier-protein] dehydratase [EC:4.2.1.59]	sll1605/5e-39/---	PTHR30272:SF1/2.2E-121/--	NA	220
CL117.Contig7_All	AT2G22230	Q9SIE3	Q9SIE3_ARATH	At2g22230/T26C19.11 (Putative beta-hydroxyacyl-ACP dehydratase) (Thioesterase superfamily protein)	At2g22230 T26C19.11 T26C19_11	gi|225447747|ref|XP_002263229.1|/1.24624e-90/PREDICTED: (3R)-hydroxymyristoyl-[acyl-carrier-protein] dehydratase [Vitis vinifera]	gi|225447746|ref|XM_002263193.1|/1e-135/PREDICTED: Vitis vinifera (3R)-hydroxymyristoyl-[acyl-carrier-protein] dehydratase-like (LOC100264168), mRNA	NA	vvi:100264168/2e-91/uncharacterized LOC100264168; K02372 3-hydroxyacyl-[acyl-carrier-protein] dehydratase [EC:4.2.1.59]	sll1605/4e-39/---	PF07977/4.9E-38/FabA-like domain	NA	220
CL117.Contig8_All	AT2G22230	Q9SIE3	Q9SIE3_ARATH	At2g22230/T26C19.11 (Putative beta-hydroxyacyl-ACP dehydratase) (Thioesterase superfamily protein)	At2g22230 T26C19.11 T26C19_11	gi|225447747|ref|XP_002263229.1|/3.56393e-89/PREDICTED: (3R)-hydroxymyristoyl-[acyl-carrier-protein] dehydratase [Vitis vinifera]	gi|225447746|ref|XM_002263193.1|/1e-128/PREDICTED: Vitis vinifera (3R)-hydroxymyristoyl-[acyl-carrier-protein] dehydratase-like (LOC100264168), mRNA	sp|P48979|PGLR_PRUPE/6e-51/Polygalacturonase OS=Prunus persica PE=2 SV=1	vvi:100264168/6e-90/uncharacterized LOC100264168; K02372 3-hydroxyacyl-[acyl-carrier-protein] dehydratase [EC:4.2.1.59]	sll1605/4e-39/---	PTHR30272/1.3E-118/--	NA	220
CL12722.Contig1_All	AT2G30200	Q8RU07	Q8RU07_ARATH	EMBRYO DEFECTIVE 3147 (Putative malonyl-CoA) (Putative malonyl-CoA:Acyl carrier protein transacylase)	EMB3147 EMBRYO DEFECTIVE 3147 At2g30200 T27E13.6 T27E13_6	gi|674781076|gb|AIL29212.1|/1.54612e-152/malonyl-CoA:ACP transacylase [Camellia oleifera]	gi|225434450|ref|XM_002273410.1|/0.0/PREDICTED: Vitis vinifera malonyl-CoA-acyl carrier protein transacylase, mitochondrial-like (LOC100245074), mRNA	NA	vvi:100245074/5e-152/malonyl-CoA-acyl carrier protein transacylase, mitochondrial; K00645 [acyl-carrier-protein] S-malonyltransferase [EC:2.3.1.39]	CAC3575/8e-47/---	PTHR10982/3.8E-132/--	NA	393
CL12722.Contig2_All	AT2G30200	Q8RU07	Q8RU07_ARATH	EMBRYO DEFECTIVE 3147 (Putative malonyl-CoA) (Putative malonyl-CoA:Acyl carrier protein transacylase)	EMB3147 EMBRYO DEFECTIVE 3147 At2g30200 T27E13.6 T27E13_6	gi|674781076|gb|AIL29212.1|/7.14823e-176/malonyl-CoA:ACP transacylase [Camellia oleifera]	gi|225434450|ref|XM_002273410.1|/0.0/PREDICTED: Vitis vinifera malonyl-CoA-acyl carrier protein transacylase, mitochondrial-like (LOC100245074), mRNA	NA	vvi:100245074/1e-173/malonyl-CoA-acyl carrier protein transacylase, mitochondrial; K00645 [acyl-carrier-protein] S-malonyltransferase [EC:2.3.1.39]	CAC3575/2e-57/---	SM00827/1.8E-16/Acyl transferase domain in polyketide synthase (PKS) enzymes.	NA	393
CL9596.Contig1_All	AT2G34590	O64688	ODPB3_ARATH	Pyruvate dehydrogenase E1 component subunit beta-3, chloroplastic (EC 1.2.4.1)	E1-BETA-2 At2g34590 T31E10.7	gi|224141339|ref|XP_002324031.1|/0/PYRUVATE DEHYDROGENASE E1 BETA family protein [Populus trichocarpa] &gt;gi|222867033|gb|EEF04164.1| PYRUVATE DEHYDROGENASE E1 BETA family protein [Populus trichocarpa]	gi|359483878|ref|XM_003632983.1|/1e-139/PREDICTED: Vitis vinifera pyruvate dehydrogenase E1 component subunit beta-like (LOC100259931), mRNA	sp|O64688|ODPB3_ARATH/0.0/Pyruvate dehydrogenase E1 component subunit beta-3, chloroplastic OS=Arabidopsis thaliana GN=E1-BETA-2 PE=2 SV=1	pop:POPTR_0017s11290g/0.0/POPTRDRAFT_668506; PYRUVATE DEHYDROGENASE E1 BETA family protein; K00162 pyruvate dehydrogenase E1 component beta subunit [EC:1.2.4.1]	all0122/6e-136/---	PF02780/1.5E-34/Transketolase, C-terminal domain	biological_process:GO:0008152//metabolic process;GO:0048868//pollen tube development;cellular_component:GO:0009941//chloroplast envelope;molecular_function:GO:0008270//zinc ion binding;GO:0003824//catalytic activity;	406
CL9596.Contig2_All	AT2G34590	O64688	ODPB3_ARATH	Pyruvate dehydrogenase E1 component subunit beta-3, chloroplastic (EC 1.2.4.1)	E1-BETA-2 At2g34590 T31E10.7	gi|567914791|ref|XP_006449709.1|/0/hypothetical protein CICLE_v10015440mg [Citrus clementina] &gt;gi|557552320|gb|ESR62949.1| hypothetical protein CICLE_v10015440mg [Citrus clementina]	gi|359483878|ref|XM_003632983.1|/1e-149/PREDICTED: Vitis vinifera pyruvate dehydrogenase E1 component subunit beta-like (LOC100259931), mRNA	sp|O64688|ODPB3_ARATH/0.0/Pyruvate dehydrogenase E1 component subunit beta-3, chloroplastic OS=Arabidopsis thaliana GN=E1-BETA-2 PE=2 SV=1	cit:102610434/0.0/pyruvate dehydrogenase E1 component subunit beta-3, chloroplastic-like; K00162 pyruvate dehydrogenase E1 component beta subunit [EC:1.2.4.1]	all0122/8e-136/---	PF02780/3.4E-34/Transketolase, C-terminal domain	biological_process:GO:0008152//metabolic process;GO:0048868//pollen tube development;cellular_component:GO:0009941//chloroplast envelope;molecular_function:GO:0008270//zinc ion binding;GO:0003824//catalytic activity;	406
CL15202.Contig2_All	AT2G38040	Q9LD43	ACCA_ARATH	Acetyl-coenzyme A carboxylase carboxyl transferase subunit alpha, chloroplastic (ACCase subunit alpha) (Acetyl-CoA carboxylase carboxyltransferase subunit alpha) (EC 6.4.1.2)	CAC3 At2g38040 T8P21.5	gi|703119233|ref|XP_010101825.1|/0/Acetyl-coenzyme A carboxylase carboxyl transferase subunit alpha [Morus notabilis] &gt;gi|587901698|gb|EXB89962.1| Acetyl-coenzyme A carboxylase carboxyl transferase subunit alpha [Morus notabilis]	gi|359481688|ref|XM_002277789.2|/0.0/PREDICTED: Vitis vinifera acetyl-coenzyme A carboxylase carboxyl transferase subunit alpha, chloroplastic-like (LOC100266499), mRNA	sp|Q9LD43|ACCA_ARATH/0.0/Acetyl-coenzyme A carboxylase carboxyl transferase subunit alpha, chloroplastic OS=Arabidopsis thaliana GN=CAC3 PE=1 SV=1	jcu:105646643/0.0/acetyl-coenzyme A carboxylase carboxyl transferase subunit alpha, chloroplastic; K01962 acetyl-CoA carboxylase carboxyl transferase subunit alpha [EC:6.4.1.2]	sll0728/3e-94/---	PF03255/6.2E-62/Acetyl co-enzyme A carboxylase carboxyltransferase alpha subunit	NA	769
CL16462.Contig2_All	AT2G38040	Q9LD43	ACCA_ARATH	Acetyl-coenzyme A carboxylase carboxyl transferase subunit alpha, chloroplastic (ACCase subunit alpha) (Acetyl-CoA carboxylase carboxyltransferase subunit alpha) (EC 6.4.1.2)	CAC3 At2g38040 T8P21.5	gi|225454125|ref|XP_002269834.1|/0/PREDICTED: acetyl-coenzyme A carboxylase carboxyl transferase subunit alpha, chloroplastic [Vitis vinifera]	gi|225454124|ref|XM_002269798.1|/0.0/PREDICTED: Vitis vinifera acetyl-coenzyme A carboxylase carboxyl transferase subunit alpha, chloroplastic-like (LOC100256854), mRNA	sp|Q9LD43|ACCA_ARATH/0.0/Acetyl-coenzyme A carboxylase carboxyl transferase subunit alpha, chloroplastic OS=Arabidopsis thaliana GN=CAC3 PE=1 SV=1	vvi:100256854/0.0/acetyl-coenzyme A carboxylase carboxyl transferase subunit alpha, chloroplastic; K01962 acetyl-CoA carboxylase carboxyl transferase subunit alpha [EC:6.4.1.2]	sll0728/1e-91/---	PF03255/1.2E-62/Acetyl co-enzyme A carboxylase carboxyltransferase alpha subunit	NA	769
CL16462.Contig3_All	AT2G38040	Q9LD43	ACCA_ARATH	Acetyl-coenzyme A carboxylase carboxyl transferase subunit alpha, chloroplastic (ACCase subunit alpha) (Acetyl-CoA carboxylase carboxyltransferase subunit alpha) (EC 6.4.1.2)	CAC3 At2g38040 T8P21.5	gi|225454125|ref|XP_002269834.1|/0/PREDICTED: acetyl-coenzyme A carboxylase carboxyl transferase subunit alpha, chloroplastic [Vitis vinifera]	gi|225454124|ref|XM_002269798.1|/0.0/PREDICTED: Vitis vinifera acetyl-coenzyme A carboxylase carboxyl transferase subunit alpha, chloroplastic-like (LOC100256854), mRNA	sp|Q9LD43|ACCA_ARATH/0.0/Acetyl-coenzyme A carboxylase carboxyl transferase subunit alpha, chloroplastic OS=Arabidopsis thaliana GN=CAC3 PE=1 SV=1	vvi:100256854/0.0/acetyl-coenzyme A carboxylase carboxyl transferase subunit alpha, chloroplastic; K01962 acetyl-CoA carboxylase carboxyl transferase subunit alpha [EC:6.4.1.2]	sll0728/1e-94/---	PS50989/24.116/Acetyl-coenzyme A carboxyltransferase domain C-terminal region profile.	NA	769
CL16462.Contig4_All	AT2G38040	Q9LD43	ACCA_ARATH	Acetyl-coenzyme A carboxylase carboxyl transferase subunit alpha, chloroplastic (ACCase subunit alpha) (Acetyl-CoA carboxylase carboxyltransferase subunit alpha) (EC 6.4.1.2)	CAC3 At2g38040 T8P21.5	gi|225454125|ref|XP_002269834.1|/0/PREDICTED: acetyl-coenzyme A carboxylase carboxyl transferase subunit alpha, chloroplastic [Vitis vinifera]	gi|225454124|ref|XM_002269798.1|/0.0/PREDICTED: Vitis vinifera acetyl-coenzyme A carboxylase carboxyl transferase subunit alpha, chloroplastic-like (LOC100256854), mRNA	sp|Q9LD43|ACCA_ARATH/0.0/Acetyl-coenzyme A carboxylase carboxyl transferase subunit alpha, chloroplastic OS=Arabidopsis thaliana GN=CAC3 PE=1 SV=1	vvi:100256854/0.0/acetyl-coenzyme A carboxylase carboxyl transferase subunit alpha, chloroplastic; K01962 acetyl-CoA carboxylase carboxyl transferase subunit alpha [EC:6.4.1.2]	sll0728/1e-94/---	PS50989/24.116/Acetyl-coenzyme A carboxyltransferase domain C-terminal region profile.	NA	769
CL16462.Contig5_All	AT2G38040	Q9LD43	ACCA_ARATH	Acetyl-coenzyme A carboxylase carboxyl transferase subunit alpha, chloroplastic (ACCase subunit alpha) (Acetyl-CoA carboxylase carboxyltransferase subunit alpha) (EC 6.4.1.2)	CAC3 At2g38040 T8P21.5	gi|225454125|ref|XP_002269834.1|/0/PREDICTED: acetyl-coenzyme A carboxylase carboxyl transferase subunit alpha, chloroplastic [Vitis vinifera]	gi|225454124|ref|XM_002269798.1|/0.0/PREDICTED: Vitis vinifera acetyl-coenzyme A carboxylase carboxyl transferase subunit alpha, chloroplastic-like (LOC100256854), mRNA	sp|Q9LD43|ACCA_ARATH/0.0/Acetyl-coenzyme A carboxylase carboxyl transferase subunit alpha, chloroplastic OS=Arabidopsis thaliana GN=CAC3 PE=1 SV=1	vvi:100256854/0.0/acetyl-coenzyme A carboxylase carboxyl transferase subunit alpha, chloroplastic; K01962 acetyl-CoA carboxylase carboxyl transferase subunit alpha [EC:6.4.1.2]	sll0728/1e-94/---	PS50989/24.116/Acetyl-coenzyme A carboxyltransferase domain C-terminal region profile.	NA	769
Unigene81990_All	AT3G05020	P11829	ACP1_ARATH	Acyl carrier protein 1, chloroplastic (ACP-1)	ACP1 At3g05020 T9J14.3	gi|470145129|ref|XP_004308195.1|/2.76377e-52/PREDICTED: acyl carrier protein 1, chloroplastic-like [Fragaria vesca subsp. vesca]	gi|470145128|ref|XM_004308147.1|/1e-42/PREDICTED: Fragaria vesca subsp. vesca acyl carrier protein 1, chloroplastic-like (LOC101303652), mRNA	sp|P32887|ACP3_BRANA/2e-20/Acyl carrier protein, chloroplastic OS=Brassica napus GN=ACL1.A3 PE=2 SV=1	csv:101208676/2e-07/acyl carrier protein 1, mitochondrial-like; K03955 NADH dehydrogenase (ubiquinone) 1 alpha/beta subcomplex 1	asr3342/6e-15/---	PTHR20863/1.1E-26/--	NA	137
Unigene11512_All	AT3G11470	A0A1I9LLP5	A0A1I9LLP5_ARATH	4'-phosphopantetheinyl transferase superfamily	At3g11470	gi|297743021|emb|CBI35888.3|/4.5986e-112/unnamed protein product [Vitis vinifera]	gi|349713511|emb|FQ396788.1|/1e-52/Vitis vinifera clone SS0AEB8YN05	NA	vvi:100241207/8e-113/L-aminoadipate-semialdehyde dehydrogenase-phosphopantetheinyl transferase; K06133 4'-phosphopantetheinyl transferase [EC:2.7.8.-]	all5359/7e-12/---	PF01648/2.7E-17/4'-phosphopantetheinyl transferase superfamily	NA	236
Unigene11514_All	AT3G11470	A0A1I9LLP5	A0A1I9LLP5_ARATH	4'-phosphopantetheinyl transferase superfamily	At3g11470	gi|297743021|emb|CBI35888.3|/1.28521e-130/unnamed protein product [Vitis vinifera]	gi|349713511|emb|FQ396788.1|/3e-54/Vitis vinifera clone SS0AEB8YN05	NA	vvi:100241207/2e-131/L-aminoadipate-semialdehyde dehydrogenase-phosphopantetheinyl transferase; K06133 4'-phosphopantetheinyl transferase [EC:2.7.8.-]	all5359/7e-12/---	PF01648/3.0E-17/4'-phosphopantetheinyl transferase superfamily	NA	236
Unigene11692_All	AT3G11470	A0A1I9LLP5	A0A1I9LLP5_ARATH	4'-phosphopantetheinyl transferase superfamily	At3g11470	gi|297743021|emb|CBI35888.3|/2.45726e-133/unnamed protein product [Vitis vinifera]	gi|359482491|ref|XM_002274144.2|/2e-68/PREDICTED: Vitis vinifera uncharacterized LOC100241207 (LOC100241207), mRNA	NA	vvi:100241207/4e-134/L-aminoadipate-semialdehyde dehydrogenase-phosphopantetheinyl transferase; K06133 4'-phosphopantetheinyl transferase [EC:2.7.8.-]	all5359/1e-11/---	PF01648/3.0E-17/4'-phosphopantetheinyl transferase superfamily	NA	236
Unigene16267_All	AT3G11470	A0A1I9LLP5	A0A1I9LLP5_ARATH	4'-phosphopantetheinyl transferase superfamily	At3g11470	gi|297743021|emb|CBI35888.3|/1.52058e-133/unnamed protein product [Vitis vinifera]	gi|359482491|ref|XM_002274144.2|/6e-71/PREDICTED: Vitis vinifera uncharacterized LOC100241207 (LOC100241207), mRNA	NA	vvi:100241207/3e-134/L-aminoadipate-semialdehyde dehydrogenase-phosphopantetheinyl transferase; K06133 4'-phosphopantetheinyl transferase [EC:2.7.8.-]	all5359/1e-11/---	PTHR12215/3.1E-58/--	NA	236
Unigene4414_All	AT3G11470	A0A1I9LLP5	A0A1I9LLP5_ARATH	4'-phosphopantetheinyl transferase superfamily	At3g11470	gi|567875167|ref|XP_006430173.1|/6.76431e-83/hypothetical protein CICLE_v10011946mg [Citrus clementina] &gt;gi|557532230|gb|ESR43413.1| hypothetical protein CICLE_v10011946mg [Citrus clementina]	gi|349713511|emb|FQ396788.1|/2e-54/Vitis vinifera clone SS0AEB8YN05	NA	vvi:100241207/4e-83/L-aminoadipate-semialdehyde dehydrogenase-phosphopantetheinyl transferase; K06133 4'-phosphopantetheinyl transferase [EC:2.7.8.-]	all5359/6e-12/---	PF01648/3.0E-17/4'-phosphopantetheinyl transferase superfamily	NA	236
Unigene10927_All	AT3G11470	Q8VYK1	Q8VYK1_ARATH	4'-phosphopantetheinyl transferase superfamily (AT3g11470/F24K9_14)	At3g11470	gi|297743021|emb|CBI35888.3|/9.05672e-124/unnamed protein product [Vitis vinifera]	gi|349713511|emb|FQ396788.1|/3e-54/Vitis vinifera clone SS0AEB8YN05	NA	vvi:100241207/2e-124/L-aminoadipate-semialdehyde dehydrogenase-phosphopantetheinyl transferase; K06133 4'-phosphopantetheinyl transferase [EC:2.7.8.-]	all5359/1e-11/---	PTHR12215:SF10/2.1E-79/--	NA	300
Unigene810_All	AT3G25860	Q9SQI8	ODP24_ARATH	Dihydrolipoyllysine-residue acetyltransferase component 4 of pyruvate dehydrogenase complex, chloroplastic (EC 2.3.1.12) (Dihydrolipoamide S-acetyltransferase component 4 of pyruvate dehydrogenase complex) (Pyruvate dehydrogenase complex component E2 4) (PDC-E2 4) (PDCE2 4) (plE2)	LTA2 At3g25860 MPE11.1	gi|225423947|ref|XP_002282287.1|/0/PREDICTED: dihydrolipoyllysine-residue acetyltransferase component of pyruvate dehydrogenase complex, mitochondrial-like [Vitis vinifera]	gi|359472970|ref|XM_002282251.2|/1e-172/PREDICTED: Vitis vinifera dihydrolipoyllysine-residue acetyltransferase component of pyruvate dehydrogenase complex, mitochondrial-like (LOC100261197), mRNA	sp|Q5M729|ODP23_ARATH/5e-59/Dihydrolipoyllysine-residue acetyltransferase component 3 of pyruvate dehydrogenase complex, mitochondrial OS=Arabidopsis thaliana GN=At1g54220 PE=2 SV=1	vvi:100261197/0.0/dihydrolipoyllysine-residue acetyltransferase component 4 of pyruvate dehydrogenase complex, chloroplastic; K00627 pyruvate dehydrogenase E2 component (dihydrolipoamide acetyltransferase) [EC:2.3.1.12]	alr3606/3e-130/---	PF00364/5.5E-15/Biotin-requiring enzyme	NA	480
CL9289.Contig1_All	AT3G55290	Q94AL3	Q94AL3_ARATH	NAD(P)-binding Rossmann-fold superfamily protein (Putative oxidoreductase)	SDRd REDUCTASE ISOFORM d SHORT-CHAIN DEHYDROGENASE At3g55290	gi|595806100|ref|XP_007202394.1|/1.52571e-124/hypothetical protein PRUPE_ppa009414mg [Prunus persica] &gt;gi|462397925|gb|EMJ03593.1| hypothetical protein PRUPE_ppa009414mg [Prunus persica]	gi|359481417|ref|XM_002282730.2|/2e-24/PREDICTED: Vitis vinifera 3-oxoacyl-[acyl-carrier-protein] reductase FabG-like (LOC100248318), mRNA	sp|P28643|FABG_CUPLA/2e-28/3-oxoacyl-[acyl-carrier-protein] reductase, chloroplastic OS=Cuphea lanceolata GN=CLKR27 PE=2 SV=1	mus:103979970/6e-102/hydroxysteroid dehydrogenase-like protein 2 isoform X1; K02934 large subunit ribosomal protein L6e	AF1207/4e-33/---	PS00061/-/Short-chain dehydrogenases/reductases family signature.	NA	280
CL9289.Contig2_All	AT3G55290	Q94AL3	Q94AL3_ARATH	NAD(P)-binding Rossmann-fold superfamily protein (Putative oxidoreductase)	SDRd REDUCTASE ISOFORM d SHORT-CHAIN DEHYDROGENASE At3g55290	gi|595806100|ref|XP_007202394.1|/3.06358e-125/hypothetical protein PRUPE_ppa009414mg [Prunus persica] &gt;gi|462397925|gb|EMJ03593.1| hypothetical protein PRUPE_ppa009414mg [Prunus persica]	gi|359481417|ref|XM_002282730.2|/2e-24/PREDICTED: Vitis vinifera 3-oxoacyl-[acyl-carrier-protein] reductase FabG-like (LOC100248318), mRNA	sp|P28643|FABG_CUPLA/7e-29/3-oxoacyl-[acyl-carrier-protein] reductase, chloroplastic OS=Cuphea lanceolata GN=CLKR27 PE=2 SV=1	mus:103979970/5e-101/hydroxysteroid dehydrogenase-like protein 2 isoform X1; K02934 large subunit ribosomal protein L6e	AF1207/1e-32/---	PTHR24322/1.5E-103/--	NA	280
CL9289.Contig3_All	AT3G55290	Q94AL3	Q94AL3_ARATH	NAD(P)-binding Rossmann-fold superfamily protein (Putative oxidoreductase)	SDRd REDUCTASE ISOFORM d SHORT-CHAIN DEHYDROGENASE At3g55290	gi|595806100|ref|XP_007202394.1|/3.83609e-122/hypothetical protein PRUPE_ppa009414mg [Prunus persica] &gt;gi|462397925|gb|EMJ03593.1| hypothetical protein PRUPE_ppa009414mg [Prunus persica]	gi|470116742|ref|XM_004294489.1|/4e-25/PREDICTED: Fragaria vesca subsp. vesca 3-oxoacyl-[acyl-carrier-protein] reductase FabG-like, transcript variant 1 (LOC101305831), mRNA	sp|P28643|FABG_CUPLA/8e-27/3-oxoacyl-[acyl-carrier-protein] reductase, chloroplastic OS=Cuphea lanceolata GN=CLKR27 PE=2 SV=1	mus:103979970/7e-101/hydroxysteroid dehydrogenase-like protein 2 isoform X1; K02934 large subunit ribosomal protein L6e	AF1207/2e-32/---	PTHR24322:SF175/2.3E-101/--	NA	280
CL9289.Contig4_All	AT3G55290	Q94AL3	Q94AL3_ARATH	NAD(P)-binding Rossmann-fold superfamily protein (Putative oxidoreductase)	SDRd REDUCTASE ISOFORM d SHORT-CHAIN DEHYDROGENASE At3g55290	gi|595806100|ref|XP_007202394.1|/2.48409e-125/hypothetical protein PRUPE_ppa009414mg [Prunus persica] &gt;gi|462397925|gb|EMJ03593.1| hypothetical protein PRUPE_ppa009414mg [Prunus persica]	gi|225429463|ref|XM_002277447.1|/1e-109/PREDICTED: Vitis vinifera NADH dehydrogenase [ubiquinone] iron-sulfur protein 7, mitochondrial-like (LOC100262767), mRNA	sp|P42027|NDUS7_BRAOL/1e-103/NADH dehydrogenase [ubiquinone] iron-sulfur protein 7, mitochondrial OS=Brassica oleracea PE=2 SV=1	gmx:100802267/3e-108/NADH dehydrogenase [ubiquinone] iron-sulfur protein 7, mitochondrial-like; K03940 NADH dehydrogenase (ubiquinone) Fe-S protein 7 [EC:1.6.5.3 1.6.99.3]	XF0306/4e-71/---	PS00061/-/Short-chain dehydrogenases/reductases family signature.	NA	280
CL9289.Contig5_All	AT3G55290	Q94AL3	Q94AL3_ARATH	NAD(P)-binding Rossmann-fold superfamily protein (Putative oxidoreductase)	SDRd REDUCTASE ISOFORM d SHORT-CHAIN DEHYDROGENASE At3g55290	gi|595806100|ref|XP_007202394.1|/3.92275e-125/hypothetical protein PRUPE_ppa009414mg [Prunus persica] &gt;gi|462397925|gb|EMJ03593.1| hypothetical protein PRUPE_ppa009414mg [Prunus persica]	gi|225429463|ref|XM_002277447.1|/1e-109/PREDICTED: Vitis vinifera NADH dehydrogenase [ubiquinone] iron-sulfur protein 7, mitochondrial-like (LOC100262767), mRNA	sp|P42027|NDUS7_BRAOL/1e-103/NADH dehydrogenase [ubiquinone] iron-sulfur protein 7, mitochondrial OS=Brassica oleracea PE=2 SV=1	gmx:100802267/3e-108/NADH dehydrogenase [ubiquinone] iron-sulfur protein 7, mitochondrial-like; K03940 NADH dehydrogenase (ubiquinone) Fe-S protein 7 [EC:1.6.5.3 1.6.99.3]	XF0306/4e-71/---	PTHR24322/7.8E-104/--	NA	280
CL9289.Contig6_All	AT3G55290	Q94AL3	Q94AL3_ARATH	NAD(P)-binding Rossmann-fold superfamily protein (Putative oxidoreductase)	SDRd REDUCTASE ISOFORM d SHORT-CHAIN DEHYDROGENASE At3g55290	gi|595806100|ref|XP_007202394.1|/1.17246e-124/hypothetical protein PRUPE_ppa009414mg [Prunus persica] &gt;gi|462397925|gb|EMJ03593.1| hypothetical protein PRUPE_ppa009414mg [Prunus persica]	gi|359481417|ref|XM_002282730.2|/2e-24/PREDICTED: Vitis vinifera 3-oxoacyl-[acyl-carrier-protein] reductase FabG-like (LOC100248318), mRNA	sp|P28643|FABG_CUPLA/1e-28/3-oxoacyl-[acyl-carrier-protein] reductase, chloroplastic OS=Cuphea lanceolata GN=CLKR27 PE=2 SV=1	mus:103979970/2e-101/hydroxysteroid dehydrogenase-like protein 2 isoform X1; K02934 large subunit ribosomal protein L6e	AF1207/3e-33/---	PS00061/-/Short-chain dehydrogenases/reductases family signature.	NA	280
CL9289.Contig7_All	AT3G55290	Q94AL3	Q94AL3_ARATH	NAD(P)-binding Rossmann-fold superfamily protein (Putative oxidoreductase)	SDRd REDUCTASE ISOFORM d SHORT-CHAIN DEHYDROGENASE At3g55290	gi|595806100|ref|XP_007202394.1|/1.69294e-124/hypothetical protein PRUPE_ppa009414mg [Prunus persica] &gt;gi|462397925|gb|EMJ03593.1| hypothetical protein PRUPE_ppa009414mg [Prunus persica]	gi|359481417|ref|XM_002282730.2|/2e-24/PREDICTED: Vitis vinifera 3-oxoacyl-[acyl-carrier-protein] reductase FabG-like (LOC100248318), mRNA	sp|P28643|FABG_CUPLA/1e-28/3-oxoacyl-[acyl-carrier-protein] reductase, chloroplastic OS=Cuphea lanceolata GN=CLKR27 PE=2 SV=1	mus:103979970/4e-101/hydroxysteroid dehydrogenase-like protein 2 isoform X1; K02934 large subunit ribosomal protein L6e	AF1207/5e-33/---	PTHR24322/4.0E-103/--	NA	280
CL9289.Contig8_All	AT3G55290	Q94AL3	Q94AL3_ARATH	NAD(P)-binding Rossmann-fold superfamily protein (Putative oxidoreductase)	SDRd REDUCTASE ISOFORM d SHORT-CHAIN DEHYDROGENASE At3g55290	gi|595806100|ref|XP_007202394.1|/2.5964e-120/hypothetical protein PRUPE_ppa009414mg [Prunus persica] &gt;gi|462397925|gb|EMJ03593.1| hypothetical protein PRUPE_ppa009414mg [Prunus persica]	gi|239736370|gb|GQ131729.1|/7e-24/Jatropha curcas clone N1502 2,4-dienoyl-CoA reductase mRNA, complete cds	sp|P28643|FABG_CUPLA/2e-27/3-oxoacyl-[acyl-carrier-protein] reductase, chloroplastic OS=Cuphea lanceolata GN=CLKR27 PE=2 SV=1	mus:103979970/1e-102/hydroxysteroid dehydrogenase-like protein 2 isoform X1; K02934 large subunit ribosomal protein L6e	AF1207/2e-33/---	PR00081/2.7E-27/Glucose/ribitol dehydrogenase family signature	biological_process:GO:0055114//oxidation-reduction process;molecular_function:GO:0004316//3-oxoacyl-[acyl-carrier-protein] reductase (NADPH) activity;GO:0000166//nucleotide binding;	280
CL19786.Contig1_All	AT4G01900	Q9ZST4	GLNB_ARATH	Nitrogen regulatory protein P-II homolog (Protein PII-like)	GLB1 GLNB1 At4g01900 T7B11.16	gi|158564568|gb|ABW74472.1|/1.05295e-104/PII protein [Paeonia suffruticosa] &gt;gi|324959711|gb|ADY49968.1| PII protein [Paeonia suffruticosa]	gi|324959710|gb|HQ699900.1|/0.0/Paeonia suffruticosa PII protein mRNA, complete cds	sp|Q9ZST4|GLNB_ARATH/1e-60/Nitrogen regulatory protein P-II homolog OS=Arabidopsis thaliana GN=GLB1 PE=1 SV=1	NA	all2319/1e-28/---	PS51343/35.353/P-II protein family profile.	biological_process:GO:0006355//regulation of transcription, DNA-templated;GO:0006808//regulation of nitrogen utilization;GO:0050790//regulation of catalytic activity;molecular_function:GO:0030234//enzyme regulator activity;	196
CL19786.Contig2_All	AT4G01900	Q9ZST4	GLNB_ARATH	Nitrogen regulatory protein P-II homolog (Protein PII-like)	GLB1 GLNB1 At4g01900 T7B11.16	gi|158564568|gb|ABW74472.1|/1.19138e-104/PII protein [Paeonia suffruticosa] &gt;gi|324959711|gb|ADY49968.1| PII protein [Paeonia suffruticosa]	gi|324959710|gb|HQ699900.1|/0.0/Paeonia suffruticosa PII protein mRNA, complete cds	sp|Q9ZST4|GLNB_ARATH/1e-60/Nitrogen regulatory protein P-II homolog OS=Arabidopsis thaliana GN=GLB1 PE=1 SV=1	NA	all2319/1e-28/---	PS51343/35.353/P-II protein family profile.	biological_process:GO:0006355//regulation of transcription, DNA-templated;GO:0006808//regulation of nitrogen utilization;GO:0050790//regulation of catalytic activity;molecular_function:GO:0030234//enzyme regulator activity;	196
CL707.Contig1_All	AT4G25050	Q9SW21	ACP4_ARATH	Acyl carrier protein 4, chloroplastic	ACP4 ACL1.4 At4g25050 F13M23.190	gi|225425224|ref|XP_002267614.1|/2.49698e-50/PREDICTED: acyl carrier protein 4, chloroplastic [Vitis vinifera] &gt;gi|296088168|emb|CBI35660.3| unnamed protein product [Vitis vinifera]	gi|502139512|ref|XM_004503741.1|/2e-23/PREDICTED: Cicer arietinum acyl carrier protein 4, chloroplastic-like (LOC101496452), transcript variant X2, mRNA	sp|P52414|ACP4_CUPLA/7e-35/Acyl carrier protein 4, chloroplastic OS=Cuphea lanceolata GN=ACL1 PE=3 SV=1	egr:104427204/5e-08/acyl carrier protein 2, mitochondrial; K03955 NADH dehydrogenase (ubiquinone) 1 alpha/beta subcomplex 1	asr3342/2e-13/---	PS50075/19.089/Acyl carrier protein phosphopantetheine domain profile.	biological_process:GO:0006633//fatty acid biosynthetic process;GO:0055114//oxidation-reduction process;molecular_function:GO:0032440//2-alkenal reductase [NAD(P)] activity;	137
CL707.Contig2_All	AT4G25050	Q9SW21	ACP4_ARATH	Acyl carrier protein 4, chloroplastic	ACP4 ACL1.4 At4g25050 F13M23.190	gi|225425224|ref|XP_002267614.1|/1.01574e-49/PREDICTED: acyl carrier protein 4, chloroplastic [Vitis vinifera] &gt;gi|296088168|emb|CBI35660.3| unnamed protein product [Vitis vinifera]	gi|502139512|ref|XM_004503741.1|/2e-23/PREDICTED: Cicer arietinum acyl carrier protein 4, chloroplastic-like (LOC101496452), transcript variant X2, mRNA	sp|P52414|ACP4_CUPLA/1e-34/Acyl carrier protein 4, chloroplastic OS=Cuphea lanceolata GN=ACL1 PE=3 SV=1	egr:104427204/3e-08/acyl carrier protein 2, mitochondrial; K03955 NADH dehydrogenase (ubiquinone) 1 alpha/beta subcomplex 1	asr3342/2e-13/---	PS50075/19.089/Acyl carrier protein phosphopantetheine domain profile.	biological_process:GO:0006633//fatty acid biosynthetic process;GO:0055114//oxidation-reduction process;molecular_function:GO:0032440//2-alkenal reductase [NAD(P)] activity;	137
CL13607.Contig1_All	AT4G31050	Q948J9	LIP2P_ARATH	Plastidial lipoyltransferase 2 (EC 2.3.1.-) (Lipoate-protein ligase 2p) (Lipoyl-[acyl-carrier-protein]-protein-N-lipoyltransferase 2p)	LIP2p At4g31050 F6I18.40	gi|225436865|ref|XP_002272498.1|/4.09231e-104/PREDICTED: biotin/lipoate A/B protein ligase family-like [Vitis vinifera] &gt;gi|296086674|emb|CBI32309.3| unnamed protein product [Vitis vinifera]	gi|359479784|ref|XM_002272462.2|/3e-48/PREDICTED: Vitis vinifera biotin/lipoate A/B protein ligase family-like (LOC100251103), mRNA	sp|Q948J9|LIP2P_ARATH/1e-97/Plastidial lipoyltransferase 2 OS=Arabidopsis thaliana GN=LIP2p PE=2 SV=1	vvi:100251103/7e-105/biotin/lipoate A/B protein ligase family-like; K03801 lipoyl(octanoyl) transferase [EC:2.3.1.181]	alr3185/3e-51/---	PTHR10993:SF2/3.6E-102/--	biological_process:GO:0044238//primary metabolic process;GO:0044237//cellular metabolic process;GO:0071704//organic substance metabolic process;molecular_function:GO:0003824//catalytic activity;	278
CL13607.Contig2_All	AT4G31050	Q948J9	LIP2P_ARATH	Plastidial lipoyltransferase 2 (EC 2.3.1.-) (Lipoate-protein ligase 2p) (Lipoyl-[acyl-carrier-protein]-protein-N-lipoyltransferase 2p)	LIP2p At4g31050 F6I18.40	gi|225436865|ref|XP_002272498.1|/4.51678e-104/PREDICTED: biotin/lipoate A/B protein ligase family-like [Vitis vinifera] &gt;gi|296086674|emb|CBI32309.3| unnamed protein product [Vitis vinifera]	gi|359479784|ref|XM_002272462.2|/3e-48/PREDICTED: Vitis vinifera biotin/lipoate A/B protein ligase family-like (LOC100251103), mRNA	sp|Q948J9|LIP2P_ARATH/1e-97/Plastidial lipoyltransferase 2 OS=Arabidopsis thaliana GN=LIP2p PE=2 SV=1	vvi:100251103/8e-105/biotin/lipoate A/B protein ligase family-like; K03801 lipoyl(octanoyl) transferase [EC:2.3.1.181]	alr3185/3e-51/---	PTHR10993:SF2/3.6E-102/--	biological_process:GO:0044238//primary metabolic process;GO:0044237//cellular metabolic process;GO:0071704//organic substance metabolic process;molecular_function:GO:0003824//catalytic activity;	278
CL19210.Contig1_All	AT5G08415	Q8LEE8	LISC_ARATH	Lipoyl synthase, chloroplastic (EC 2.8.1.8) (Lipoate synthase) (LS) (Lip-syn) (Lipoate synthase, plastidial) (LIP1p) (Lipoic acid synthase)	LIP1P At5g08415 F8L15.140	gi|590689254|ref|XP_007043176.1|/1.1427e-174/Radical SAM superfamily protein isoform 1 [Theobroma cacao] &gt;gi|590689258|ref|XP_007043177.1| Radical SAM superfamily protein isoform 1 [Theobroma cacao] &gt;gi|508707111|gb|EOX99007.1| Radical SAM superfamily protein isoform 1 [Theobroma cacao] &gt;gi|508707112|gb|EOX99008.1| Radical SAM superfamily protein isoform 1 [Theobroma cacao]	gi|359484105|ref|XM_002270044.2|/0.0/PREDICTED: Vitis vinifera lipoyl synthase, chloroplastic-like (LOC100243894), mRNA	sp|B9I666|LISC1_POPTR/1e-169/Lipoyl synthase 1, chloroplastic OS=Populus trichocarpa GN=LIP1P-1 PE=3 SV=1	tcc:TCM_007646/2e-175/Radical SAM superfamily protein isoform 1; K03644 lipoic acid synthetase [EC:2.8.1.8]	SPBC8D2.15/4e-99/---	SM00729/2.5E-16/Elongator protein 3, MiaB family, Radical SAM	NA	394
CL19210.Contig2_All	AT5G08415	Q8LEE8	LISC_ARATH	Lipoyl synthase, chloroplastic (EC 2.8.1.8) (Lipoate synthase) (LS) (Lip-syn) (Lipoate synthase, plastidial) (LIP1p) (Lipoic acid synthase)	LIP1P At5g08415 F8L15.140	gi|590689254|ref|XP_007043176.1|/1.12448e-174/Radical SAM superfamily protein isoform 1 [Theobroma cacao] &gt;gi|590689258|ref|XP_007043177.1| Radical SAM superfamily protein isoform 1 [Theobroma cacao] &gt;gi|508707111|gb|EOX99007.1| Radical SAM superfamily protein isoform 1 [Theobroma cacao] &gt;gi|508707112|gb|EOX99008.1| Radical SAM superfamily protein isoform 1 [Theobroma cacao]	gi|359484105|ref|XM_002270044.2|/0.0/PREDICTED: Vitis vinifera lipoyl synthase, chloroplastic-like (LOC100243894), mRNA	sp|B9I666|LISC1_POPTR/1e-169/Lipoyl synthase 1, chloroplastic OS=Populus trichocarpa GN=LIP1P-1 PE=3 SV=1	tcc:TCM_007646/2e-175/Radical SAM superfamily protein isoform 1; K03644 lipoic acid synthetase [EC:2.8.1.8]	SPBC8D2.15/4e-99/---	SM00729/2.5E-16/Elongator protein 3, MiaB family, Radical SAM	NA	394
Unigene17464_All	AT5G15530	Q9LLC1	BCCP2_ARATH	Biotin carboxyl carrier protein of acetyl-CoA carboxylase 2, chloroplastic (AtBCCP2) (BCCP-2)	BCCP2 At5g15530 T20K14_140	gi|225452976|ref|XP_002284374.1|/8.89459e-80/PREDICTED: biotin carboxyl carrier protein of acetyl-CoA carboxylase 2, chloroplastic [Vitis vinifera] &gt;gi|296082996|emb|CBI22297.3| unnamed protein product [Vitis vinifera]	gi|225452975|ref|XM_002284338.1|/2e-61/PREDICTED: Vitis vinifera biotin carboxyl carrier protein of acetyl-CoA carboxylase 2, chloroplastic-like (LOC100254365), mRNA	sp|Q9LLC1|BCCP2_ARATH/2e-61/Biotin carboxyl carrier protein of acetyl-CoA carboxylase 2, chloroplastic OS=Arabidopsis thaliana GN=BCCP2 PE=2 SV=1	vvi:100254365/2e-80/biotin carboxyl carrier protein of acetyl-CoA carboxylase 2, chloroplastic; K02160 acetyl-CoA carboxylase biotin carboxyl carrier protein	DR0118/2e-27/---	PTHR23151/2.5E-20/--	cellular_component:GO:0044444//cytoplasmic part;	255
CL18970.Contig2_All	AT5G16390	Q42533	BCCP1_ARATH	Biotin carboxyl carrier protein of acetyl-CoA carboxylase 1, chloroplastic (AtBCCP1) (BCCP-1)	BCCP1 CAC1 At5g16390 MQK4.12	gi|604320773|gb|EYU31591.1|/1.93496e-78/hypothetical protein MIMGU_mgv1a011799mg [Erythranthe guttata]	gi|530891827|gb|JX999995.1|/1e-28/Cocos nucifera biotin carboxyl carrier protein (BCCP) mRNA, complete cds	sp|Q42533|BCCP1_ARATH/8e-63/Biotin carboxyl carrier protein of acetyl-CoA carboxylase 1, chloroplastic OS=Arabidopsis thaliana GN=BCCP1 PE=1 SV=2	pxb:103955683/1e-77/biotin carboxyl carrier protein of acetyl-CoA carboxylase 2, chloroplastic-like; K02160 acetyl-CoA carboxylase biotin carboxyl carrier protein	DR0118/3e-29/---	PTHR23151/9.9E-21/--	NA	280
CL18970.Contig3_All	AT5G16390	Q42533	BCCP1_ARATH	Biotin carboxyl carrier protein of acetyl-CoA carboxylase 1, chloroplastic (AtBCCP1) (BCCP-1)	BCCP1 CAC1 At5g16390 MQK4.12	gi|604320773|gb|EYU31591.1|/1.50459e-75/hypothetical protein MIMGU_mgv1a011799mg [Erythranthe guttata]	gi|530891827|gb|JX999995.1|/1e-28/Cocos nucifera biotin carboxyl carrier protein (BCCP) mRNA, complete cds	sp|Q42533|BCCP1_ARATH/2e-64/Biotin carboxyl carrier protein of acetyl-CoA carboxylase 1, chloroplastic OS=Arabidopsis thaliana GN=BCCP1 PE=1 SV=2	pxb:103955683/1e-73/biotin carboxyl carrier protein of acetyl-CoA carboxylase 2, chloroplastic-like; K02160 acetyl-CoA carboxylase biotin carboxyl carrier protein	DR0118/1e-28/---	PR01071/4.1E-19/Acetyl-CoA biotin carboxyl carrier protein signature	NA	280
CL7124.Contig1_All	AT5G16390	Q42533	BCCP1_ARATH	Biotin carboxyl carrier protein of acetyl-CoA carboxylase 1, chloroplastic (AtBCCP1) (BCCP-1)	BCCP1 CAC1 At5g16390 MQK4.12	gi|255547536|ref|XP_002514825.1|/3.03137e-91/Biotin carboxyl carrier protein subunit of of Het-ACCase (BCCP1) [Ricinus communis] &gt;gi|223545876|gb|EEF47379.1| Biotin carboxyl carrier protein subunit of of Het-ACCase (BCCP1) [Ricinus communis]	gi|469469467|gb|KC342949.1|/1e-65/Camellia chekiangoleosa isolate zjs01 biotin carboxyl carrier protein subunit (BCCP) mRNA, complete cds	sp|Q42533|BCCP1_ARATH/2e-67/Biotin carboxyl carrier protein of acetyl-CoA carboxylase 1, chloroplastic OS=Arabidopsis thaliana GN=BCCP1 PE=1 SV=2	jcu:105644890/4e-104/biotin carboxyl carrier protein of acetyl-CoA carboxylase, chloroplastic; K02160 acetyl-CoA carboxylase biotin carboxyl carrier protein	DR0118/1e-30/---	PTHR23151/4.1E-20/--	NA	280
CL13627.Contig1_All	AT5G35360	O04983	ACCC_ARATH	Biotin carboxylase, chloroplastic (EC 6.3.4.14) (Acetyl-CoA carboxylase subunit A) (ACC) (EC 6.4.1.2)	CAC2 At5g35360 T26D22.8	gi|326514592|dbj|BAJ96283.1|/0/predicted protein [Hordeum vulgare subsp. vulgare]	gi|159476497|ref|XM_001696296.1|/2e-08/Chlamydomonas reinhardtii strain CC-503 cw92 mt+	sp|Q42777|MCCA_SOYBN/5e-84/Methylcrotonoyl-CoA carboxylase subunit alpha, mitochondrial OS=Glycine max GN=MCCA PE=1 SV=2	mis:MICPUN_96455/0.0/PYC; pyruvate carboyxlase; K01958 pyruvate carboxylase [EC:6.4.1.1]	YBR218c/0.0/---	SM00878/9.6E-51/Biotin carboxylase C-terminal domain	NA	537
CL4542.Contig1_All	AT5G35360	O04983	ACCC_ARATH	Biotin carboxylase, chloroplastic (EC 6.3.4.14) (Acetyl-CoA carboxylase subunit A) (ACC) (EC 6.4.1.2)	CAC2 At5g35360 T26D22.8	gi|359479709|ref|XP_003632341.1|/0/PREDICTED: methylcrotonoyl-CoA carboxylase subunit alpha, mitochondrial-like [Vitis vinifera] &gt;gi|296085234|emb|CBI28729.3| unnamed protein product [Vitis vinifera]	gi|359479708|ref|XM_003632293.1|/0.0/PREDICTED: Vitis vinifera methylcrotonoyl-CoA carboxylase subunit alpha, mitochondrial-like (LOC100853875), mRNA	sp|Q42777|MCCA_SOYBN/0.0/Methylcrotonoyl-CoA carboxylase subunit alpha, mitochondrial OS=Glycine max GN=MCCA PE=1 SV=2	vvi:100853875/0.0/methylcrotonoyl-CoA carboxylase subunit alpha, mitochondrial; K01968 3-methylcrotonyl-CoA carboxylase alpha subunit [EC:6.4.1.4]	RSc0265/5e-152/---	PTHR18866:SF76/0.0/--	biological_process:GO:0008152//metabolic process;molecular_function:GO:0004075//biotin carboxylase activity;GO:0046872//metal ion binding;GO:0005524//ATP binding;	537
CL4542.Contig3_All	AT5G35360	O04983	ACCC_ARATH	Biotin carboxylase, chloroplastic (EC 6.3.4.14) (Acetyl-CoA carboxylase subunit A) (ACC) (EC 6.4.1.2)	CAC2 At5g35360 T26D22.8	gi|359479709|ref|XP_003632341.1|/0/PREDICTED: methylcrotonoyl-CoA carboxylase subunit alpha, mitochondrial-like [Vitis vinifera] &gt;gi|296085234|emb|CBI28729.3| unnamed protein product [Vitis vinifera]	gi|359479708|ref|XM_003632293.1|/0.0/PREDICTED: Vitis vinifera methylcrotonoyl-CoA carboxylase subunit alpha, mitochondrial-like (LOC100853875), mRNA	sp|Q42777|MCCA_SOYBN/0.0/Methylcrotonoyl-CoA carboxylase subunit alpha, mitochondrial OS=Glycine max GN=MCCA PE=1 SV=2	vvi:100853875/0.0/methylcrotonoyl-CoA carboxylase subunit alpha, mitochondrial; K01968 3-methylcrotonyl-CoA carboxylase alpha subunit [EC:6.4.1.4]	mll7727/4e-167/---	PF02785/2.1E-34/Biotin carboxylase C-terminal domain	biological_process:GO:0008152//metabolic process;molecular_function:GO:0004075//biotin carboxylase activity;GO:0046872//metal ion binding;GO:0005524//ATP binding;	537
CL7345.Contig10_All	AT5G35360	O04983	ACCC_ARATH	Biotin carboxylase, chloroplastic (EC 6.3.4.14) (Acetyl-CoA carboxylase subunit A) (ACC) (EC 6.4.1.2)	CAC2 At5g35360 T26D22.8	gi|586598169|gb|AHJ61046.1|/0/biotin carboxylase [Vernicia fordii]	gi|225445663|ref|XM_002266453.1|/0.0/PREDICTED: Vitis vinifera biotin carboxylase 1, chloroplastic-like (LOC100251795), mRNA	sp|B9HBA8|ACCC1_POPTR/0.0/Biotin carboxylase 1, chloroplastic OS=Populus trichocarpa GN=POPTRDRAFT_831870 PE=2 SV=1	tcc:TCM_039756/0.0/Biotin carboxylase 1, chloroplastic isoform 1; K01961 acetyl-CoA carboxylase, biotin carboxylase subunit [EC:6.4.1.2 6.3.4.14]	alr0939/1e-174/---	PS50975/51.214/ATP-grasp fold profile.	biological_process:GO:2001295//malonyl-CoA biosynthetic process;GO:0006633//fatty acid biosynthetic process;cellular_component:GO:0009941//chloroplast envelope;GO:0009570//chloroplast stroma;molecular_function:GO:0003989//acetyl-CoA carboxylase activity;GO:0004075//biotin carboxylase activity;GO:0005524//ATP binding;GO:0046872//metal ion binding;	537
CL7345.Contig1_All	AT5G35360	O04983	ACCC_ARATH	Biotin carboxylase, chloroplastic (EC 6.3.4.14) (Acetyl-CoA carboxylase subunit A) (ACC) (EC 6.4.1.2)	CAC2 At5g35360 T26D22.8	gi|586598169|gb|AHJ61046.1|/0/biotin carboxylase [Vernicia fordii]	gi|225445663|ref|XM_002266453.1|/0.0/PREDICTED: Vitis vinifera biotin carboxylase 1, chloroplastic-like (LOC100251795), mRNA	sp|B9HBA8|ACCC1_POPTR/0.0/Biotin carboxylase 1, chloroplastic OS=Populus trichocarpa GN=POPTRDRAFT_831870 PE=2 SV=1	tcc:TCM_039756/0.0/Biotin carboxylase 1, chloroplastic isoform 1; K01961 acetyl-CoA carboxylase, biotin carboxylase subunit [EC:6.4.1.2 6.3.4.14]	alr0939/9e-175/---	PF02786/3.6E-81/Carbamoyl-phosphate synthase L chain, ATP binding domain	biological_process:GO:2001295//malonyl-CoA biosynthetic process;GO:0006633//fatty acid biosynthetic process;cellular_component:GO:0009941//chloroplast envelope;GO:0009570//chloroplast stroma;molecular_function:GO:0003989//acetyl-CoA carboxylase activity;GO:0004075//biotin carboxylase activity;GO:0005524//ATP binding;GO:0046872//metal ion binding;	537
CL7345.Contig2_All	AT5G35360	O04983	ACCC_ARATH	Biotin carboxylase, chloroplastic (EC 6.3.4.14) (Acetyl-CoA carboxylase subunit A) (ACC) (EC 6.4.1.2)	CAC2 At5g35360 T26D22.8	gi|698524278|ref|XP_009758945.1|/0/PREDICTED: biotin carboxylase 1, chloroplastic [Nicotiana sylvestris]	gi|225445663|ref|XM_002266453.1|/0.0/PREDICTED: Vitis vinifera biotin carboxylase 1, chloroplastic-like (LOC100251795), mRNA	sp|B9HBA8|ACCC1_POPTR/0.0/Biotin carboxylase 1, chloroplastic OS=Populus trichocarpa GN=POPTRDRAFT_831870 PE=2 SV=1	tcc:TCM_039756/0.0/Biotin carboxylase 1, chloroplastic isoform 1; K01961 acetyl-CoA carboxylase, biotin carboxylase subunit [EC:6.4.1.2 6.3.4.14]	alr0939/9e-176/---	PTHR18866/0.0/--	NA	537
CL7345.Contig3_All	AT5G35360	O04983	ACCC_ARATH	Biotin carboxylase, chloroplastic (EC 6.3.4.14) (Acetyl-CoA carboxylase subunit A) (ACC) (EC 6.4.1.2)	CAC2 At5g35360 T26D22.8	gi|586598169|gb|AHJ61046.1|/0/biotin carboxylase [Vernicia fordii]	gi|225445663|ref|XM_002266453.1|/0.0/PREDICTED: Vitis vinifera biotin carboxylase 1, chloroplastic-like (LOC100251795), mRNA	sp|B9HBA8|ACCC1_POPTR/0.0/Biotin carboxylase 1, chloroplastic OS=Populus trichocarpa GN=POPTRDRAFT_831870 PE=2 SV=1	tcc:TCM_039756/0.0/Biotin carboxylase 1, chloroplastic isoform 1; K01961 acetyl-CoA carboxylase, biotin carboxylase subunit [EC:6.4.1.2 6.3.4.14]	alr0939/2e-176/---	PTHR18866:SF79/0.0/--	biological_process:GO:2001295//malonyl-CoA biosynthetic process;GO:0006633//fatty acid biosynthetic process;cellular_component:GO:0009941//chloroplast envelope;GO:0009570//chloroplast stroma;molecular_function:GO:0003989//acetyl-CoA carboxylase activity;GO:0004075//biotin carboxylase activity;GO:0005524//ATP binding;GO:0046872//metal ion binding;	537
CL7345.Contig5_All	AT5G35360	O04983	ACCC_ARATH	Biotin carboxylase, chloroplastic (EC 6.3.4.14) (Acetyl-CoA carboxylase subunit A) (ACC) (EC 6.4.1.2)	CAC2 At5g35360 T26D22.8	gi|586598169|gb|AHJ61046.1|/0/biotin carboxylase [Vernicia fordii]	gi|225445663|ref|XM_002266453.1|/0.0/PREDICTED: Vitis vinifera biotin carboxylase 1, chloroplastic-like (LOC100251795), mRNA	sp|B9HBA8|ACCC1_POPTR/0.0/Biotin carboxylase 1, chloroplastic OS=Populus trichocarpa GN=POPTRDRAFT_831870 PE=2 SV=1	pop:POPTR_0006s07780g/0.0/POPTRDRAFT_831870; biotin carboxylase precursor family protein; K01961 acetyl-CoA carboxylase, biotin carboxylase subunit [EC:6.4.1.2 6.3.4.14]	alr0939/5e-176/---	PTHR18866/0.0/--	biological_process:GO:2001295//malonyl-CoA biosynthetic process;GO:0006633//fatty acid biosynthetic process;cellular_component:GO:0009941//chloroplast envelope;GO:0009570//chloroplast stroma;molecular_function:GO:0003989//acetyl-CoA carboxylase activity;GO:0004075//biotin carboxylase activity;GO:0005524//ATP binding;GO:0046872//metal ion binding;	537
CL7345.Contig6_All	AT5G35360	O04983	ACCC_ARATH	Biotin carboxylase, chloroplastic (EC 6.3.4.14) (Acetyl-CoA carboxylase subunit A) (ACC) (EC 6.4.1.2)	CAC2 At5g35360 T26D22.8	gi|586598169|gb|AHJ61046.1|/0/biotin carboxylase [Vernicia fordii]	gi|225445663|ref|XM_002266453.1|/0.0/PREDICTED: Vitis vinifera biotin carboxylase 1, chloroplastic-like (LOC100251795), mRNA	sp|B9HBA8|ACCC1_POPTR/0.0/Biotin carboxylase 1, chloroplastic OS=Populus trichocarpa GN=POPTRDRAFT_831870 PE=2 SV=1	tcc:TCM_039756/0.0/Biotin carboxylase 1, chloroplastic isoform 1; K01961 acetyl-CoA carboxylase, biotin carboxylase subunit [EC:6.4.1.2 6.3.4.14]	alr0939/2e-174/---	PF00289/8.6E-38/Carbamoyl-phosphate synthase L chain, N-terminal domain	biological_process:GO:2001295//malonyl-CoA biosynthetic process;GO:0006633//fatty acid biosynthetic process;cellular_component:GO:0009941//chloroplast envelope;GO:0009570//chloroplast stroma;molecular_function:GO:0003989//acetyl-CoA carboxylase activity;GO:0004075//biotin carboxylase activity;GO:0005524//ATP binding;GO:0046872//metal ion binding;	537
CL7345.Contig7_All	AT5G35360	O04983	ACCC_ARATH	Biotin carboxylase, chloroplastic (EC 6.3.4.14) (Acetyl-CoA carboxylase subunit A) (ACC) (EC 6.4.1.2)	CAC2 At5g35360 T26D22.8	gi|703139285|ref|XP_010106943.1|/0/Biotin carboxylase 1 [Morus notabilis] &gt;gi|587925564|gb|EXC12825.1| Biotin carboxylase 1 [Morus notabilis]	gi|225445663|ref|XM_002266453.1|/0.0/PREDICTED: Vitis vinifera biotin carboxylase 1, chloroplastic-like (LOC100251795), mRNA	sp|B9HBA8|ACCC1_POPTR/0.0/Biotin carboxylase 1, chloroplastic OS=Populus trichocarpa GN=POPTRDRAFT_831870 PE=2 SV=1	tcc:TCM_039756/0.0/Biotin carboxylase 1, chloroplastic isoform 1; K01961 acetyl-CoA carboxylase, biotin carboxylase subunit [EC:6.4.1.2 6.3.4.14]	alr0939/6e-174/---	PF02785/5.4E-37/Biotin carboxylase C-terminal domain	NA	537
CL7345.Contig8_All	AT5G35360	O04983	ACCC_ARATH	Biotin carboxylase, chloroplastic (EC 6.3.4.14) (Acetyl-CoA carboxylase subunit A) (ACC) (EC 6.4.1.2)	CAC2 At5g35360 T26D22.8	gi|586598169|gb|AHJ61046.1|/0/biotin carboxylase [Vernicia fordii]	gi|225445663|ref|XM_002266453.1|/0.0/PREDICTED: Vitis vinifera biotin carboxylase 1, chloroplastic-like (LOC100251795), mRNA	sp|B9HBA8|ACCC1_POPTR/0.0/Biotin carboxylase 1, chloroplastic OS=Populus trichocarpa GN=POPTRDRAFT_831870 PE=2 SV=1	tcc:TCM_039756/0.0/Biotin carboxylase 1, chloroplastic isoform 1; K01961 acetyl-CoA carboxylase, biotin carboxylase subunit [EC:6.4.1.2 6.3.4.14]	alr0939/4e-176/---	PTHR18866:SF79/0.0/--	NA	537
CL7345.Contig9_All	AT5G35360	O04983	ACCC_ARATH	Biotin carboxylase, chloroplastic (EC 6.3.4.14) (Acetyl-CoA carboxylase subunit A) (ACC) (EC 6.4.1.2)	CAC2 At5g35360 T26D22.8	gi|586598169|gb|AHJ61046.1|/0/biotin carboxylase [Vernicia fordii]	gi|225445663|ref|XM_002266453.1|/0.0/PREDICTED: Vitis vinifera biotin carboxylase 1, chloroplastic-like (LOC100251795), mRNA	sp|B9HBA8|ACCC1_POPTR/0.0/Biotin carboxylase 1, chloroplastic OS=Populus trichocarpa GN=POPTRDRAFT_831870 PE=2 SV=1	tcc:TCM_039756/0.0/Biotin carboxylase 1, chloroplastic isoform 1; K01961 acetyl-CoA carboxylase, biotin carboxylase subunit [EC:6.4.1.2 6.3.4.14]	alr0939/2e-176/---	PF00289/8.6E-38/Carbamoyl-phosphate synthase L chain, N-terminal domain	biological_process:GO:2001295//malonyl-CoA biosynthetic process;GO:0006633//fatty acid biosynthetic process;cellular_component:GO:0009941//chloroplast envelope;GO:0009570//chloroplast stroma;molecular_function:GO:0003989//acetyl-CoA carboxylase activity;GO:0004075//biotin carboxylase activity;GO:0005524//ATP binding;GO:0046872//metal ion binding;	537
CL8489.Contig1_All	AT5G46290	P52410	KASC1_ARATH	3-oxoacyl-[acyl-carrier-protein] synthase I, chloroplastic (EC 2.3.1.41) (Beta-ketoacyl-ACP synthase I) (KAS I)	KAS1 At5g46290 MPL12.7	gi|460398498|ref|XP_004244796.1|/0/PREDICTED: 3-oxoacyl-[acyl-carrier-protein] synthase I, chloroplastic [Solanum lycopersicum]	gi|359483853|ref|XM_002272838.2|/0.0/PREDICTED: Vitis vinifera 3-oxoacyl-[acyl-carrier-protein] synthase I, chloroplastic-like (LOC100258842), mRNA	sp|P52410|KASC1_ARATH/0.0/3-oxoacyl-[acyl-carrier-protein] synthase I, chloroplastic OS=Arabidopsis thaliana GN=KAS1 PE=2 SV=2	sly:101264039/0.0/3-oxoacyl-[acyl-carrier-protein] synthase I, chloroplastic; K09458 3-oxoacyl-[acyl-carrier-protein] synthase II [EC:2.3.1.179]	CT770/8e-129/---	PF00109/4.0E-46/Beta-ketoacyl synthase, N-terminal domain	NA	473
CL8489.Contig2_All	AT5G46290	P52410	KASC1_ARATH	3-oxoacyl-[acyl-carrier-protein] synthase I, chloroplastic (EC 2.3.1.41) (Beta-ketoacyl-ACP synthase I) (KAS I)	KAS1 At5g46290 MPL12.7	gi|659068376|ref|XP_008444105.1|/0/PREDICTED: 3-oxoacyl-[acyl-carrier-protein] synthase I, chloroplastic [Cucumis melo]	gi|359483853|ref|XM_002272838.2|/0.0/PREDICTED: Vitis vinifera 3-oxoacyl-[acyl-carrier-protein] synthase I, chloroplastic-like (LOC100258842), mRNA	sp|P52410|KASC1_ARATH/0.0/3-oxoacyl-[acyl-carrier-protein] synthase I, chloroplastic OS=Arabidopsis thaliana GN=KAS1 PE=2 SV=2	cmo:103487541/0.0/3-oxoacyl-[acyl-carrier-protein] synthase I, chloroplastic; K09458 3-oxoacyl-[acyl-carrier-protein] synthase II [EC:2.3.1.179]	CT770/7e-136/---	PTHR11712/0.0/--	biological_process:GO:0006633//fatty acid biosynthetic process;molecular_function:GO:0016747//transferase activity, transferring acyl groups other than amino-acyl groups;	473
Unigene1643_All	AT5G46290	P52410	KASC1_ARATH	3-oxoacyl-[acyl-carrier-protein] synthase I, chloroplastic (EC 2.3.1.41) (Beta-ketoacyl-ACP synthase I) (KAS I)	KAS1 At5g46290 MPL12.7	gi|643711842|gb|KDP25270.1|/0/hypothetical protein JCGZ_20426 [Jatropha curcas]	gi|225426279|ref|XM_002265171.1|/0.0/PREDICTED: Vitis vinifera 3-oxoacyl-[acyl-carrier-protein] synthase I, chloroplastic-like (LOC100242694), mRNA	sp|P52410|KASC1_ARATH/0.0/3-oxoacyl-[acyl-carrier-protein] synthase I, chloroplastic OS=Arabidopsis thaliana GN=KAS1 PE=2 SV=2	jcu:105645646/0.0/3-oxoacyl-[acyl-carrier-protein] synthase I, chloroplastic-like; K09458 3-oxoacyl-[acyl-carrier-protein] synthase II [EC:2.3.1.179]	CT770/6e-126/---	PS00606/-/Beta-ketoacyl synthases active site.	biological_process:GO:0006633//fatty acid biosynthetic process;molecular_function:GO:0004315//3-oxoacyl-[acyl-carrier-protein] synthase activity;	473
Unigene22346_All	AT5G46290	P52410	KASC1_ARATH	3-oxoacyl-[acyl-carrier-protein] synthase I, chloroplastic (EC 2.3.1.41) (Beta-ketoacyl-ACP synthase I) (KAS I)	KAS1 At5g46290 MPL12.7	gi|590679413|ref|XP_007040574.1|/0/3-ketoacyl-acyl carrier protein synthase I [Theobroma cacao] &gt;gi|508777819|gb|EOY25075.1| 3-ketoacyl-acyl carrier protein synthase I [Theobroma cacao]	gi|225426279|ref|XM_002265171.1|/7e-74/PREDICTED: Vitis vinifera 3-oxoacyl-[acyl-carrier-protein] synthase I, chloroplastic-like (LOC100242694), mRNA	sp|P52410|KASC1_ARATH/0.0/3-oxoacyl-[acyl-carrier-protein] synthase I, chloroplastic OS=Arabidopsis thaliana GN=KAS1 PE=2 SV=2	tcc:TCM_016498/0.0/3-ketoacyl-acyl carrier protein synthase I; K09458 3-oxoacyl-[acyl-carrier-protein] synthase II [EC:2.3.1.179]	CT770/4e-116/---	PF00109/1.4E-53/Beta-ketoacyl synthase, N-terminal domain	NA	473
Unigene719_All	ATCG00500	P56765	ACCD_ARATH	Acetyl-coenzyme A carboxylase carboxyl transferase subunit beta, chloroplastic (ACCase subunit beta) (Acetyl-CoA carboxylase carboxyltransferase subunit beta) (EC 6.4.1.2)	accD AtCg00500	gi|573015347|gb|AHF71927.1|/0/acetyl-CoA carboxylase carboxyl transferase beta (chloroplast) [Paeonia sp. Sd0052]	gi|491650349|gb|KC588388.1|/0.0/Liquidambar formosana chloroplast, complete genome	sp|B1A944|ACCD_CARPA/0.0/Acetyl-coenzyme A carboxylase carboxyl transferase subunit beta, chloroplastic OS=Carica papaya GN=accD PE=3 SV=1	tcc:ThcaC_p029/0.0/accD; acetyl-CoA carboxylase carboxyltransferase beta subunit; K01963 acetyl-CoA carboxylase carboxyl transferase subunit beta [EC:6.4.1.2]	sll0336/3e-80/---	PR01070/3.9E-44/Acetyl-CoA carboxylase carboxyl transferase beta subunit signature	NA	488
CL15427.Contig2_All	AT1G16060	Q94AN4	AP2L1_ARATH	AP2-like ethylene-responsive transcription factor At1g16060	At1g16060 T24D18.16	gi|590616529|ref|XP_007023531.1|/1.09422e-145/AP2 domain-containing transcription factor, putative [Theobroma cacao] &gt;gi|508778897|gb|EOY26153.1| AP2 domain-containing transcription factor, putative [Theobroma cacao]	gi|225443244|ref|XM_002272123.1|/1e-127/PREDICTED: Vitis vinifera AP2-like ethylene-responsive transcription factor At1g16060-like (LOC100260401), mRNA	sp|Q94AN4|AP2L1_ARATH/7e-112/AP2-like ethylene-responsive transcription factor At1g16060 OS=Arabidopsis thaliana GN=At1g16060 PE=2 SV=1	vvi:100255268/1e-148/AP2-like ethylene-responsive transcription factor At1g16060; K09285 AP2-like factor, ANT lineage	NA	PS51032/18.334/AP2/ERF domain profile.	NA	345
Unigene1354_All	AT1G79700	A0A1P8ATB5	A0A1P8ATB5_ARATH	Integrase-type DNA-binding superfamily protein	WRI4 WRINKLED 4 At1g79700 F20B17.12 F20B17_12	gi|720030183|ref|XP_010265446.1|/1.38134e-167/PREDICTED: AP2-like ethylene-responsive transcription factor AIL5 [Nelumbo nucifera]	gi|470123741|ref|XM_004297832.1|/1e-125/PREDICTED: Fragaria vesca subsp. vesca AP2-like ethylene-responsive transcription factor AIL5-like (LOC101293087), mRNA	sp|Q6PQQ3|AIL5_ARATH/1e-122/AP2-like ethylene-responsive transcription factor AIL5 OS=Arabidopsis thaliana GN=AIL5 PE=2 SV=2	cit:102611374/1e-156/AP2-like ethylene-responsive transcription factor AIL5-like; K09285 AP2-like factor, ANT lineage	NA	PF00847/1.1E-12/AP2 domain	biological_process:GO:0007275//multicellular organismal development;	231
CL31.Contig6_All	AT1G79700	A0A1P8ATD6	A0A1P8ATD6_ARATH	Integrase-type DNA-binding superfamily protein	WRI4 WRINKLED 4 At1g79700 F20B17.12 F20B17_12	gi|590649660|ref|XP_007032458.1|/3.89072e-79/Integrase-type DNA-binding superfamily protein [Theobroma cacao] &gt;gi|508711487|gb|EOY03384.1| Integrase-type DNA-binding superfamily protein [Theobroma cacao]	gi|357501656|ref|XM_003621069.1|/1e-35/Medicago truncatula AP2-like ethylene-responsive transcription factor (MTR_7g009410) mRNA, complete cds	sp|Q6X5Y6|WRI1_ARATH/9e-49/Ethylene-responsive transcription factor WRI1 OS=Arabidopsis thaliana GN=WRI1 PE=2 SV=1	vvi:100254153/3e-81/AP2-like ethylene-responsive transcription factor At1g16060; K09285 AP2-like factor, ANT lineage	NA	NA	NA	237
CL7360.Contig1_All	AT1G79700	A0A1P8ATD6	A0A1P8ATD6_ARATH	Integrase-type DNA-binding superfamily protein	WRI4 WRINKLED 4 At1g79700 F20B17.12 F20B17_12	gi|590706605|ref|XP_007047768.1|/1.84926e-108/AP2-like ethylene-responsive transcription factor AIL6 [Theobroma cacao] &gt;gi|508700029|gb|EOX91925.1| AP2-like ethylene-responsive transcription factor AIL6 [Theobroma cacao]	gi|359497498|ref|XM_003635493.1|/1e-112/PREDICTED: Vitis vinifera AP2-like ethylene-responsive transcription factor AIL6-like (LOC100854470), mRNA	sp|Q52QU2|AIL6_ARATH/2e-87/AP2-like ethylene-responsive transcription factor AIL6 OS=Arabidopsis thaliana GN=AIL6 PE=2 SV=1	tcc:TCM_000974/3e-109/AP2-like ethylene-responsive transcription factor AIL6; K09285 AP2-like factor, ANT lineage	NA	PTHR32467/3.1E-131/--	NA	237
Unigene4113_All	AT1G79700	A0A1P8ATD6	A0A1P8ATD6_ARATH	Integrase-type DNA-binding superfamily protein	WRI4 WRINKLED 4 At1g79700 F20B17.12 F20B17_12	gi|590649660|ref|XP_007032458.1|/6.53781e-84/Integrase-type DNA-binding superfamily protein [Theobroma cacao] &gt;gi|508711487|gb|EOY03384.1| Integrase-type DNA-binding superfamily protein [Theobroma cacao]	gi|357501656|ref|XM_003621069.1|/1e-35/Medicago truncatula AP2-like ethylene-responsive transcription factor (MTR_7g009410) mRNA, complete cds	sp|Q6X5Y6|WRI1_ARATH/1e-48/Ethylene-responsive transcription factor WRI1 OS=Arabidopsis thaliana GN=WRI1 PE=2 SV=1	vvi:100254153/1e-85/AP2-like ethylene-responsive transcription factor At1g16060; K09285 AP2-like factor, ANT lineage	NA	NA	NA	237
CL2880.Contig1_All	AT1G79700	A0JPZ8	AP2L3_ARATH	AP2-like ethylene-responsive transcription factor At1g79700	At1g79700 F19K16.32 F20B17.12	gi|147774753|emb|CAN63760.1|/0/hypothetical protein VITISV_008633 [Vitis vinifera]	gi|359476737|ref|XM_002269804.2|/1e-149/PREDICTED: Vitis vinifera AP2-like ethylene-responsive transcription factor BBM-like (LOC100241060), mRNA	sp|Q8L3U3|BBM1_BRANA/3e-135/AP2-like ethylene-responsive transcription factor BBM1 OS=Brassica napus GN=BBM1 PE=2 SV=1	vvi:100241060/0.0/AP2-like ethylene-responsive transcription factor BBM; K09285 AP2-like factor, ANT lineage	NA	PF00847/2.4E-12/AP2 domain	biological_process:GO:0006351//transcription, DNA-templated;molecular_function:GO:0016491//oxidoreductase activity;	303
Unigene31937_All	AT1G79700	A8MQS2	A8MQS2_ARATH	Integrase-type DNA-binding superfamily protein	WRI4 WRINKLED 4 At1g79700 F20B17.12 F20B17_12	gi|590706605|ref|XP_007047768.1|/0/AP2-like ethylene-responsive transcription factor AIL6 [Theobroma cacao] &gt;gi|508700029|gb|EOX91925.1| AP2-like ethylene-responsive transcription factor AIL6 [Theobroma cacao]	gi|359497498|ref|XM_003635493.1|/1e-147/PREDICTED: Vitis vinifera AP2-like ethylene-responsive transcription factor AIL6-like (LOC100854470), mRNA	sp|Q52QU2|AIL6_ARATH/4e-163/AP2-like ethylene-responsive transcription factor AIL6 OS=Arabidopsis thaliana GN=AIL6 PE=2 SV=1	tcc:TCM_000974/0.0/AP2-like ethylene-responsive transcription factor AIL6; K09285 AP2-like factor, ANT lineage	NA	PTHR32467/5.2E-182/--	NA	313
CL16611.Contig2_All	AT1G74960	Q9C9P4	KASC2_ARATH	3-oxoacyl-[acyl-carrier-protein] synthase II, chloroplastic (EC 2.3.1.41) (Beta-ketoacyl-acyl-carrier-protein synthase II) (AtKAS2) (Beta-ketoacyl-ACP synthetase 2) (Protein FATTY ACID BIOSYNTHESIS 1)	KAS2 FAB1 At1g74960 F25A4.7 F9E10.19	gi|720018308|ref|XP_010261746.1|/0/PREDICTED: 3-oxoacyl-[acyl-carrier-protein] synthase II, chloroplastic-like [Nelumbo nucifera] &gt;gi|720018311|ref|XP_010261747.1| PREDICTED: 3-oxoacyl-[acyl-carrier-protein] synthase II, chloroplastic-like [Nelumbo nucifera]	gi|469469477|gb|KC342954.1|/0.0/Camellia chekiangoleosa isolate zjs01 ketoacyl-ACP synthase II (KAS II) mRNA, complete cds	sp|Q9C9P4|KASC2_ARATH/0.0/3-oxoacyl-[acyl-carrier-protein] synthase II, chloroplastic OS=Arabidopsis thaliana GN=KAS2 PE=1 SV=1	vvi:100253210/0.0/3-oxoacyl-[acyl-carrier-protein] synthase II, chloroplastic-like; K09458 3-oxoacyl-[acyl-carrier-protein] synthase II [EC:2.3.1.179]	CT770/1e-123/---	PTHR11712:SF222/0.0/--	NA	541
Unigene2022_All	AT1G08510	Q9SJE2	FATB_ARATH	Palmitoyl-acyl carrier protein thioesterase, chloroplastic (EC 3.1.2.-) (16:0-acyl-carrier protein thioesterase) (16:0-ACP thioesterase) (Acyl-[acyl-carrier-protein] hydrolase) (Acyl-acyl carrier protein thioesterase B1) (AtFATB1)	FATB FATB1 At1g08510 T27G7.19	gi|595858237|ref|XP_007210704.1|/2.18784e-147/hypothetical protein PRUPE_ppa024641mg [Prunus persica] &gt;gi|462406439|gb|EMJ11903.1| hypothetical protein PRUPE_ppa024641mg [Prunus persica]	gi|470123000|ref|XM_004297477.1|/4e-90/PREDICTED: Fragaria vesca subsp. vesca palmitoyl-acyl carrier protein thioesterase, chloroplastic-like (LOC101297137), mRNA	sp|Q9SQI3|FATB_GOSHI/2e-89/Palmitoyl-acyl carrier protein thioesterase, chloroplastic OS=Gossypium hirsutum GN=FATB1 PE=1 SV=1	pmum:103338095/2e-145/palmitoyl-acyl carrier protein thioesterase, chloroplastic-like; K10781 fatty acyl-ACP thioesterase B [EC:3.1.2.14 3.1.2.21]	CAC3591/6e-22/---	PTHR31727/2.2E-149/--	NA	412
[truncated: 868 more rows]
