# Supplementary material for: Transcriptomic analysis of α-linolenic acid content and biosynthesis in Paeonia ostii fruits and seeds
Source: BMC Genomics. 2021 Apr 23;22:297. doi: 10.1186/s12864-021-07594-2 (PMC8063412; doi:10.1186/s12864-021-07594-2)
Supplement: Supplementary file 12 — Additional file 12: Table S4. The relative expression (in FPKM) of Paeonia ostii genes associated with 10 lipid metabolism pathways. [file 12864_2021_7594_MOESM12_ESM.xlsx]

## Sheet: 20190919 Paeonia_ostii_trans_li
GeneName	Unigene	CS0009_P_35DAF	CS0009_P_49DAF	CS0009_P_63DAF	CS0009_P_77DAF	CS0009_P_91DAF	CS0009_P_119DAF	CS0016_P_35DAF	CS0016_P_49DAF	CS0016_P_63DAF	CS0016_P_77DAF	CS0016_P_91DAF	CS0016_P_119DAF	CS0009_T_35DAF	CS0009_T_49DAF	CS0009_T_63DAF	CS0009_T_77DAF	CS0009_T_91DAF	CS0009_T_119DAF	CS0016_T_35DAF	CS0016_T_49DAF	CS0016_T_63DAF	CS0016_T_77DAF	CS0016_T_91DAF	CS0016_T_119DAF	CS0009_K_35DAF	CS0009_K_49DAF	CS0009_K_63DAF	CS0009_K_77DAF	CS0009_K_91DAF	CS0009_K_119DAF	CS0016_K_35DAF	CS0016_K_49DAF	CS0016_K_63DAF	CS0016_K_77DAF	CS0016_K_91DAF	CS0016_K_119DAF
1.De novo plastid FA synthesis, elongation, desaturastion and export
AAS	CL1968.Contig3_All	6.65	8.06	9.03	12.93	6.07	5.1	7.13	8.09	6.13	3.85	3.82	4.06	3.92	4.52	5.18	4.7	3.99	3.21	2.76	2.19	5.46	2.4	3.36	2.62	4.84	4.02	1.34	1.13	1.85	1.57	3.61	4.06	1.02	1.17	1.11	1.63
ABCAT	CL2014.Contig5_All	4.94	4.12	5.48	4.68	3.88	8.43	7.14	7.05	9.06	5.16	12.68	10.61	2.83	3.39	4.24	2.68	5.31	7.31	3.15	4.06	4.86	4.38	9.37	10.56	3	2.02	0.99	0.72	1.51	3.79	4.24	3.83	0.59	0.73	1.41	11.46
ABCAT	CL2014.Contig6_All	6.61	8.88	7.86	7.25	5.77	15.07	6.49	8.83	11.52	6.52	13.1	10.3	2.94	7.39	8.53	6.55	10.48	9.86	3.08	3.85	5.22	4.82	11.42	11.78	3.56	2.5	1.28	0.72	0.56	2.03	2.28	1.75	0.8	0.64	3.04	3.65
ABCAT	Unigene17362_All	13.02	8.48	12.11	20.99	8.74	12.03	11.93	8.86	13.61	10.79	6.93	11.05	1.97	1.56	1.49	1.32	1.75	1.48	1.69	1.14	1.79	1.46	1.86	1.51	1.81	1.42	0.44	0.24	0.76	0.15	2.14	1.28	0.52	0.97	1.05	0.37
ACP-Plastid	CL707.Contig1_All	0	0	0	0	0	0	0.07	0	0.08	0	0	0	0	0	0	0	0	0	0	0	0	0	0	0	0	0	0.08	0	0.28	0	0	0	0	0	0	0
ACP-Plastid	CL707.Contig2_All	77.75	45.05	54.4	71.24	36.66	51.47	71.63	36.39	52.85	17.36	16.57	55.7	0	0	0	0	0	0	0	0.06	0.25	0	0.27	0.5	0	0.07	0	0.15	0	0	0	0	0.08	0	0.08	0
ACP-Plastid	CL8483.Contig1_All	279.17	221.25	164.17	146.3	180.56	171.86	363.04	153.41	148.12	138.08	209.93	232.71	216.07	172.1	161.77	228.92	195.44	133.42	167.61	161.46	124.36	189.49	159.59	186.87	239.56	412.68	598.39	292.51	80.43	34.9	252.98	359.47	684.97	157.6	51.45	45.19
ACP-Plastid	CL8483.Contig2_All	193.05	185.31	127.39	106.64	153.06	139.76	296.32	120.51	117.75	106.62	232.27	175.22	141.59	124.09	123.36	181.88	152.65	118.03	97.1	138.2	118.98	149.71	128.74	155.3	131.37	1305.42	374.54	138.64	296.08	45.25	118.6	1025.03	765.58	50.09	228.94	53.26
ACP-Plastid	CL15648.Contig1_All	0	0	0	0	0.11	0	0	0.19	0	0	0	0	0	0.26	0.26	0.21	0.49	0.11	0.52	0.62	0	2.05	3	0.37	0.14	78.97	6.15	21.7	29.29	0.18	18.9	63.3	26.14	2.51	28.1	0.24
ACP-Plastid	CL15648.Contig2_All	0.16	0	0.07	0.2	0.07	0	28.85	11	6.96	10.47	22.74	42.31	0	0.56	0	10.44	0.18	1.67	30.6	22.02	26.2	34.14	30.95	29.55	5.35	0.18	28.74	0	0.09	3.83	60.5	13.34	154.96	5.59	43.5	12.44
ACP-Plastid	CL15648.Contig3_All	83.93	51.47	38.05	56.14	43.48	67.19	45.14	13.54	12.55	15.22	26.81	57.77	130.72	59.92	68.45	89.18	77.88	87.3	43.01	33.42	29.02	56.67	37.61	43.21	85.78	203.42	81.41	47.07	65.59	7.37	25.25	131.34	32.22	18.73	0.77	9.25
ACP-Plastid	Unigene81990_All	0	0	0	0	0	0	0	0	0	0	0	0	0.13	0	0	0	0	0	0	0	0	0	0	0	0	0	0	0	0	0	0	0	0	0	0	0
alpha-CT	CL1371.Contig2_All	1.27	2.39	1.32	2.29	0.64	1.6	0.69	0.49	0	0.68	0.52	4.47	1.92	1.98	2.5	2.39	3	2.78	2.33	0.78	0.94	1.57	2.7	2.47	1.98	3.97	2.27	2.44	2.36	2.08	2.47	4.17	1.22	1.77	2.29	1.67
alpha-CT	CL1371.Contig3_All	1.65	0	2.75	2.55	1.83	3	2.42	1.51	1.86	1.42	2.13	0.4	3.21	2.4	2.91	3.82	2.18	4.27	2.08	2.42	1.86	2.09	2.37	2.84	2.12	4.57	2.82	1.42	2.16	1.64	2.77	4.24	2.02	1.18	3.44	2.53
alpha-CT	CL15202.Contig2_All	33.23	24.49	25.92	23.39	28.41	26.38	28.37	25.89	39.3	27.18	34.07	26.22	16.37	24.17	20.77	26.95	16.83	10.85	21.35	14	20.54	16.32	16.06	14.13	33.75	46.75	31.46	44.61	31.44	18.44	33.22	46.9	21.98	33.82	31.8	22.44
alpha-CT	CL16462.Contig2_All	2.27	1.82	4.8	8.37	4.59	5.62	2.82	3.23	7.43	2.6	2.02	4.65	1.41	0.87	0.29	1.27	1.32	1.8	1.13	4.07	0.68	1.41	1.75	1.47	0.96	0.1	0.26	0.2	0.53	0	0.81	0.95	0.22	0.3	0.34	0
alpha-CT	CL16462.Contig3_All	6.71	3.08	1.38	5.42	2.49	3.46	2.34	0.3	1.8	0.21	3.42	5.09	0.84	0	0	0.37	1.22	0	1.25	0.63	0.58	1.04	0.73	2.06	1.05	0.64	0	0	0	0	1.69	0	0	0	0	0
alpha-CT	CL16462.Contig4_All	7.01	4.61	12.99	14.76	7.27	13.18	5.44	9.22	17.41	9.71	6.48	12.3	3.28	1.86	1.73	2.38	0.95	5.45	0.92	2.83	4.27	2.57	6.36	1.82	0.24	1.25	0.61	1.08	0.48	1.59	2.4	1.4	0.17	0.68	2.19	2.9
alpha-CT	CL16462.Contig5_All	4.71	5.82	3.03	4.21	0.72	6.13	4.06	5.34	1.52	4.9	3.48	2.95	0	1.38	1.15	1.88	2.32	2.51	3.03	1.38	0.86	0.78	0	1.15	0.77	0.89	1.74	0.15	0	0.73	0.29	0	0.33	0	0.93	1.22
alpha-PDH	CL7951.Contig1_All	78.55	72.05	90.83	70.26	79.29	78.36	84.95	63.23	88.3	83.24	98.72	88.05	108.68	91.23	99.66	72.09	84.02	121.79	97.99	106.32	81.26	83.7	76.86	104.41	100.7	61.83	14.51	7.28	17.29	44.84	81.85	47.77	7.51	8.08	18.2	63.44
alpha-PDH	CL10719.Contig1_All	0.17	1.07	0.4	0.45	0.68	0.48	1.09	0.28	0.48	0.34	0	0.31	0.55	0.09	0.2	0.11	0.14	0.41	0.59	0.07	0.08	0.28	0.34	0.07	0.27	2.32	0.75	1.05	0.34	0.35	0.42	3.01	0.73	0.55	0.7	0.12
alpha-PDH	CL10719.Contig2_All	4.74	3.11	2.64	2.56	1.76	1.2	1.56	2.01	0.89	1.43	0.75	1.67	3.51	1.16	1.99	1.66	1.33	1.73	1.91	1.07	0.86	1.13	1.89	0.68	2.79	6.39	4.71	5.43	4.93	1.82	5.59	6.68	4.01	1.8	3.41	1.96
alpha-PDH	CL10719.Contig3_All	10.5	6.1	7.7	8.05	6.91	5.53	8.75	6.42	5.72	5.24	2.44	3.58	8.33	4.86	4.26	5.69	4.57	5.82	8.8	6.06	3.16	4.31	3.94	4.9	7.95	13.44	6.69	5.39	3.45	2.38	9.52	12.25	5.74	2.75	4.89	3.31
alpha-PDH	CL10719.Contig4_All	33.58	24.9	26.11	20.98	20.41	15.47	27.61	21.33	16.74	17.66	10.49	15.57	32.63	12.43	11.26	22.65	12.6	18.13	27.38	16.44	16.78	12.83	14.22	13.09	27.3	62.03	34.08	25.16	21.22	16.86	36.97	54.87	31.4	18.6	24.88	15.94
alpha-PDH	CL10719.Contig5_All	24.88	14.98	18.24	19.65	20.71	17.11	19.62	17.83	18.66	20.64	20.93	18.39	24.79	17.01	17.4	27.82	13.69	11.33	19.83	15.98	26.56	17.47	13.58	13.28	37.2	82.97	50.93	33.84	33.51	18.49	47.98	90.03	31.46	22.48	23.36	25.22
alpha-PDH	CL10719.Contig6_All	41.92	33.61	58.06	49.62	43.95	34.12	26.8	36.32	23.36	27.32	15.24	27.95	21.52	24.28	22.74	25.68	16.78	8.06	12.48	9.61	9.19	4.79	3.76	3.07	25.39	28.45	8.03	9.4	12.37	8.19	9.1	7.75	6.67	4.88	9.77	3.04
alpha-PDH	CL10973.Contig1_All	0.23	0.72	1.54	0.43	2.69	2.75	0.07	0.97	9.46	2.87	1.91	1.39	0	0	0	0	0	0	0.06	0.24	0	0	0.04	1.21	0	0	0	0	0	0	0.04	0	0	0	0	0
BCCP	CL7124.Contig1_All	0.99	0.56	1.5	0.69	0.64	0.74	0.96	0.22	1.02	2.49	1.65	0.39	0.8	1.66	1.84	0.73	0.65	0.26	0.22	0	0.21	0.33	0.05	0.11	3.62	2.33	0.73	1.01	1.4	0.35	3.67	0.83	0.88	0.65	1.54	1.28
BCCP	CL18970.Contig2_All	0.59	0.53	2.75	1.55	1.13	1.63	0.2	0.61	0.76	1.55	1.39	0.86	1.18	1.21	1.09	1.73	0.71	0.66	1.05	1.34	0.15	0.84	0.94	0.86	0.78	1.62	2.98	0.82	0.17	0.1	1.46	1.45	0.9	0.27	0	0
BCCP	CL18970.Contig3_All	13.42	9.47	9.14	6.78	8.57	5.81	7.77	7.02	8.82	7.87	8.63	6.72	15.17	6.99	8.36	8.87	10.7	9	7.37	9.42	7.01	6.74	7.54	8.03	11.75	29.03	7.7	5.37	3.65	1.23	26.87	21.29	9.91	2.87	2.15	0.92
BCCP	Unigene17464_All	23.48	11.55	8.7	10.14	6.15	1.98	16.8	7.77	7.75	2.16	1.52	2.8	17.51	6.66	8.38	9.39	6.1	10.34	13.8	11.01	3.34	4.33	7.93	6.71	15.31	66.31	25.38	17.97	12.49	0.37	42.57	59.53	19.49	9	10.37	0.7
BC	CL4542.Contig1_All	5.43	5.19	6.34	7.52	5.62	9.63	6.91	5.81	5.69	4.79	4.66	10.15	6.19	8.44	6.53	6.65	9.2	8.96	8.4	7.25	3.85	4.64	6.47	7.32	5.86	6.89	3.41	3.67	6.18	5.32	3.95	5.67	2.79	4.03	8.14	6.21
BC	CL4542.Contig3_All	2.96	2.98	2.63	2.98	2.94	4.04	2.92	3.09	2.95	3.12	3.51	4.62	1.97	3.49	3.04	2.51	4.07	3.49	3.41	3.82	1.27	2.65	4.14	3.5	2.43	2.05	3.2	2.82	2.53	6.35	1.69	2.3	1.01	1.41	3.32	2.91
BC	CL7060.Contig1_All	0	0	0	0	0	0.14	0	0	0	0	0	0	0	0	0	0	0	0.04	0	0	0	0	0	0	0	0	0	0	0	0	0	0	0	0	0	0
BC	CL7345.Contig1_All	4.23	0.99	2.87	2.73	1.14	2.25	1.03	2.03	1.35	2.08	0.4	1.87	5.29	2.75	1.51	3.85	2.93	2.47	3.32	5.8	2.76	3.41	3.53	3.45	3.17	7.21	1.77	1.54	0.51	0.74	4.57	10.14	1.55	0.84	1.87	0.77
BC	CL7345.Contig2_All	1.95	1.11	0.65	1.38	0.36	1.12	2.09	0.38	0.26	1.09	0.35	2.04	2.39	2.49	1.81	2.37	2.03	1.81	3.55	1.93	0.86	1.62	1.52	2.34	3.33	9.99	2.82	0.07	0.4	0	3.37	7.79	2.4	0.67	0.23	0
BC	CL7345.Contig3_All	0.19	0	0	0	0.42	0	0	0.28	0.22	0	0	0.15	0.53	0	0.14	0	0	0	0.43	0.55	0.07	0.22	0.34	0	0.38	0.19	0.21	0.73	0	0.07	0.23	1.57	0.9	0	0.15	0
BC	CL7345.Contig5_All	1.7	1.88	0.93	1.32	1.33	1.58	1.93	0.76	1.36	2.13	1.88	1.97	1.84	2.67	2.05	2.36	1.14	0.79	2.77	1.66	0.77	0.96	0.8	1.99	1.78	4.74	1.64	1.78	1.41	0.27	0.99	2.19	1.13	1.03	1.14	0.13
BC	CL7345.Contig6_All	2.47	1.86	1.3	2.05	1.41	1.97	2.47	1.48	1.86	2.06	2.14	1.99	2.48	3.13	3.22	2.06	2.48	2.76	2.72	2.28	1.56	2.1	1.35	2.45	3.33	8.02	1.41	1.18	0.97	0.49	1.44	5.18	1.21	0.95	0.56	0.49
BC	CL7345.Contig7_All	2.37	1.13	0.94	1.95	0.62	1.07	1.48	0.63	0.98	0.76	0.58	1.36	2.14	2.24	2.19	2.22	1.26	3.31	2.34	2.12	0.88	2.13	1.78	2.37	2.99	2.16	2.36	2.89	0.75	0.03	7.04	8.95	1.9	0.53	0.52	0
BC	CL7345.Contig8_All	6.9	2.27	2.13	3.83	1.73	3.75	3.35	1.36	0.37	2.14	0.97	3.18	9	2.93	4.45	5.41	5.16	10.97	8.44	5.32	1.77	4.66	4.8	4.72	7.75	27.34	6.73	2.48	1.88	0	18.24	22.16	5.08	1.66	0.69	0.12
BC	CL7345.Contig9_All	0	0	0	0.06	0	0.1	0	0	0.14	0	0	0	0	0	0	0	0.23	0	0	0	0	0	0	0.17	0	0	0	0	0	0.13	0	0	0	0	0	0.03
BC	CL7345.Contig10_All	4.68	3.24	1.32	2.06	2.44	2.65	7.28	2.75	3.67	1.8	3.49	3.69	3.83	3.51	4.36	2.97	3.28	1.66	5.53	1.71	1.77	3.65	2.97	3.32	2.76	9.93	2.85	1.82	1.22	0.35	7.71	13.74	2.75	1.08	0.73	0.22
BC	CL13627.Contig1_All	0.06	0.19	0.58	0.12	1.9	1.32	0	0.69	7.72	0.78	1.86	0.99	0	0	0	0	0	0	0.01	0	0	0	0	0.4	0	0	0	0.03	0	0	0	0	0	0	0	0
beta-CT	Unigene719_All	0.94	1.17	0.72	1.15	2.59	1.35	1.32	0.82	1.85	1.46	2.78	0.69	0.3	0.17	0.16	0.12	0.17	0.49	0.33	0.22	0.29	0.14	0.18	1.65	0.37	0.3	0.13	1.46	0.33	0.58	1.06	0.38	0.28	0.19	0.14	0.52
beta-PDH	CL4844.Contig5_All	104.51	111.06	92.16	70.33	84.26	75.59	123.93	67.4	63.81	62.01	102.78	94.08	160.58	186.22	226.13	151.56	146.85	115.03	148.72	205.51	142.51	150.29	111.63	119.79	142.78	146.54	45.68	23	28.05	16.06	102.1	124.5	25.43	10.99	20.85	18.59
beta-PDH	CL9596.Contig1_All	24.59	16.84	20.1	11.81	18.7	12.06	11.4	8.7	16.7	7.74	7.28	16.59	44.25	16.65	18.46	23.48	21.42	34.22	35.58	20.9	8.85	12.09	10.78	9.09	23.65	104.3	34.08	24.33	19.75	2.93	58.72	96.55	36.41	17.86	21.96	2.26
beta-PDH	CL9596.Contig2_All	20.78	14.23	12.27	11.24	13.44	11.92	20.17	15.64	17.33	11.42	14.15	13.2	33.06	14.88	14.88	20.07	11.2	20.18	31.89	19.98	12.26	11.2	18.56	21.78	22.22	79.53	45.96	29.17	23.56	1.6	38.6	78.61	33.46	15.65	15.76	1.03
beta-PDH	CL9963.Contig2_All	0	0	0	0	0	0.32	0	0	0	0	0	0	0	0	0	0	0	0	0	0	0	0	0	0	0	0	0	0	0	0	0	0	0	0	0	0
beta-PDH	CL15730.Contig5_All	13.03	8.78	10.91	19.37	9.99	17.99	12.16	6.48	6.53	6.3	3.72	16.03	12.16	15.94	20.75	18.62	23.37	20.79	8.5	14.58	13.29	19.96	18.31	18.3	9.01	11.93	2.96	1.85	2.39	2.64	6.6	12.36	2.64	0.91	1.85	3.65
beta-PDH	Unigene28699_All	44.66	50.23	65.78	80.44	78.89	71.13	32.68	32.98	34.99	56.18	67.46	55.91	50.2	58.49	61.16	85.26	79.4	78.6	37.41	38.98	35.7	53.67	47.46	52.82	50.77	63.92	43.43	50.72	69.11	218.48	28.75	51.93	58.11	33.08	70.87	182.84
beta-PDH	Unigene36411_All	0.14	1.35	1.91	0.98	3.53	2.78	0	0.8	14.86	2.98	3.1	1.58	0	0	0	0	0	0	0.04	0.07	0	0	0	0.65	0	0	0	0	0	0	0	0	0	0	0	0
beta-PDH	Unigene36412_All	0.34	0	0	0	0.28	0	0.64	0.03	0.18	0.22	0	0.12	0	0	0	0	0	0	0	0	0	0	0	0	0	0	0	0	0	0	0	0	0	0	0	0
DHLAT	Unigene810_All	31.65	18.99	19.52	16.33	23.23	12.73	29.24	15.24	22.5	22.14	20.11	20.15	18.32	16.35	15.18	17.39	10.68	14.77	24.85	12.65	9.44	14.3	10.23	16.42	23.85	49.93	24.35	22.68	15.06	17.52	28.28	39.28	16.19	22.14	13.49	13.73
DHLAT	Unigene21059_All	29.84	14.29	18.98	19.66	18.16	15.84	22.48	11.46	21.66	19.13	22.8	21.56	25.2	20.65	23.38	21.73	18.88	23.75	20.46	21.04	20.22	19.26	14.33	19.99	34.24	69.01	22.18	12.39	7.1	2.71	42.02	54.31	16.47	5.82	4.78	2.57
FATA	Unigene17393_All	27.74	15.25	18.59	22.05	19.67	13.8	28.59	11.8	11.27	11.52	7.68	18.7	30.3	15.28	18.46	31.53	15.35	15.24	26.81	19.99	9.84	13.3	15.32	14.44	36.91	133.32	71.06	40.86	42.04	15.39	47.28	117.05	63.93	19.13	29.38	7.04
FATB	Unigene2022_All	0.13	0	0.52	1.11	0.19	0.4	0	0.12	0.1	0	0	0	0	0	0	0	0	0	0	0	0	0	0	0	0.05	0	0	0	0	0	0	0	0	0	0	0
FATB	Unigene5608_All	0.92	0.54	0.78	0.41	0.19	1	1.56	0.83	0	1.3	0.31	0	0	0.63	0.23	1.62	1.48	2.2	1.93	1.98	0.53	1.53	1.01	2.93	0.87	0.5	0.2	0.97	1.1	0.24	0.33	1.54	2.38	0.79	0.72	0
FATB	Unigene6721_All	127.53	70.96	85.14	70.43	99.55	66.9	97.35	71.07	63.51	64.32	96.62	57.23	153.51	80.25	109.75	92.86	90.86	79.08	112.36	74.78	82.91	76.18	60.79	62.33	117.36	68.81	31.86	45.33	47.14	18.71	80.8	77.42	37.6	27.01	35.9	10.92
HACPS	Unigene4414_All	1.93	0.49	1.26	0.97	2.81	0.55	1.66	1.55	0	2.64	0	2.83	3.09	0	1.43	3.5	5.45	1.15	0.82	0.47	0.87	5.18	4.23	1.52	3.59	3.75	0.93	0.7	0.45	1.9	4.88	3.37	0.84	0.23	0.54	1.07
HACPS	Unigene10927_All	14.29	10.87	16.56	12.25	8.8	13.23	6.3	4.76	3.77	4.81	5.55	9.21	14.75	15.4	22.37	18.74	20.29	11.56	7.78	8.02	10.29	14.06	11.91	11.08	9.75	18	5.82	3.73	7.27	6.47	9.32	11.86	10.68	3.15	5.41	5.73
HACPS	Unigene11512_All	1.74	0.59	0.82	0.74	0.61	1.19	0.09	0.68	0	0	0	0.37	1.3	0.22	1.36	0.61	0.85	1.6	0.43	0	0.35	0.44	0.53	0.49	0.16	0.29	0.1	0.45	0.92	1.99	0	1.8	0.81	0.49	0.52	1.26
HACPS	Unigene11514_All	0.68	0.36	0.35	0.58	0	0.54	0.4	0	0.73	0.58	0.1	1.39	0	1.07	0.94	1.21	2.36	0	0.69	0.73	0.15	0.94	1.5	1.25	0	1.8	0	0.12	0.15	0.33	0.61	0.67	0.34	0.24	0.44	1.72
HACPS	Unigene11692_All	7.06	5.16	7.65	8.15	6.27	7.09	0.19	0.13	0	0.5	0.12	0.15	11.01	5.85	9.12	9.04	11.15	7.68	0.34	0.3	0.27	0.48	0.95	0	6.1	9.15	2.79	2.15	5.51	6.59	0	2.26	2.45	1.09	2.07	2.74
HACPS	Unigene16267_All	7.61	4.14	4.55	6.17	2.61	3.64	4.08	4.82	3.78	1.39	0.37	2.39	6.34	5.9	10.46	5.68	7.97	5.75	4.84	5.02	3.78	5.84	5.32	5.11	6.59	5.97	2.75	0.67	1.77	3.7	3.34	5.6	2.86	0.43	1.54	2.6
HAD	CL117.Contig1_All	0.1	0	0	0	0	0	0	0	0	0	0	0	0	0	0.05	0	0	0	0	0	0	0	0	0	0.54	0	0	0	0	0	0	0	0	0	0	0
HAD	CL117.Contig2_All	15.54	8.3	9.9	5.67	3.27	4.47	12.32	7.01	8.23	0	7.59	0	13.4	5.82	6.3	2.65	7.11	8.84	2.5	7.35	6.81	2.49	3.99	1.96	11.41	25.7	6.67	4.53	1.85	0	21.09	17.47	6.95	0	0.32	0
HAD	CL117.Contig4_All	0	0	0.1	0	0	0.12	0.08	0.18	0.28	0.17	0.16	0.07	0	0.28	0.11	0.22	0.08	0.43	0.05	0.15	0.28	0.23	0.04	0.15	0	0	0.82	0.31	0	0.51	0.33	3.47	0.83	0.16	0	1.82
HAD	CL117.Contig5_All	6.71	5.68	4.71	4.88	7.54	2.48	4.17	5.33	6.55	9.32	5.69	5.75	4.7	6.26	6.91	7.54	3.52	2.85	7.42	2.27	3.9	4.89	2.35	7.63	6.37	8.16	1.5	1.88	2.52	18.13	6.43	2.77	1.73	1.48	2.26	5.91
HAD	CL117.Contig6_All	0	0	0	0	0	0	0	0	0	0	0	0	0	0	0	0.12	0	0	0	0	0	0	0	0.54	0	0.17	0	0.24	0.23	0.91	0	0	0	0	0	0.45
HAD	CL117.Contig7_All	11.65	3.63	4.16	2.54	4.63	2.09	8.08	5.03	3.04	4.68	4.04	2.44	19.63	1.74	2.99	4.06	3.67	4.34	12.18	16.02	5.27	5.98	5.59	4.64	14.54	81.39	19.93	9.74	5.25	0.86	32.75	67.24	29.81	6.37	3.17	0.46
HAD	CL117.Contig8_All	0.56	0.32	1.26	3.34	0.95	1.53	0.47	0.37	1.01	2.88	0.96	2.62	1.25	0.73	1.22	1.17	1.73	2.69	1.54	0.42	0.38	2.33	3.49	0.71	0.2	0.26	0.31	0.56	0.82	1.38	1.04	1.14	0.9	2.85	2.39	3.23
HAD	CL6005.Contig1_All	4.37	1.65	1.29	1.76	1.23	1.17	0.75	2.37	0.65	1.2	1.59	0.33	1.72	0.17	1.82	1.4	0.4	0.78	1.05	0.21	1.47	2.3	0.64	0.68	1.88	1.65	0.58	0.56	0.64	0.47	2.73	0.6	2.13	1.08	0	3
HAD	CL6005.Contig2_All	7.9	5.56	6.69	7.61	4.72	10.06	7.51	12.49	8.07	8.8	7.08	12.29	12.4	10.81	10.83	11.7	9.71	10.59	11.4	4.68	9.51	11.42	9.54	9.1	10.06	2.64	2.59	5.44	0.85	2.6	7.12	8.61	12.25	4.6	1.67	22.98
HAD	CL6005.Contig3_All	14.63	17.08	13.49	17.22	13.5	13.09	17.71	6.98	10.03	14.84	9.61	13.78	23.72	13.66	14.39	18.77	17.55	16.23	16.28	20.09	13.37	22.19	12.56	13.76	12.01	38.47	19.05	17.31	19.06	29.7	14.52	23.96	23.9	12.21	16.35	32.07
HAD	CL6005.Contig4_All	0	0	0	0	0	0	0	0	0	0	0	0	0	0	0.07	0	0	0	0.09	0	0	0	0	0	0	0	0	0	0	0	0	0	0	0	0	0
HAD	CL6005.Contig5_All	18.74	14.3	17.28	16.03	13.64	17.99	12.64	11.79	14.15	13.85	10.03	19.16	23.99	14.73	16.49	17.57	19.04	11.98	14.65	12.45	17.6	22.46	17.24	16.14	18.16	28.87	13.92	6.43	12.7	19.53	15.47	24.06	19.62	3.74	12.07	17.31
HAD	CL6005.Contig6_All	0.08	0	0	0	0.19	0.08	0	0	0.26	0.21	0.62	0.77	0.57	0.22	0.17	0.43	0	0	0	0.23	0	0.27	0.16	0.06	0.09	0.09	0	0	0.15	0.43	0	0.09	0	0	0	0
HAD	Unigene38692_All	0	0	0	0.05	0.56	0.16	0	0	0.92	0.11	0.19	0	0	0	0	0	0	0	0	0	0	0	0	0	0	0	0	0	0	0	0	0	0	0	0	0
HmACC	CL9207.Contig2_All	10.84	10.38	11.42	6.8	6.13	6.15	8.97	10.8	8.43	11.48	21.36	5.06	35.31	54.35	49.31	36.72	64.43	106.08	74.04	127.13	88.97	28.52	75.83	69.07	6.54	5.83	1.38	1.34	1.14	1.27	16.56	7.46	0.45	1.44	1.45	1.08
KAR	CL9289.Contig1_All	1.89	1.21	1.03	1.2	1.61	0.7	3.42	3.03	2.72	2.34	4.73	3.14	0.62	0.39	0.23	0.65	0.29	0.05	0.76	0.21	1.01	1.21	0.28	0	1.83	0.15	0.25	0.06	0.07	0	1.21	0.5	0.3	0.23	0	0
KAR	CL9289.Contig2_All	15.77	33.06	20.64	27.57	31.07	36.43	12.43	9.97	12.17	6	12.05	15.65	25.26	2.28	1.81	2.88	0.72	6.08	2.87	0.45	0.76	0.84	0.67	0.18	7.72	7.82	2.88	7.33	6.54	3.31	2.35	5.17	3.4	2.62	3.71	4.83
KAR	CL9289.Contig3_All	9.86	2.92	3.65	5.37	3.09	0.9	7.63	1.61	0.64	3.45	0.22	2.98	2.81	1.14	0.21	2.02	0.24	0.86	1.35	1.14	2.67	2.34	0.85	1.36	4.88	6.27	0.15	0.17	0.05	0	6.34	1.41	0.5	0	0.21	0
KAR	CL9289.Contig4_All	21.37	15.56	19.92	12.39	28.52	25.85	17.31	20.55	22.91	34.58	50.64	26.17	21.03	20.19	17.15	23.83	16.1	20.89	21.77	26.38	23.06	20.67	28.25	40.5	19.91	16.9	12.97	20.63	1.56	0.43	15.91	16	18.98	24.05	34.83	28.62
KAR	CL9289.Contig5_All	85.37	72.44	111.55	80.56	164.68	77.19	92.96	94.13	117.87	137.51	185.55	123.59	78.41	69.74	55.44	58.5	59.12	90.87	60.21	51.44	73.24	72.2	64.16	87.64	76.14	112.78	58.11	67.85	58.47	48.93	103.97	81.37	46.04	46.49	25.98	3.02
KAR	CL9289.Contig8_All	9.1	3.59	3.08	2.58	2.39	0.62	7.45	4.64	1.52	5.62	4.43	7.2	4.46	0.87	0.7	2.76	0.88	0	3.01	1.33	1.95	5.08	2.75	3.48	5.82	2.98	0.68	0.35	0.08	0	7.16	2.3	0.75	0.1	0.64	0
KAR	Unigene19914_All	0	0	0.63	0.14	0.94	1.13	0	0.15	1.8	0.75	0	0.2	0	0	0	0	0	0	0	0	0	0	0	1.86	0	0	0	0	0	0	0	0	0	0	0	0
KAR	Unigene28820_All	1.75	0.48	1.81	1.33	1.1	1.43	0.57	0.77	0.27	1.07	0	1.79	1.97	0.93	1.27	1.66	1.99	1.99	1.32	0.61	1.04	0.93	1.02	0.82	1.43	1.37	1.24	1.13	1.14	1.68	0.83	1.29	1.4	0.49	0.64	1.31
KAR	Unigene39920_All	46.75	44.78	32.19	31.79	29.73	40.65	62.08	38.82	54.11	32.52	42.75	49.19	180.76	63.19	83.74	84.14	69.2	85.55	115.91	94.96	48.08	60.19	61.6	63.4	67.29	194.9	118.53	52.78	79.3	31.88	79.99	184.84	93.86	31.91	65.12	29.77
KAR	Unigene94297_All	0	0	0	0	0	0.05	0	0	0	0	0	0	0	0	0	0	0	0	0	0	0	0	0	0	0	0	0	0	0	0	0	0	0	0	0	0
KASI	CL8489.Contig1_All	4.59	1.85	1.72	1.89	2.22	2.35	2.57	1.13	1.77	1.55	1.94	1.5	17.97	3.19	3.23	3.76	2.51	2.86	15.42	6.87	1.38	1.88	1.49	2.41	7.31	13.98	7.13	4.88	3.76	0.75	7.17	15.71	5	3.58	2.89	0.8
KASI	CL8489.Contig2_All	22.28	8.62	8.42	11.24	15.09	13.19	12.37	6.23	9.69	8.25	7.81	10.34	28.53	20.77	18.92	27.06	16.25	18.68	23.27	14.68	8.35	11.09	9.89	12.18	38.47	97.64	44.74	28.22	24.08	5.29	56.92	97.01	31.28	16.7	15.72	6.37
KASI	Unigene1643_All	0.7	0.43	0.44	0.13	0.02	0.13	0.77	0.25	0	0	0	0	0.08	0.16	0.06	0.3	0.03	0	0.16	0	0	0.05	0.03	0.12	0.67	0.39	0.17	0.33	0.4	0.06	0.47	0.33	0.13	0.17	0.33	0
KASI	Unigene22346_All	0.5	0	0	0.03	0	0	0.2	0	0	0	0	0	0	0	0	0	0	0.27	0	0	0	0	0	0.05	0	0	0	0	0.07	0	0	0	0	0	0	0
KASII	CL16611.Contig2_All	29.24	23.07	24.27	35.12	20.43	53.54	29.24	20.38	42.35	22.19	34.21	40.57	24.87	61.06	55.69	59.9	86.69	94.32	29.98	41.65	33.38	40.02	53.5	55.74	26.91	77.4	43.19	33.96	28.3	2.29	16.61	83.54	30.13	22.79	31.74	3.71
KASIII	Unigene32463_All	29.67	25.49	24.52	17.52	22.06	23.05	37.62	22.66	27.38	26.6	26.57	46.85	26.49	31.43	26.54	27.67	30.38	30.56	30.62	36.99	27.03	29.04	37.05	47.24	28.72	46.6	25.53	23.57	23.66	12.5	36.29	53.28	25.78	19.21	21.48	14.83
LACS	CL1785.Contig1_All	8.07	1.7	5.99	1.89	2.22	0.81	3.15	1.72	0.45	0.67	0.91	0.61	19.59	0.62	0.54	1.07	0.74	1.21	13.44	0.59	0	0.81	0.29	0.16	0.86	0.69	0.45	0.44	0.32	0.82	1.53	0.06	0.22	0	0.19	0.28
LACS	CL1785.Contig2_All	0.61	0.69	0.78	0.38	0.3	0	1.43	0.68	0.16	0.91	0	0.23	1.17	0	0	0.42	0.31	0.21	0.61	0.17	0	0	0.7	0.09	0.16	0.45	0.43	0.17	0	0	0.58	0.31	0	0.19	0	0.2
LACS	CL1785.Contig3_All	12.47	1.94	7.44	3.22	2.51	1.03	4.43	2.91	0.42	2.53	1.2	1.01	25.02	0.7	1.14	1.04	0.69	0.69	17.53	0	0.18	0.44	0.78	0.45	1.94	0.82	0.32	0.29	0.7	0.23	0.55	0.63	0.7	0.06	0.39	0.26
LACS	CL8406.Contig1_All	0.9	0	3.08	4.33	1.14	4.13	0.52	0.26	0.49	0.5	0.32	0.95	0	4.07	3.29	4.71	7.26	5.43	0.08	0.61	0.22	0.75	1.28	1.51	0.41	1.18	0	2.05	1.11	0	0	0.57	0.47	0	0.37	0.2
LACS	CL8406.Contig2_All	2.54	3.25	4.38	4.79	2.45	9.84	0.08	0.87	0.87	1.04	0.85	2.45	1.58	5.76	6.57	5.63	8.77	8.82	0.46	1.17	1.81	1.61	3.05	1.31	3.39	6	3.09	2.52	5.7	4.83	1.15	1.44	1.71	0.29	1.69	0.53
LACS	CL8406.Contig3_All	0.95	1.08	2.27	4.29	2.46	6.33	2.23	3.06	1.64	5.21	4.11	6.04	0.16	4.76	3.47	6.34	6.48	3.98	0.54	7.44	2.31	7.75	7.54	6.65	2.24	1.14	0.25	0	1.27	0.57	1.93	1.61	0.16	0.27	2.01	0
LACS	CL8406.Contig4_All	1.04	2.18	1.18	3.03	0.92	2.67	4.11	3.77	6.92	4.35	8.73	8.79	1.44	1.26	2.57	2.63	3.45	1.6	2.09	2.04	5.29	5.55	6.38	7.23	1.18	0.56	1.1	1.68	0.11	0.53	2.36	5.02	2.1	1.38	3.28	7.63
LACS	CL8406.Contig5_All	7.18	6	8.79	15.13	6.12	15.41	5.32	6.38	6.43	10.13	9.32	15.88	4.72	12.24	11.85	15.82	18.34	17.55	3.05	14.39	8.1	12.57	15.9	13.63	6.89	6.58	2.63	3.21	2.02	2.72	3.69	4.17	2.24	1.42	2.9	2.94
LACS	CL8406.Contig6_All	3.15	4.63	7.84	11.23	6.28	18.26	12.56	15.47	25.35	16.45	30.78	33.95	1.74	18.43	11.3	13.16	21.1	21.14	5.55	11.94	16	24.96	36.73	40.72	9.7	5.18	8.59	6.38	3.62	10.87	6.35	18.13	6.65	10.27	18.35	35.97
LACS	CL8406.Contig9_All	5.36	7.59	11.71	13.7	7.94	22.66	0	0	0	0	0	0	6.54	21.08	18.76	17.78	25.59	33.99	0.05	0.22	0	0.17	1.22	1.44	13.78	22.96	13.25	7.63	22.74	20.24	1.76	8.04	5.3	0.39	12.32	0.15
LACS	CL14116.Contig3_All	9.13	8.29	10.06	12.92	11.88	10.06	8.97	4.99	5.96	7.27	4.82	8.9	7.97	12.89	8.04	14.56	11	5.99	5.34	3.21	3.3	5.46	5.38	5.8	16.56	21.36	14.61	15.29	12.12	19.26	11.98	13.6	4.82	4.45	12.35	13.12
LACS	CL15249.Contig2_All	39.74	24.62	24.8	18.16	14.25	2.92	36.2	37.59	16.1	4.23	4.25	1.78	131.73	3.42	6.95	1.61	0.26	0.38	153.59	6.17	0.37	0.16	0.08	0	1.34	0.37	0.04	0.15	0.54	0.06	3.31	0	0	0	0	0.08
LACS	Unigene28575_All	43.89	53.76	59.24	67.28	63.4	56.55	70.75	73.79	90.15	80.09	78.35	74.05	25.85	47.54	38.07	36.19	41.5	32.05	23.66	26.62	60.45	39.38	49.44	57.99	39.54	20.05	5.73	7.14	12.22	25.47	44.76	23.04	5.64	6.32	12.67	19.12
LACS	Unigene32200_All	72.09	66.09	80.1	99.89	52.12	92.56	68.62	62.89	70.42	54.12	63.2	73.19	54.97	82.52	98.72	58.29	66.01	81.68	66.99	104.17	65.62	48.57	61.44	66.66	56.44	51.85	26.97	19.32	17.28	4.59	37.31	51.65	14.69	15.12	11.92	2.83
LPD	CL9953.Contig3_All	0.06	0	0	0	0	0	7.1	2.58	2.02	2.38	0.84	4.79	0	0	0	0	0	0	3.81	2.29	1.85	1.71	1.58	3.61	0	0.15	0	0	0	0	9.13	0.59	0.58	1.26	0	0
LPD	CL9953.Contig4_All	25.84	14.61	11.92	17.83	11.66	12.04	13.18	4.11	5.45	4.5	3.53	7.22	19.38	12.45	15.28	16.24	11.6	10.72	9.57	6.23	4.2	6.99	6.56	5.98	22.77	43.35	19.94	12.97	13.39	3.89	14.67	37.73	11.58	5.39	9.65	4.76
MCMT_MCAMT	CL12722.Contig1_All	0.82	0.23	0.13	1.37	1.65	1.49	16.54	8.85	9.53	14.81	9.5	20.02	2.54	1.2	1.56	2.25	2	0.44	21.03	14.43	13.46	18.02	12.16	16.62	1.7	1.12	2.47	0.8	0.02	0	15.42	36.18	10.19	2.36	5.05	3.99
MCMT_MCAMT	CL12722.Contig2_All	14.58	8.07	9.92	14.68	10.76	11.71	4.88	3.03	3.53	5.16	1.76	6.03	29.91	20.9	18.6	22.24	17.1	13.97	10.02	8.15	5.2	11.04	7.67	7.25	19.05	47.23	18.42	10.34	10.13	8.6	15.85	30.78	10.47	2.39	5.66	5.94
SAD	CL2824.Contig1_All	21.53	5.28	9.67	11.94	6.03	2.5	3.28	2.56	1.86	9.9	2.54	2.15	0.28	0.06	0	0	0	0.32	0.11	0	0	0	0	0	0.06	0.08	0	0.05	0	0	0	0	0	0	0	0
SAD	CL2824.Contig3_All	2.62	0.14	0.7	0.51	1.73	0.51	5.9	1.25	0	0	3.78	0.58	0	0	0	0	0	0	0	0	0	0	0	0	0	0	0	0	0	0	0	0	0	0	0	0
SAD	CL2824.Contig4_All	0.13	0	0.11	0.23	0	0.04	0.19	0.07	0.03	0	0	0	0	0.03	0.03	0.03	0	0	0.03	0	0.05	0.02	0	0	0	0.03	0	0.08	0.08	0	0.07	0	0	0	0.07	0
SAD	CL2824.Contig7_All	0.17	0.08	0.32	0.35	0.34	0.06	0.11	0	0	0	0	0	0.08	0.74	0.74	1.22	0.39	1.14	0.33	0.6	0.22	0.33	0.53	0	0.15	2.08	3.19	4.13	3.52	0.14	0.34	1.25	1.19	1.21	0.47	0
SAD	CL2824.Contig8_All	23.4	7.74	11.7	14.39	19.4	2.49	9.86	14.62	4.07	6.77	0.87	1.33	0.05	0.06	0.04	0.1	0	0	0.09	0.03	0.03	0	0	0.22	0	0	0.07	0.25	0	3.08	0.08	0.03	0.12	0	0.04	0
SAD	CL2824.Contig9_All	0	0	0	0.07	0	0	1.89	3.36	5.33	2.14	6.24	1.13	0	0	0	0.16	0	0	2.5	4.56	13.5	8.84	12.16	7.66	0	6.46	1.1	24.94	36.13	0	0	24.27	0	0	39.64	18.2
SAD	CL2824.Contig10_All	6.66	1.13	2.75	4.62	2.4	1.15	1.86	1.68	0.63	3.96	1.39	0.91	0	0	0	0	0	0	0	0	0.04	0.04	0	0	0	0	0	0.03	0	0.14	0.1	0.04	0	0	0.06	0
SAD	CL2824.Contig13_All	61.46	28.47	29.54	19.74	23.99	13.74	31.1	14.61	16.59	14	18.12	11.62	45.86	65.64	66.55	102.56	41.32	21.17	61.56	36.2	67.57	38.06	32.2	27.83	61.7	114.03	115.89	167.06	171.73	39.24	30.09	99.39	113.22	88.85	67.43	22.87
SAD	CL2824.Contig14_All	65.34	16.59	19.39	15.71	9.96	17.4	20.92	14.49	24.99	22.08	27.09	14.94	113.22	136.47	118.45	165.11	174.61	158.6	123.28	127.97	107.7	129.5	163.83	195.28	106.81	283.88	154.19	139.69	126.78	13.61	71.08	312.47	193.65	144.3	120.35	33.11
SAD	CL2824.Contig15_All	6.54	0.64	2.31	3.27	1.65	0.65	1.81	1.7	0.35	3.75	1.51	0.85	0.09	0.07	0	0.29	0	0	0.02	0	0.03	0.36	0.13	0.47	0.26	0	0.31	0.16	0.05	1.06	0.54	0.02	0.02	0	0.09	0
SAD	CL2824.Contig18_All	0	0	0	0.04	0	0	0.12	0	0	0	0	0	0	0	0	0	0	0	0	0	0	0	0	0	0	0	0	0.55	0	0	0	0	0	0	0	0
SAD	CL2824.Contig19_All	0	0	0	0.07	0	0	0	0	0	0	0	0	0	0	0	0	0	0.31	0	0	0	0	0	0	0	2.42	1.59	8.47	14.37	0	0	0	0	0	0	0
SAD	CL2824.Contig23_All	1.06	0.48	0.24	0	0.46	0	0.57	0	0	0.29	0.07	0	0	0.97	0	0	0	0	0	0	0	0	0.36	0.48	0.45	1.08	0.8	0	1.58	0.18	0.19	1.34	0.35	0	1.14	0
SAD	CL2824.Contig25_All	57.42	42.6	33.25	32.36	39.03	20.99	35.33	20.69	18.76	18.19	13.6	15.06	46.47	95.19	97.13	153.96	43.47	26.98	73.84	47.31	87.21	44.6	39.52	31.64	70.38	115.79	157.66	211.99	181.22	59.53	44.65	134.4	175.4	123.78	88.08	33.28
SAD	CL2824.Contig26_All	22.22	11.06	9	8.96	7.75	5.4	20.07	16.15	12.84	15.78	12.44	14.18	23.14	23.82	25.56	35.6	12.2	11.64	48.16	34.24	70.87	43.51	34.18	25.88	18.04	55.17	49.1	83.1	75.96	15.22	56.08	121.06	74.1	59.2	64.92	32
SAD	CL2824.Contig27_All	0.17	0	0	0	0	0	0	0	0	0.12	0	0	0	0	0	0	0	0	0	0	0	0.09	0	0.84	0	0.45	0.24	1.77	1.31	0	0	1.13	0.14	0.3	0.34	0
SAD	CL2824.Contig29_All	4.44	1.78	1.93	0.85	1.79	0.35	1.15	0.53	0.42	0.35	0.4	0.29	2.24	1.87	2.82	3	0.79	0.8	1.44	0.84	1.49	0.68	0.68	0.47	1.87	4.2	3.9	6.31	3.88	1.26	1.79	2.5	3.82	2.38	0.44	0.23
SAD	CL2824.Contig30_All	0.67	0.15	0	0.35	0.12	0	1.09	0	0	0.34	0	0	0	0	0.09	0.02	0	0	0.08	0	0	0	0	0	0	0.12	0.11	0	0	1.59	0	0	0	0.1	0	0.08
TGD1	CL9913.Contig1_All	8.17	8.48	8.51	7.7	6.69	2.67	13.35	8.02	6.47	0	6.39	11.18	4.6	4.62	3.46	3.32	1.46	1.74	2.66	7.13	6.46	1.51	1.58	0.87	4.28	7.9	1.84	0.43	3.46	1.83	4.99	0.16	2.12	0	1.87	0.01
TGD1	CL9913.Contig2_All	4.75	3.89	4.06	7.33	4.4	6.39	6.14	2.87	4.32	4.12	4.14	5.48	2.32	1.87	1.99	2.21	2.48	2.28	2.25	1.93	1.4	1.7	1.98	2.36	2.43	2.46	1.98	1.39	1.98	1.08	3.08	2.81	2.05	1.12	0.97	0.77
TGD1	CL9913.Contig3_All	1.65	3.6	2.83	3.42	2.22	4.13	3.8	1.71	2.35	1.06	1.23	2.5	2.19	1.4	1.9	2.21	1.93	2.41	1.8	0.78	0.54	0.63	0.85	0.48	3.22	1.76	1.54	0.52	0.24	0.14	1.4	1.14	1	0.15	0.75	0.68
TGD1	CL9913.Contig4_All	1.23	1.04	1.04	1.44	1.55	1.75	2.27	0.98	1.53	1.43	1.27	2.15	0.58	0.42	0.63	0.11	0.43	0.89	0.75	0.37	0.9	0.25	0.8	0.3	1.31	1.4	0.93	1.13	0.97	0.42	0.83	1.76	0.57	0.94	0.5	0.31
TGD1	CL9913.Contig5_All	3.89	3.5	4.26	5.87	4.75	5.51	3.82	2.17	5.21	3.97	4.34	5.78	2.31	1.31	1.29	1.62	1.42	2.42	1.68	2.07	1.48	2.33	2.65	2.43	3.14	3.84	2.62	2.74	1.29	0.67	2.82	2.2	2.2	1.64	1.21	0.91
TGD1	CL9913.Contig6_All	0.86	0	2.39	5.3	1.09	11.64	0.98	2.16	8.58	4.97	3.6	6.28	2.62	1.62	3.62	4.23	5.32	5.75	3.13	0	0	2.03	5.02	4.23	3.25	3.65	1.58	1.44	0.52	0.29	0	9.53	0	1.43	1.04	1.74
2.Triacylglycerol Biosynthesis, Eukaryotic Phospholipid Synthesis & Editing
FAD2	CL15521.Contig1_All	101.63	150.62	20.48	9.82	6.1	27.46	93.07	105.85	38.88	17.18	92.83	15.12	5.74	17.65	3.69	15.97	34.04	36.66	4.7	1.25	8.42	27.16	74.95	119.28	9.68	8.77	4	3.86	2.62	0.23	14.85	29.17	3.97	2.51	0.06	0
FAD2	CL15521.Contig2_All	113.66	191.4	37.11	16.27	14.42	45.65	124.51	114.09	50.44	25.82	174.59	36.64	14.26	80.45	23.04	54.62	127.95	122.46	8.24	2.04	80.56	156.77	263.08	350.29	25.45	10.11	12.1	4.51	0.18	0.19	24.31	10.83	14.12	1.49	0.7	0.24
FAD2	CL15521.Contig3_All	6.9	1.85	2.59	1.5	1.14	1.36	1.1	0.97	0.54	0.23	0.3	0.19	5.9	5.85	11.21	666.71	8.73	3.21	171.53	22.99	39.91	40.11	112.96	18.75	35.67	769.02	686.71	1671.22	812.7	0.66	193.07	524.93	628.34	459.17	408.07	0.81
FAD3	CL1023.Contig1_All	0	0	0.26	0.15	0.23	1.86	0	0	0	0	0.24	1.68	0	0.07	1.88	97.6	1.1	1.37	20.82	0.27	4.77	13.09	40.46	23.24	4	51.88	110.69	117.28	117.88	0.26	1.01	158.79	136.73	72.38	154.09	1.02
FAD3	CL1023.Contig4_All	0	0	1.1	1.66	0.57	0.98	0.03	0.16	0.1	0	0.02	0	0.13	2.37	6.41	338.91	4.98	3.79	111.77	2.53	12.19	50.27	139.66	63.02	1.21	199.77	372.55	678.62	658.95	0.85	1.94	224.06	247.56	385.98	481.18	0.52
FAD3	Unigene2598_All	3.14	0.21	1.03	0.06	0.22	0.07	0.4	0.78	0	0.07	0	0	34.61	0.17	0.08	0	0	0.09	20.78	0.44	0	0	0	0	0.25	0	0.36	0.29	0.72	0	0.78	0.07	0.86	0.47	0	0
FAD3	Unigene43483_All	13.04	3.77	6.29	4.03	2.6	0.95	3.32	2.24	4.28	4.55	0.86	0.28	0.53	0	0	0.56	0.16	0.19	0.71	0	0.06	0.18	0.13	0	0.84	0.16	0.02	0.04	0.06	0	1.3	0	0	0.09	0.04	0.17
FAD4-like	Unigene32807_All	21.44	10.75	18.21	32.94	12.44	64.97	23.39	8.65	56.58	12.42	24.6	52.65	0.36	0.44	0.28	0.25	0.05	0.4	0.02	0.08	0.12	0	0.26	1.31	0.2	0.09	0.22	0	0.25	0	0.15	0	0	0	0	0
FAD6	CL5945.Contig3_All	6.88	6.57	13.05	16.98	4.32	6.32	2.76	5.82	3.42	5.45	3.76	6.76	0.76	0.46	1.42	4.01	1.6	3.61	1.72	1.19	0.93	0.29	0.9	0.41	0.96	2.18	3.44	1.28	2.12	9.62	1.28	3.05	1.38	1.53	2.07	5.51
FAD6	CL5945.Contig8_All	7.06	3.13	0	3.46	0.94	1.22	2.83	1.69	1.17	1.06	0.8	1.28	9.87	5.6	5.65	4.96	11.36	8.22	2.27	2.22	2.92	4.12	4.15	2.32	3.52	9.54	1.38	1.54	3.46	0	2.17	1.84	3.08	0.67	1.56	1.91
FAD7-FAD8	Unigene21286_All	37.05	21.3	16.02	32.5	11.8	21.21	18.78	13.02	18.85	5.51	16.64	14.2	7.78	10.42	7.06	10.05	13.24	10.93	4.59	3.8	7.37	9.45	10.78	11.77	2.89	2.59	1.99	0.88	1.52	0.35	3.74	3.97	1.24	0.53	1.21	0.33
CCT	CL11326.Contig3_All	94	68.57	127.74	168.51	92.07	154.4	55.31	74.94	46.29	85.09	38.04	182.94	113.68	143.45	172.43	165.48	160.2	120.29	67.16	100.27	158.53	169.24	145.85	125.14	102.19	161.12	87.85	89.32	127.74	225.04	97.02	146.95	128.74	36.99	124.67	173.14
CK	CL9052.Contig3_All	3.92	8	5.24	17.07	9.39	7.97	0.73	6.08	11.01	6.66	2.17	2.31	0.5	0	0.52	0.06	0.28	0.45	0	0	1.77	2.19	0.84	0	0	0.35	0	0.31	0.28	0	0.12	0.2	0	0	0	0
CK	CL9052.Contig5_All	1.35	2.02	2.83	10.08	5.2	5.03	1.11	2.44	4.13	3.63	2.94	7.56	0.19	0	0.94	0.18	0.69	2.22	0.7	2.38	2.08	4.26	3.84	4.22	0	0.64	0.18	0.39	0.6	0.6	0.41	0.88	0.3	0	0.74	0
CK	CL9052.Contig9_All	1.12	1.32	1.27	9.19	0.75	2.34	0.53	0.94	3.97	5.26	0.35	6.84	0	0.46	0.23	1.97	1.73	2.44	0.37	0.25	0.85	3.04	0.32	1.86	0	0.53	0.45	0	0	0.08	0.39	0.46	0.52	0.15	0	0.55
CK	CL19941.Contig2_All	3.67	3.68	4.5	3.23	3.7	5.3	3.25	5.45	6.45	3.23	5.91	4.99	0.87	1.04	1.49	2.5	1.8	5.03	3.35	4	3.77	2.68	6.91	7.44	4.2	5.46	5.33	4.53	4.8	19.75	6.09	6.67	4.52	5.02	9.96	20.16
CK	Unigene20893_All	2.19	2.67	2.65	2.32	1.41	3.83	1.86	2.81	4.97	2.26	3.71	4	1.51	0.98	1.17	2.18	2.14	3.38	1.87	1.68	3.73	1.85	4.5	5.3	3.94	5.5	3.9	2.68	4.81	24.01	4.01	4.61	2.78	3.02	6.11	19.55
CK	Unigene43047_All	2.34	4.25	6.92	20.56	11.04	10.14	0.86	4.76	11.66	7.74	4.76	10.23	0.78	0.74	0.75	0.91	2.52	3.2	0.16	0.54	1.65	2.97	2.55	1.22	0.29	0.31	0.67	0.39	0.48	0	0.23	0.56	0.56	0.2	0.55	0.39
CK	Unigene43048_All	13.33	17.3	23.92	27.1	13.34	15.84	25.28	28.09	36.51	14.83	63.3	23.93	7.02	4.84	6.7	4.32	4.3	18.33	5.79	26.91	8.13	6.85	11.09	18.44	0.9	0.85	0.55	0.77	0.59	0.56	0	0.34	0.44	0.3	1.12	1.36
CDP-DAGS	CL3080.Contig4_All	14.7	17.26	16.29	15.92	14.34	15.52	12.22	10.37	15.5	16.98	16.12	14.49	8.85	16.12	16.66	15.25	23.08	15.46	7.83	8.41	15.41	18.43	23.39	33	10.44	8.36	3.76	2.4	3.95	10.98	8.78	9.77	2.3	2.14	3.48	12.72
CDP-DAGS	CL6556.Contig1_All	3.43	3.02	2.07	1.82	0.99	0.77	1.56	1.43	2.41	2.8	0.37	0.81	1.48	0.72	1.46	0.75	0.97	1.22	0.83	0.2	0.41	1.27	1.34	0.07	1.95	0.87	0.06	0.47	0	0	1.48	0.34	0.2	0.23	0.41	0
CDP-DAGS	CL6556.Contig2_All	7.71	7.41	5.56	5.76	3.38	3.29	0.43	0.31	0.31	0.71	0.24	0	6.63	7.2	7.94	8.57	6.4	4.3	0.13	0	0.12	0.37	0.56	0.53	3.37	3.95	1.98	1.56	0	0.12	0.34	0.15	0	0.11	0	0.1
CDP-DAGS	CL6556.Contig3_All	9.09	5.68	6.96	10.93	6.41	7.17	12.49	12	8.83	9.29	11.29	8.06	8.5	14.29	10.46	10.65	10.99	8.96	9.81	7.5	18.62	16.19	17.59	13.9	10.44	7.6	2.33	1.09	4.23	4.18	19.29	10.72	2.53	3.88	4.66	4.02
CDP-DAGS	CL11241.Contig1_All	5.49	9.72	4.45	6.31	5.11	4.45	6.69	7.13	7.52	7.01	5.96	3.59	5.92	4.68	7.82	2.95	4.93	3.81	3.73	6.6	5.88	3.99	3.71	3.28	5.91	6.45	0.56	0.19	1.36	2.05	3.9	3.75	1.53	1	0.57	0.59
CDP-DAGS	CL11241.Contig2_All	13.67	7.97	11.09	7.94	9.69	4.21	10.48	6.94	9.17	7.14	8.26	6.56	9.45	10.8	8.31	9.54	8.75	7.2	8.36	8.5	10.25	9.13	8.05	7.22	11.66	8.25	4.05	3.08	2.86	4.05	9.33	7.57	2.73	1.96	2.34	2.98
CDP-DAGS	Unigene39406_All	4.19	1.68	2.46	1.58	1.38	1.05	1.44	0.72	0.35	1.27	0.13	0.62	10	4.42	6.87	7.15	8.51	13.61	8.41	9.69	7.16	8.12	8.48	7.94	7.4	10.63	2.93	2.25	3.6	0.33	9.56	6.38	4.41	1.02	1.95	0.58
CPT	Unigene7809_All	30.34	18.5	17.93	14.82	14.74	16.49	16.84	11.08	11.18	10.83	11.45	12.91	27.02	27.2	32.03	27.12	30.57	25.93	17.43	15.79	22.43	21.77	20.68	20.62	24.18	24.48	6.84	3.92	3.1	1.78	28.55	18.08	8.02	2.82	8.88	4.6
CPT	Unigene16109_All	18.26	11.79	12.28	9.8	10.76	11.51	16.9	11.82	9.45	10.79	12.22	11.24	16.7	18.03	23.87	19.15	22.45	19.38	16.42	15.73	21.24	18.21	19.71	18.93	15.48	25.6	7.81	3.02	10.86	7.43	21.44	24.31	4.66	1.18	0.21	2.69
CPT	Unigene16131_All	2.97	1.49	1.98	2.86	1.89	1.96	3.17	4.68	3.91	2.19	4.5	7.59	4.39	3.42	3.95	2.94	3.43	4.95	6.63	5.52	10.46	10.62	9.44	8.21	4.18	2.84	1.15	1.83	0.53	0.11	8.76	5.7	3.17	3.07	3.79	3.36
DAG-CPT	Unigene18727_All	0	0	0.11	0	0.56	0.44	0.15	0.08	3.64	0.72	0.31	0.37	0	0	0	0	0	0	0	0	0	0	0	0	0	0	0	0	0	0	0	0	0	0	0	0
DGAT	CL113.Contig3_All	0.24	0.55	0	0.18	0.08	0.16	1.01	0.42	0.85	1.49	0.68	1.32	0.29	0.38	0.39	0.27	0.56	0	0.96	1.95	1.72	1.43	0.78	1.11	0.76	0.36	0.74	0.22	0.71	0.67	0	1.2	0.8	0.41	0.81	0.54
DGAT	CL113.Contig6_All	1.27	0.72	0.89	0.69	0.72	0.82	0.95	1.81	1.59	0.99	2.8	0.88	1.22	1.7	1.9	1.81	1.02	1.53	3.78	3.94	3.62	1.68	1.74	2.01	1.07	1.3	0.55	1.29	3.58	8.38	3.48	1.4	0.47	0.51	2.47	2.4
DGAT	CL5087.Contig1_All	86.18	54.19	238.32	260.81	29.1	205.48	59.58	163.66	214.77	130.55	138.11	105.26	11.1	756.2	724.69	550.4	779.07	396.86	12.65	155.88	980.84	590.23	589.78	421.81	63.23	63.95	23.95	25.12	12.23	55.46	68.55	61.41	48.72	8.13	18.8	15.21
DGAT	Unigene43022_All	8.12	6.49	4.98	3.69	2.57	5.1	5.17	3.15	2.3	3.06	2.93	2.31	12.08	16.4	13.72	9.47	7.79	10.82	10.9	12.26	7.06	5.85	6.24	5.62	8.16	9.86	2.04	4.31	8.08	17.73	7.99	6.99	1.18	4.39	12.71	31.73
DGAT-MAGAT	CL6871.Contig2_All	1.85	1.73	2.02	2.34	0.29	2.62	0.84	1.93	0	0.3	0.25	1.27	2.78	0.86	2.13	4.32	6.43	0.75	0.29	0.26	3.6	2.35	1.36	1.62	1.66	6.65	2.36	1.54	0.88	7.23	1.66	1.75	0.64	0	3.43	1.33
DGAT-MAGAT	CL6871.Contig3_All	16.5	11.51	19.67	22.62	14.77	41.89	16.44	17.99	24.14	25.54	33.16	36.44	17.83	35.53	26.84	24.01	30.21	31.64	15.87	31.08	26.35	28.12	33.91	32.32	19.19	26.4	9.41	10.07	16.35	15.92	20.38	24.45	17.12	11.79	16.76	30.23
GPAT	CL6226.Contig1_All	0.31	0.17	0	0	0	0.16	0	0	0.2	0	0	0	0.15	0	0.6	0	0	0	0.13	0	0	0.45	0.36	2.68	0	0	0	0.04	0	0	0	0	0	0	0	0
GPAT	CL6226.Contig2_All	0	0	0.13	0.1	0.22	0.04	0.13	0	0	0	0.07	0	0	0	0	0.25	0.08	1.02	0.38	1.76	0	0.29	0.16	0.64	0	0	0	0	0	0	0	0.12	0	0	0	0
GPAT	CL6226.Contig3_All	0	0	0	0	0	0	0	0	0	0	0	0.07	0.95	0	0	0	0	0	0.53	0.87	0.65	0	0	0	0	0.15	0	0	0	0.05	0	0.03	0	0	0	0
GPAT	CL6226.Contig4_All	0	0	0	0	0	0	0	0	0	0	0	0	0	0	0.31	0	0.29	0.7	1.67	10	0.7	0.4	1.15	0.55	0.05	0	0.21	0	0	0	0.09	0.24	0.14	0	0	0
GPAT	CL6226.Contig6_All	0	0	0	0	0	0	0	0.04	0	0	0	0	0	0.08	0.88	0.17	0.81	2.27	0.09	2.33	0.42	0.24	0.28	0.11	0	0.37	0	0	0.04	0	0	0	0	0	0	0
GPAT	CL6704.Contig2_All	2.44	0	0	5.25	0.42	0	0	3.59	0	2.04	0.04	1.89	2.12	0	0.19	0	0.18	1.08	0.78	1.63	0	0.15	1.63	0.4	0.59	0.23	0	0.23	0.3	0	0.84	0.33	0	0.19	0	0.44
GPAT	CL6704.Contig4_All	72.42	45.02	65.29	36.36	61.69	13.19	49.73	63.4	36.98	44.98	21.34	3.83	266.6	18.85	21.75	9.13	14.78	77.23	262.2	51.34	11.42	8.14	16.7	20.45	28.15	7.84	1.27	1.84	4.16	0	28.52	6.52	0.39	0.16	0.73	0.26
GPAT	CL9022.Contig2_All	0.41	0	0.18	0.3	0.2	0.13	0.03	0.17	0.84	0	0.02	0	0	0	0.1	0.21	0.03	0.69	0	0	0	0.05	0	0.31	0.31	0	0	0	0.06	0	0.17	0	0	0.06	0	0
GPAT	CL9022.Contig3_All	0.86	0.79	2.34	0.62	0.81	0.26	3.54	4.85	2.34	3.74	0.94	0.26	0	0.39	0.13	0.28	1.75	1.31	0	0	2.51	1.42	6.14	11.28	0.03	0.03	0.09	0	0	0	0.21	0.48	0.17	0	0	0
GPAT	CL16821.Contig2_All	0.84	1.93	0.88	1.51	1.89	5.21	0.08	1.89	5.73	10.83	9.34	22.85	0.13	0.03	0.17	0.07	0.13	0	0	0	0.11	0.05	0.25	0.85	0	0	0	0	0	0	0	0	0	0.03	0	0
GPAT	Unigene1208_All	7.78	1.46	2.08	4.82	3.26	3.34	4.51	2.83	6.42	1.51	0.09	1.28	72.09	0.35	0	0	0	0.03	33.65	0	0.05	0	0	0.05	0.79	0.12	0	0.13	0	0	0.88	0.14	0.03	0.23	0	0
GPAT	Unigene15958_All	16.16	19.15	24.95	32.45	14.32	18.82	18.15	18.25	23.54	16.11	12.6	11.99	10.65	7.37	9.3	7.73	8.56	6.32	6.95	7.7	7.95	7.79	6.09	6.43	11.94	7.98	1.5	0.61	0.88	1.38	9.29	4.77	0.45	0.18	1.09	2
GPAT	Unigene41429_All	0.16	0	0.13	0.59	0.54	0.2	0	0.1	0.82	0	0	0	0	0	0	0	0	0	0	0	0	0	0	0	0	0	0	0	0	0	0	0	0	0	0	0
GPAT	Unigene42999_All	11.84	9.2	13.38	14.52	14.08	21.27	11.51	7.12	7.33	10.26	11.38	16.14	15.67	20.74	23	29.27	31.7	34.98	15.94	15.08	12.36	25.74	24.84	34.03	11.85	33.12	25.54	16.98	20.76	49.81	14.2	35.37	26.07	13.74	20.2	34.47
GPAT	Unigene74763_All	0	0	0	0	0	0	0.17	0	0.1	0	0.18	0	0	0	0	0	0	0	0	0	0	0	0	0	0	0.34	0	0	0	0	0.03	0	0	0	0	0
GPAT	Unigene81160_All	0.14	0.1	0.13	0	0	0.03	0	0	0	0	0.21	0	0	0	0	0	0	0	0	0	0	0	0	0	0	0	0	0	0	0	0.07	0	0	0	0	0
GPDH	CL5743.Contig1_All	3.41	1.72	1.65	2.06	1.13	0.43	2.38	2	1.51	0.23	0.37	0.16	18.54	2.98	4.62	2.95	2.81	1.16	11.95	8.25	0.81	0.97	0.86	0.74	2.93	1.34	0.74	0.58	0.04	0.1	1.24	0.39	1.11	0.06	0.44	0
GPDH	CL15938.Contig2_All	1.49	0.66	1.29	1.87	0.79	2.16	1	1	0.87	0.54	0.67	0.94	1.69	0.65	0.66	1.12	0.72	1.3	0.78	0.59	0.47	0.97	1.1	0.65	0.73	0.99	0.28	0.18	0.53	1.35	0.67	1.05	0.33	0.19	0.41	1.09
GPDH	CL18680.Contig1_All	0.89	0.47	1.29	1.78	0.5	2.55	1.14	2.1	1.8	2.52	3.12	3.7	2.27	9.09	11.62	9.6	11.93	4.01	2.87	4.25	15.84	15.15	12.63	15.4	4.03	4.06	1.87	1.64	2.7	3.22	3.14	5.34	1.7	1.06	3.53	1.87
GPDH	CL18680.Contig2_All	6.25	5.31	7.32	8.58	7.7	11.5	3.78	3.84	4.61	5.25	5.92	8.56	10.69	44.49	52.71	42.18	50.33	22.59	6.25	9.42	28.96	25.57	27.38	29.04	22.13	31.47	8.48	4.36	5.93	10.93	13.23	16.02	3.94	2.89	5.36	6.41
GPDH	Unigene7005_All	9.19	4.81	5.47	5.87	5.51	4.11	5.26	1.98	1.35	1.5	0.47	2.86	15.22	4.43	5.57	7.63	5.58	3.44	5.22	3.65	2.58	3.46	1.61	2.94	8.95	24.55	5.98	4.6	5.06	0.99	7.05	21.93	7.15	1.51	3.19	0.18
LPAAT	CL1842.Contig1_All	1.73	1.37	1.26	0.82	0.37	2.73	0.86	1.7	1.07	0.87	0.79	2.16	1.39	4.21	7.08	5.28	6.73	6.47	1.16	3.59	6.52	5.66	11.28	9.84	1.4	2.62	1.45	1.01	0.63	1.48	2.12	4.42	1.58	0.59	2.32	3.04
LPAAT	CL1842.Contig2_All	4.07	2.3	4.51	3.54	2.04	6.84	1.42	1.38	0.92	0.94	0.9	2.8	3.9	14.11	19.29	11.64	16.38	16.57	0.71	3.11	6.34	8.43	13.11	10.52	5.76	7.09	2.83	0.21	0.85	1.26	1.97	4.37	1.14	0.42	0.38	1.24
LPAAT	CL4460.Contig1_All	4.29	2.62	4.32	4.17	3.16	2.47	8.85	4.72	5.97	7.03	5.07	3.13	4.91	6.24	3.51	4.71	5.11	3.96	5.68	5.38	6.01	6.9	3.9	3.41	2.04	2.38	2.12	0.84	0.41	1.15	6.94	2.98	1.32	1.54	1.89	0.68
LPAAT	CL4460.Contig2_All	7.45	7.53	3.8	4.31	3.02	3.94	4.37	4.85	4.2	2.54	2.48	4.02	3.61	5.09	5.24	5.94	5.26	5.79	2	4.83	3.46	2.21	3.72	2.04	4.23	5.18	2.22	1.54	1.15	0	2.41	1.63	0.43	0.51	1.51	0.36
LPAAT	CL4460.Contig3_All	4.64	3.92	4.93	4.83	7.43	4.49	4.43	2.57	6.19	7.65	4.1	5.52	3.03	7.39	6.43	5.58	6.86	0.82	3.63	3.52	3.82	9.31	4.46	3.59	3.65	2.49	1.21	2.98	4.9	2.42	2.82	2.29	3.51	2.87	3.9	1.83
LPAAT	CL6968.Contig1_All	0.67	0.65	2.46	7.1	2.82	3.35	0.5	4.9	3.08	7.21	10.7	1.24	0.65	0	0.35	3.67	0.84	6.4	0.44	0	0.81	2.61	2.44	0	0	0	0	2.65	2.8	2.45	0	0.2	0.51	2.31	3.48	0.91
LPAAT	CL6968.Contig2_All	20.83	22.22	24.6	43.45	30.79	49.73	21.28	23.46	32.97	70.25	58.41	39.35	11.52	20.16	31.96	33.59	47.67	67.05	14.48	21.59	19.36	59.45	57.55	68.11	13.39	16.48	11.02	15.42	23.99	10.76	16.78	16.14	15.03	16.35	28.59	21.66
LPAAT	CL16354.Contig1_All	5.02	5	5.49	4.08	5.63	7.05	7.09	4	4.35	8.56	6.55	7.58	8.93	9.81	6.59	9.85	10.1	4.38	7.71	4.83	6.43	9.04	6.02	8.64	8.68	8.71	4.27	3.49	4.21	9	8.04	5.56	3.63	3.03	5.91	11.92
LPAAT	CL16354.Contig2_All	2.84	1.16	3.23	3.47	2.42	4.2	2.41	2.26	1.35	3.31	2.91	3.88	5.29	2.99	3.4	2.49	4.87	6.48	4.46	2.69	3.4	3.36	3.51	3.18	3.7	6.53	2.34	1.11	1.96	8.11	6.01	4.97	2.3	0.81	2.84	5.76
LPAAT	Unigene35516_All	19.83	15.8	18.65	21.45	18.42	34.03	19.51	16.35	24	24.05	24.49	32.33	18.7	29.93	28.87	29.51	37.8	37.56	24.14	27.99	26.56	34.68	37.16	41.26	26.71	37.43	15.46	17.34	17.16	20.49	36.66	33.68	15.48	12.7	20.48	22.02
LPCAT	CL18110.Contig2_All	0.46	0.94	0.37	0.34	0.76	0.76	0.18	0.64	0	0	0	0.23	0.7	0.31	0.29	0	0.56	0	0.28	0	0	0.32	0.7	0.45	0	0.31	0	0	0	0.17	0	0.25	0.12	0	0	0.3
LPCAT	CL18110.Contig4_All	1.87	1.2	0.93	2.1	2.08	3.61	1.5	1.01	0.66	1.34	1.52	4.96	3.14	2.63	2.65	2.24	3.04	3.81	1.23	2.31	0.88	3.42	1.98	2.76	1.35	1.9	0.84	0.93	0.24	0.42	1.36	0.87	1.02	0.18	0.95	0.97
LPCAT	Unigene39796_All	29.62	33.5	35.7	29.27	33.47	30.43	45.77	45.25	56.84	45.01	56.3	43.52	21.41	34.54	24.93	23.39	26.84	39.5	24.74	44.71	34.29	26	32.76	32.08	21.71	21.24	2.84	3.29	2.92	2.06	25.75	14.72	3.48	2.57	6.72	2.05
LPCAT_LPEAT	CL10703.Contig3_All	4.02	4.05	4.64	4.88	3.69	4.04	2.57	4.31	3.29	4.28	4.98	3.08	3.05	4.69	4.49	4.88	5.86	6.68	2.61	2.89	2.33	4.94	6.21	5.85	5.01	1.59	0.68	0.07	0.58	6.91	4.29	2.07	0.36	0.16	0.34	4.57
LPCAT_LPEAT	CL20149.Contig2_All	29.64	15.98	20.72	19.19	17.77	28.83	15.22	17.09	15.82	22.33	16.48	27.81	23.95	30.94	30.39	31.56	32.76	35.75	17.68	25.82	38.75	37.55	34.93	31.63	24.31	32.23	11.18	9.24	9.68	12.7	25.53	26.19	12.28	5.05	11.65	16.86
PDAT	CL7876.Contig2_All	1.67	2.38	0.71	2.1	2.05	1.36	0	0.49	0.91	0.91	1.4	1.56	0	0.52	1.36	0.76	0.62	1.64	1.73	0.92	1	0.31	0.55	0.21	0.38	0.35	1.08	0.85	3.1	2.41	0.8	2.18	2.24	1.05	3.24	2.63
PDAT	CL7876.Contig3_All	5.34	3.06	1.92	2.92	1.57	1.7	4.31	2.34	5.24	5.3	5.04	1.38	3.18	2.47	1.27	1.14	1.71	1.42	1.01	1.19	1.9	0.7	0.64	0.59	3.38	1.57	0.34	0.55	0.42	0	3.78	1.76	0.31	0.83	0.37	0.04
PDAT	CL7876.Contig4_All	25.42	20.84	15.38	27.76	18.36	15.4	14.67	15.43	13.6	23.84	20.93	19.55	19.95	23.16	19.94	25.1	22.82	18.08	12.02	11.49	10.08	10.22	9.26	10.02	24.66	14.91	3.65	5.57	5.49	1.25	11.18	8.65	2.45	4.87	3.99	2.07
PDAT	CL7876.Contig5_All	0.9	0.74	1.38	2.17	1.27	1.05	1.06	0.55	0.73	1.16	2.72	0.63	1.2	0.4	0.47	0.11	0.4	1.23	2.16	1.77	0.27	0.42	0.74	0.53	0.26	0.36	0.75	1.1	2.44	2.25	0.31	0.82	1.29	0.64	3.68	1.11
PDAT	Unigene24505_All	3.35	1.94	3.53	3.68	2.72	1.59	2.05	1.29	2.04	1.67	0.48	1.7	3.99	1.11	2.52	3.11	1.53	2.22	4.1	2.68	1.03	0.87	2.47	1.95	3.45	4.26	5.38	8.94	9.36	4.02	1.42	14.64	13.03	7.74	15.77	3.35
PDCT	Unigene32372_All	33.74	24.49	22.22	16.87	29.47	13.15	27.45	27.28	10.41	13.02	5.46	15.55	12.91	7.03	4.41	15.95	17.55	23.3	7.73	5.97	6.35	12.89	24.58	26.45	20.65	39.41	24.78	23.44	23.75	2.75	28.77	48.84	50.44	19.29	25.66	3.11
PEAMT	CL12917.Contig1_All	26.25	7.05	3.16	1.17	1.55	0.71	4.53	0.14	0	0.9	0.76	0.32	14.86	2.23	2.95	4.65	1.4	2.03	3.96	1.37	0.2	0.78	0.84	0.26	24.01	27.22	11.68	2.27	1.44	0.09	12.81	11.53	5.83	1.15	1.23	0.24
PEAMT	CL12917.Contig2_All	20.68	3.52	2.07	1.52	0.16	0.51	7.43	1.39	0.41	0.46	1.36	0.62	7.32	3.49	5.34	9.05	2.62	2.52	9.1	3.83	0.92	0.5	1.31	0.51	31.36	22.26	13.32	2.17	2.49	0.15	14.14	36.36	21.33	0.48	1.77	0
PECT	CL12443.Contig3_All	8.71	5.76	5.33	6.6	7.8	3.65	1.34	1.15	1.22	1.6	2.91	3.25	7.75	8.55	7.82	11.87	7.69	12.94	5.21	6.71	4.78	3.93	3.88	3.09	14.13	30.68	11.66	8.65	14.09	21.85	6.09	5.4	8.06	4.22	14.29	10.29
PECT	CL12443.Contig4_All	17.63	9.16	11.77	15.57	11.29	11.4	11.6	8.04	10.09	11.33	8.56	14.83	29.85	18.6	22.66	20.13	22.33	28.43	20.72	25.67	24	17.9	18.09	23.77	24.18	25.71	6.58	5.18	6.04	8.96	43.23	26.06	8.95	2.77	4.84	19.85
PECT	Unigene35745_All	13.42	5.77	13.15	25.11	12.3	18.12	6.97	6.59	7.14	13.01	6.46	15.53	16.9	20.8	17.36	23.1	26.13	23.88	10.1	11.01	12.52	17.87	16.63	15.27	11.48	14.92	8.78	7.92	11.51	51.53	12.46	12.75	8.17	4.8	10.25	36.45
PIS	CL17044.Contig2_All	18.17	12.19	14.09	21.04	15.33	24.18	12.81	8.03	9.24	13.7	10.2	26.23	28.7	22.18	22.47	25.01	30.01	22.53	18.85	16.63	19.08	27.01	22.9	22.76	20.57	33.1	19.32	8.94	17.08	10.99	24.96	30.29	27.36	4.63	14.37	9.48
PLA2_PLAT	Unigene790_All	74.37	74.73	77.54	102.02	88.35	135.01	75.14	91.08	98.44	121.98	176.55	138.76	62.29	106.32	89.97	130.99	139.69	130.25	69.76	119.93	92.81	142.47	180.05	150.91	86.63	66.04	29.7	39.46	60.36	112.34	63.93	60.24	29.27	33.15	49.68	83.19
PLAT	CL2485.Contig2_All	14.48	20.2	22.87	20.79	24.97	24.45	27.02	31.72	47.2	43.64	54.19	34.45	13.56	13.55	9.96	18.37	19.22	14.59	10.99	17.72	20.2	24.51	26.8	23.67	9.77	13.48	5.37	10.76	12.26	69.73	9.37	12.08	6.31	5.62	16.81	61.08
PLAT	CL6099.Contig1_All	0	0	0	0.22	0	1.07	0	0.16	0	0.72	1.36	0.62	0	0.47	0.11	0.23	0.24	0.26	0	0	0	0.73	0.69	0.13	0.4	0	0.12	0	0	0	0	0	0	0.06	0.24	0
PLAT	CL6099.Contig2_All	1.21	1.3	1.1	1.22	1.04	1.01	0.69	0.73	1.37	1.01	4.51	1.46	0.21	0.15	1.11	0.43	1.7	0.83	0.08	0.6	1.04	0.4	0.69	0.09	1.09	0.14	0.25	0.17	0.25	0	0.29	0.28	0.06	0	0.2	0.43
PLAT	CL6099.Contig3_All	2.57	4.41	3.33	3.36	2.04	2.97	3.76	3.42	3.81	1.7	1.05	3.35	1.9	1.2	1.03	1.28	1.8	4.21	1.41	1.99	1.64	1.41	2.34	2.49	0.26	1.59	0.35	0.22	0	0.78	2.12	1.55	0.26	0.27	0.31	0.79
PO	CL6711.Contig18_All	7.49	7.29	1.59	1.11	0.86	0	0	0	0	0	0	0	2.02	1.33	0	0	0.33	0	0	0	0	0	0.17	0	2.35	0.52	0	0	0	0	0	1.06	0	0	0	0
PAP	CL2204.Contig1_All	0	1.1	0.85	1.59	1.59	0.54	0.58	0.57	0.26	1.49	0	0.37	0.79	1.6	2.98	0.72	0.18	0.73	1.83	0.54	0	0.96	0.64	2.45	0	0	0.16	0.71	1.28	2.72	0.52	1.09	0	1.68	0.9	2.34
PAP	CL2204.Contig2_All	15.51	13.79	14.59	6.88	12.95	5.6	10.21	12.54	10.92	10.83	8	6.64	19.93	14.17	13.81	9.2	8.89	10.7	10.33	10.98	16.24	7.55	8.45	8.12	13.84	14.88	5.32	7.65	8.14	2.04	19.8	10.25	7.45	3.91	5.61	5.29
PAP	CL4004.Contig1_All	3.75	3.22	5.45	5.39	3.3	6.2	4.02	2.76	2.32	3.3	1.47	3.69	5.05	5.5	4.76	3.7	6.64	4.53	3.46	3.92	2.85	4.13	4.35	3.7	4.06	5.14	3.08	2.09	2.04	2.6	3.74	5.2	2.75	1.15	2.77	1.38
PAP	CL12556.Contig2_All	4.09	6.8	1.94	3.97	2.32	3.59	2.06	1.31	2.15	0.65	0.69	0.95	3.01	0.5	1.06	0.97	0.77	2.02	0.73	0.41	0.21	0.36	0.42	0.6	1.03	1.47	0.28	0.05	0.56	0.2	0.33	0.07	0.05	0	0.06	0.36
PAP	CL12556.Contig3_All	0.82	2.52	0.18	0.61	1.46	0.17	0	3.25	0.71	0.09	0	1.65	0.74	0	0	0	0	0	0	0	0.21	0	0.18	0	0.39	0	0	0	0.19	0	0	0	0	0.15	0	0
PAP	CL12556.Contig4_All	6.73	7.07	4.68	2.85	1.64	3.87	8.4	3.47	3.27	1.91	4.05	1.32	4.86	1.38	1.91	0.44	1.36	3.59	1.73	2.26	1.32	1.1	0.81	1.21	1.95	1.21	0.55	0.23	0.54	0.28	3.11	1.34	0.16	0	0.12	0.52
PAP	CL18619.Contig1_All	2.3	6.88	1.95	5.98	5.02	7.37	0.44	4.34	3.6	5.21	6.42	5.67	10.08	20.69	11.11	18.97	19.4	10.8	1.46	6.08	7.2	11.41	10.63	7.6	5.39	8.94	5.7	4.7	3.64	6.37	2.67	5.79	2.09	1.43	4.23	13.51
PAP	CL18619.Contig2_All	1.68	0.85	0.64	1.68	0.21	0.74	1	1.3	1.19	0.22	1.07	2.69	2.72	2.89	2.72	2.15	2.43	1.78	1.95	1.88	2.19	2.15	2.39	1.82	1.36	2.29	0.68	0.73	0.34	1.93	3.92	0.85	0.38	0.95	1.31	2
PAP	CL18619.Contig3_All	3.61	1.85	4.6	1.59	1.11	2.92	7.07	2.69	3.72	2.68	2.2	1.93	7.4	6.72	18.76	4.98	9.11	0	5.34	0.72	4.49	4.49	2.93	1.77	11.67	10.79	0	0.03	0.17	5.56	5.71	4.56	2.55	1.53	3.04	1.2
PAP	Unigene32362_All	29.12	21.12	23.6	19.89	16.07	22.32	22.64	18.69	17.79	20.34	19.62	26.13	25.93	32.61	31.74	34.15	44.25	45.17	33.36	38.21	41.06	41.31	50.25	42.05	18.34	18.46	16.02	9.77	15.85	3.47	29.96	30.58	22.39	9.7	13.17	3.17
Pyrophosphatase	CL14047.Contig1_All	283.12	351.07	378.77	172.19	316.79	367.95	349.65	469.27	448.27	436.16	566.2	397.92	217.92	483.4	519.95	383.68	675.31	672.03	175.07	359.08	560.8	535.27	729.82	777.3	191.47	183.61	64.37	29.01	43.64	63.47	218.23	212.49	69.54	18.86	40.06	69.34
Pyrophosphatase	CL14785.Contig1_All	15.05	8.24	7.96	7.65	5.18	4.67	7.82	3.68	3.86	3.08	2.79	1.56	53.96	3.21	6	5.52	3.1	14.5	40.31	20.21	1.78	1.34	1.83	3.92	7.41	17.37	7.95	7.35	8.02	0	23.22	16.74	11.65	6.21	5.61	0
Pyrophosphatase	CL14785.Contig2_All	0	0	0	0	0.09	0.41	0	0	0	0	0	0	0.27	0	0	0	0	0.1	0	0	0	0	0	0	0.11	0	0	0	0	0	0.44	0.15	0	0.06	0	0.3
Pyrophosphatase	CL16356.Contig2_All	81.71	71.09	107.82	122.85	97.26	89.72	73.79	69.9	59.68	97.5	59.91	97.81	82.84	144.72	162.54	165.25	174.96	80.92	51.07	102.49	132.29	160.18	130.57	105.29	96.43	134.07	37.97	29.87	39.97	45.29	101.52	99.23	40.18	20.58	40.95	37.81
CLE	CL6946.Contig2_All	0	0	0	0	0	0.22	0.06	0.16	0	0	0	0	0.09	0.94	0.81	2.88	2.88	0.51	0.14	0.06	0	1.81	1.18	1.34	0.07	0	0.83	0.07	0.74	0	0	0.58	0.22	0	0.08	0
CLE	CL6946.Contig3_All	7.05	5.73	5.53	11.84	0.62	0.56	3.28	2.23	2.73	0.25	0	0.08	1.91	0.16	0.06	0.4	0.12	0	0.03	0	0	0.16	0.11	0	0.06	0.17	0	0	0.11	0	0.06	0	0.13	0	0.22	0
CLE	CL6946.Contig4_All	0	0	0.16	0	0	0	0	0	0	0	0	0	0.39	6.59	0.96	1.66	0.08	0	0	0	0	0.17	0	0	28.19	4.73	4.85	2.17	0.88	0	4.35	6.65	1.19	0.31	0.52	0
CLE	CL6946.Contig5_All	2.41	0.66	0.57	0.09	0.43	0.35	1.81	0.79	0.73	0.15	0.47	1.03	0.84	12.21	5.42	2.59	0.16	0.18	1.46	0.35	0.73	1.49	1.22	0.26	89.14	24.26	11.2	3.91	3.58	0	35.61	38.53	7.8	2.15	3.36	0
CLE	CL6946.Contig6_All	2.93	1.15	2.37	0.84	0.9	1.05	1.56	1.73	0.08	0.45	0.85	0.41	0.58	1.35	0.65	1.69	0	0.34	0.33	0.08	0.47	0.18	0	0	1.58	1.22	1.47	0.73	0.18	0	1.53	0.68	1.54	0	1.81	0
CLE	CL6946.Contig7_All	4.01	6.29	4.45	7.26	0.55	0.24	2.17	1.57	1.7	0	0	0	0.2	0	0.37	0.08	0	0	0	0	0	0	0	0.06	0	0.13	0	0	0	0	0	0	0	0	0.26	0
CLE	CL18131.Contig1_All	7.43	6.5	9.78	9.45	10.03	11.7	20.98	20.99	12.07	18.08	12.96	17.37	10.37	23.24	25.51	31.69	36.6	22.56	7.55	19.2	49.63	46.51	28.49	24.37	16.72	5.55	3.23	2.29	16.65	32.47	17.34	9.76	6.61	4.19	20.77	50.6
CLE	CL18131.Contig2_All	12.03	11.33	20.71	14.69	20.27	19.94	24.96	46.26	31.71	28.61	18.63	30.3	10.53	21	21.29	34.1	33.84	42.8	9.93	14.79	36.17	58.84	46.93	39.32	14.38	12.94	5.4	7.5	23.81	45.79	12.82	19.18	13.41	8.68	21.5	62.27
CLE	CL18131.Contig3_All	16.83	1.44	5.08	7.95	2.76	3.17	2.39	3.65	2.86	1.64	0.25	1.97	12.78	27.92	29.79	523.31	23.87	68.12	247.06	115.64	30.15	85.69	145.59	109.49	26.8	1470.91	1952.71	2406.3	1644.37	388.72	46.16	1393.78	2468.91	2673.14	1184.33	295.87
CLE	CL18131.Contig4_All	1.32	0.67	1.73	4.14	1.41	0.55	1.31	0.98	0.15	2.63	2.22	2.07	1.75	4.53	4.62	22.6	4.07	4.39	10.15	3.34	3.15	10.86	8.32	3.78	2.8	31.21	26.02	26.13	40.12	18.55	2.86	29.46	39.15	17.65	25.08	25.02
CLE	Unigene26430_All	0	0	0	0.05	0	0	0	0	0	0.06	0	0	0.28	0.06	0.14	0	0	0.62	0.29	0.07	0.06	0.06	0	0	0.23	0.27	0.15	0.45	0.33	0.9	0.31	0.19	0.23	0.13	0.43	0.83
CLE	Unigene35639_All	0.46	0.31	0.56	0.31	0.27	3.22	0.73	0.88	0	1.23	0.16	2.82	1.91	0.3	0	1.23	0.47	2.43	0.52	0.14	0.33	0.41	1.64	0.15	0.8	0.23	0	0	0.08	0	1.74	0	0	0	0	0
CLE	Unigene35640_All	6.45	5.24	7.17	9.43	3.53	8.65	19.59	12.97	16.73	4.73	4.65	23.93	38.79	5.94	15.51	5.12	4.13	17.02	49.7	14.35	16.97	12.59	4.36	9.63	4.81	11.27	0.28	0	0	0.16	42.64	21.94	0.48	0	0.07	0
CLE	Unigene35642_All	3.5	2.91	5.69	4.49	4.47	22.53	0	6.07	1.24	9.92	9.56	11.67	18.99	1.69	3.86	0.85	3.85	2.72	12.79	0	5.28	4.16	5.16	3.5	2.65	5.08	0.23	0.45	0	0.29	19.31	2.56	0.43	0	0	0
CLE	Unigene35643_All	0	0	0	0	0	0	0	0	0	0	0	0	0.12	0	0	0	0	0	0	0	0	0	0	0	0	0	0	0	0	0	0	0	0	0	0	0
CLE	Unigene35644_All	6.62	4.47	7.89	5.55	3.56	21.86	9.19	9.47	0.15	4.3	0.84	19.87	33.44	5.72	1.61	3.88	5.59	5.4	26.77	0.37	3.51	3.19	5.05	7.64	7.28	7.66	2.98	0.13	0.99	0.23	16.89	2.5	0	0.78	0.38	0
CLE	Unigene35645_All	0.59	0.26	0	0.3	0	0.98	0	0	0.25	0	0.66	0	0	0	0	0.27	0	0	0.1	0.1	0	0.26	0	0	0	0.19	0	0	0	0	0	0.13	0	0.19	0	0.12
CLE	Unigene40678_All	1.85	2.28	2.3	1.66	0.78	1.39	2.51	1.47	0.46	1.49	0.26	0.12	0.58	0.4	0.55	0.9	2.05	1.18	0.41	0.25	1.01	0.49	0.52	0.07	1.72	0.09	0.31	1.71	0.42	0.47	0.77	1.25	0.68	0.57	0.43	0.35
CLE	Unigene82401_All	3.44	4.36	3.15	11.15	0.6	0.38	3.61	1.61	2.71	0.27	0	0	1.13	0	0	0	0	0.12	0.11	0	0	0.3	0.1	0	0	0	0	0	0	0	0	0.18	0.11	0	0	0
OLE	CL14113.Contig1_All	0	0.4	4.24	5.59	1.64	1.22	0	0.31	3.13	0.48	1.23	0.27	0	5.33	9.37	791.13	20.94	215.64	193.92	14.69	0.57	3.45	96.47	106.26	0.99	281.49	1194.61	4409.91	7599.43	3305.1	0.57	335.99	42.7	538.16	3.48	1502.52
OLE	CL14113.Contig2_All	0.25	0.47	1.58	5.61	1.04	6.18	0	4.43	0.84	0.73	0.16	0.3	0.28	7.88	12.57	43.05	25.19	337.46	865.77	87.34	36.66	112.59	193.18	406.56	0	1.22	721.07	642.16	2.72	3.79	0.85	694.42	3937.36	2315.33	5718.91	3214.73
OLE	Unigene5123_All	0.05	0.72	14.62	24.21	8.74	22.9	7.68	24.06	18.42	29.42	30.94	4.83	1.19	66.37	107.71	1337.34	61.44	609.86	2877.14	355.9	110.38	286.34	544.84	649.08	0	2475.77	6519.48	7514.59	8122.27	1764.11	10.71	4028.92	12981.9	10556.9	6400.94	2980.8
OLE	Unigene17798_All	0.04	0.71	11.68	17.95	5.44	16.22	0.05	11.53	8.42	0.6	1.41	1.56	0.67	44.44	59.15	813.76	64.12	597.77	2076.93	403.29	80.94	182.71	456.57	676.49	0.16	2508.99	4349.7	5957.43	8795.06	2088.84	0	3553.31	7788.7	5701.72	8133.12	3469.16
OLE	Unigene21459_All	0.05	0.51	2.85	3.68	1.83	2.67	0	2.98	1.63	0.39	0.09	0.25	0.23	8.3	18.13	256.21	11.65	119.8	332.5	170.72	27.53	43.75	117.33	153.69	11.77	988.78	1224.44	1285.58	1595.34	1497.48	29.59	1460.72	2601.86	792.19	1133.97	1986.87
OLE	Unigene40188_All	0	0.07	0.56	1.99	0.49	1.57	0	0.87	0.82	0	0.54	0.09	0.08	2.28	2.52	51.77	4.12	65.25	193.35	16.41	6.97	20.52	53.78	135.07	0.2	84.96	195.71	420.15	954.46	1941.79	0	171.53	343.86	720.45	1064.54	1600.13
SLE	CL4897.Contig1_All	0.03	0.03	0.69	0.9	0.53	2.3	0.24	0.03	0.09	0.02	0.15	0	3.69	51.17	23.9	78.68	63.01	51.68	38.25	5.25	0.98	7.23	17.67	17.02	20.74	68.15	216.19	190.27	380.74	539.47	0.14	74.51	173.72	115.92	179.36	1.59
SLE	CL4897.Contig3_All	0	0	0.03	0.58	0.09	0.06	0	0.18	0	0	0.1	0.14	0	0.13	0.26	0.6	1.33	0.32	13.27	6.51	2.47	2.49	17.1	49.56	0.05	0.11	0.29	0.2	0.37	0.26	2.87	56.99	66.93	42.8	383.69	904.73
SLE	CL5221.Contig5_All	0.44	1.84	0.55	1.51	1.01	1.18	0.37	0.25	0.15	0	0.88	1.58	0	0.13	0.21	0.55	0.36	0.34	0	0	0.27	0.15	0.18	0.28	0.23	0.53	0.43	0.69	0	0.46	0	0.21	0.39	0.39	0.12	0.61
SLE	CL5221.Contig1_All	0	0	0.03	0.14	0.07	0.08	0	0	0	0	0	0	0	0.08	0.1	1.39	1	3.68	8.65	0.56	0	0.07	9.49	3.7	0	0	37.56	24.91	0.09	0.1	0	5.97	3.31	22.13	0	18.96
SLE	CL5221.Contig6_All	4.25	7.19	8.44	10.12	5.18	21.53	4.91	9.14	7.92	3.87	4.21	13.01	4.81	3.61	3.82	4.06	5.94	4.09	2.4	2.3	1.11	2.78	5.17	4.71	4.03	6.71	2.61	0.9	3.35	1.26	2.29	4.72	2.08	1.62	1.69	0.67
SLE	CL19272.Contig1_All	0	0.12	1.33	1.94	0.65	1.4	0.03	1.58	0.76	0.12	0.21	0.1	0.05	7.96	8.37	61.74	3.77	8.69	160.28	73.08	10.34	14.53	53.46	19.39	0.2	175.7	638.02	524.17	503.93	43.98	0.16	753.98	1082.2	482.8	501.3	68.56
SLE	Unigene17926_All	0	0	0.56	0.68	0.3	0.49	0	0.23	0.17	0.18	0	0.23	0	1.47	2.62	78.94	2.38	8.49	49.55	13.73	6.21	17.66	35.9	24.13	0.18	171.06	288.8	256.26	223.44	113.81	2.49	264.79	317.69	162.22	222.09	101.75
ACBP	CL461.Contig2_All	24.58	15.51	15.98	10.3	17.89	13.27	16.97	18.77	15.37	14.1	19.12	18.37	19.85	25.5	26.87	22.36	26.52	24.59	22.71	20.29	22.63	19.81	25.66	29.69	28.79	29.43	14.6	15.28	15.98	13.66	25.21	27.65	9.71	12.08	18.25	14.03
ACBP	CL1501.Contig1_All	344.56	148.49	235.15	217.05	171.1	341.51	223.18	127.06	85.03	143.41	68.6	471.62	1255.47	393.33	482.7	471.86	608.25	426.32	618.56	583.55	456.96	728.86	526.47	449.41	402.19	890.69	293.74	95.43	126.63	58.78	367.94	668.88	675.52	40.78	84.36	68.84
ACBP	CL4016.Contig1_All	7.83	4.6	7.34	9.9	9.3	9.91	9.89	7.72	5.65	8.16	12.88	23.99	12.07	6.74	8.12	14.33	16.12	15.78	4.22	9.28	11.21	19.05	15.77	19.98	2.99	8.95	2.98	1.31	1.08	1.88	11.73	9.41	0.59	1.58	6.73	11.22
ACBP	CL4016.Contig2_All	27.43	16.22	24.42	24.56	28.47	25.55	32.71	29.39	35.74	46.56	40.76	29.33	20.89	38.98	38	32.45	37.92	35.8	23.71	28.13	44.54	39.11	43.66	35.78	29.81	26.82	6.9	7.95	10.25	25.2	28.15	21.52	11.85	6.92	8.49	21.99
ACBP	CL13377.Contig3_All	17.28	10.49	12.63	12.66	9.92	12.24	15.43	10.36	8.43	8.08	8.66	13.41	15.33	9.01	15.41	11.62	12.9	15.3	14.11	12.46	10.65	10.17	11.78	10.02	12.76	13.35	7.55	4.29	6.26	9.08	14.8	13.47	5.19	3.83	9.68	13.7
BE-PSS	CL7674.Contig1_All	0.47	0	0.78	0.45	0	0.53	0	0	0	0.5	0.73	0.24	0	0.13	0.34	0.55	0	0.36	0	0	0	0	0	0.16	0	0	0	1.18	0	0	1.09	0	0	0	0	1.1
BE-PSS	CL7674.Contig2_All	8.53	8.48	5.5	5.35	2.6	6.84	4.08	4.82	4.01	2.84	5.44	4.68	4.38	3.49	5.75	1.84	2.58	7.95	0.11	3.16	4.28	2.26	2.79	1.59	5.33	6.66	1.04	0.5	4.26	3.09	0	3.98	0	0.7	2.82	6.06
BE-PSS	CL7674.Contig3_All	0.56	1.96	1.26	4.82	0.45	5.57	1.38	1.24	1.11	1.68	1.16	3.43	0.72	1.62	2.46	3.2	3.98	3.76	0.86	0.42	1.36	3.55	4.88	2.65	0.85	0.8	0.7	0.36	0.56	3.87	0	0.94	1.81	1.88	4.8	8.99
BE-PSS	CL7674.Contig4_All	0	0	0.02	0	1.88	0	4.84	1.87	3.88	0.95	0	2.69	0.35	0.28	0	2.41	2.56	0.05	2.72	1.56	1.86	0.74	2.3	3.5	1.12	1.13	1.97	1.3	0	2.61	8.49	4	2.24	0	0	0
EK	CL1959.Contig1_All	0.71	0.65	0.69	2.54	0.62	1.13	0.99	0.51	0.18	1.04	0.37	0.36	1.35	0.64	2.32	1.32	1.63	1.22	0.74	0.63	0.3	1.43	1.23	0.62	0.32	0.79	0.6	0.32	0.04	10.41	0.38	1.17	0.75	0.12	0.83	0.33
EK	CL1959.Contig2_All	0.72	2.43	2.41	1.55	2.25	2.43	1.41	1.32	0	1.52	2.33	2.59	0.55	0	0	0.56	0.25	1.68	0.14	0.94	0.96	0.53	1.82	1.99	0.52	0.38	0	0.56	0	0	0	0	0	0	0	0.2
EK	CL1959.Contig3_All	0.85	1.2	2.79	2.92	1.55	5.01	4.08	3.01	6.06	3.02	4.41	4.67	0.87	0.18	1.75	1.66	2.65	2.1	1.04	2.21	2.8	3.26	4.36	2.82	0.3	0	0.71	0	0.24	1.42	2.81	0.42	0.98	0.67	0	1.55
EK	CL1959.Contig4_All	7.18	5.66	6.95	11.01	7.8	20.48	4.54	7.83	11.24	9.62	17.21	16.69	7.26	7.53	7.32	9.64	14.74	10.93	4.16	6.35	5.23	10.23	13.76	13.66	5.17	4.87	2.61	2.4	4.38	2.46	6.55	5.82	2.23	1.74	4.23	3.65
GKI	CL6737.Contig1_All	0	0	0	0	0	0.19	0	0	0	0	0	0	0	0	0	0	0	0	0	0	0	0	0	0	0	0	0	0	0	0	0	0	0	0	0	0
GKI	CL6737.Contig3_All	0.04	0	0.05	0	0.76	0.23	0	0.06	0.87	0.1	0.29	0.38	0	0	0	0	0	0	0	0	0	0	0	1.22	0	0	0	0	0	0	0	0	0	0.02	0	0.06
GKI	Unigene17545_All	8.76	18.34	12.89	10.47	8.18	40.27	16.46	18.31	13.17	6.11	21.33	21.9	0.31	1.14	2.39	1.41	4.78	54.71	0.89	10.15	1.94	1.61	4.58	8.05	6.69	3.72	2.14	0.99	2.84	6.78	13.92	5.2	1.24	0.97	2.84	5.66
MIPS	CL11435.Contig2_All	560.23	694.32	757.43	3807.55	850.41	234.05	671.36	206.29	422.01	519.89	1219.45	1612.47	703.96	739.23	591.09	889.69	452.86	279.62	202.84	57.74	352.06	289.22	435.62	758.06	1514.39	408.81	72.13	4.85	1.99	17.1	1539.45	266.06	4.22	0.89	1.76	3.42
MIPS	Unigene29370_All	0.03	0.03	0.08	0	0.31	0.17	0	0	0.48	0.05	0	0.08	0	0	0	0	0	0.06	0	0	0	0	0	0	0	0	0	0	0	0	0	0	0	0	0	0
nsPLC	CL3569.Contig3_All	52.12	82.87	61.73	56.53	57.41	80.03	74.17	72.31	72.69	60.76	80.42	59.24	19.66	203.51	141.29	122.27	140.72	74.67	24.82	45.84	104.11	84.74	88.8	88.63	87.37	47.37	22.97	17.48	17.67	14.79	57.51	53.2	6.12	12.41	21.04	10.45
nsPLC	CL5579.Contig2_All	32.06	6.03	26.85	3.29	5.45	14.03	6.09	4.44	2.85	8.8	4.71	15.47	23.1	190.91	56.81	66.68	62.4	13.46	10.96	0.61	21.76	30.44	45.18	58.82	298.1	110.73	36.53	27.62	21.89	15.69	79.59	75.5	19.97	35.98	35.01	27.32
nsPLC	CL6449.Contig3_All	18.77	27.11	12.46	13.76	13.3	26.38	12.88	13.65	10.3	2.38	8.66	14.02	2.31	3.46	5.45	2.9	4.34	32.38	0.98	42.33	10.12	8.07	11.9	16.51	0.19	0.95	0.52	0.39	0.39	0	0.95	0.76	0.4	0.14	0.1	0
nsPLC	CL18113.Contig1_All	12.6	6.46	7.56	10.9	6.31	0.65	6.56	3.29	1.72	9.47	2.42	0.21	8.98	7.79	3.78	7.18	5.51	3.49	6.07	0.03	5.7	5.73	3.6	4.75	7.27	1.92	0.48	6.06	2.48	0.08	8.81	1.96	1.14	2.97	2.34	0.05
nsPLC	CL18113.Contig2_All	25.68	5.37	10.15	16.85	11.72	2	9.03	5.1	1.17	10.65	1.36	1.52	24.55	9.53	6.4	10.42	5.9	8.46	5.84	0.34	5.39	6.95	4.56	4.63	13.19	5.54	1.24	9.89	6.12	0.05	21.37	5.01	1.69	4.7	0.81	0
PLD_zeta	CL11207.Contig1_All	1.16	1.01	1.46	1.91	0.82	1.91	1.32	1.07	1.35	0.96	1.83	1.24	0.34	1.85	1.34	2.26	2.12	2.46	0.98	1.32	1.39	1.66	2.31	3.18	0.77	0.43	0.65	1.56	0.57	0.77	0.52	0.71	0.68	1.36	0.65	0.84
PLD_zeta	CL11207.Contig2_All	2.39	3.53	2.25	3.8	1.69	4.37	2.07	2.36	3.03	3.13	4.82	3.93	1.32	3.34	2.97	3.67	4.88	6.56	2.1	3.59	3.47	4.61	7.24	6.03	2.39	1.76	1.21	1.85	1.58	2.44	1.75	3.09	0.97	2.09	1.98	1.65
PLMT	CL5259.Contig4_All	7.1	2.65	3.11	2.47	1.71	1.3	1.04	0.55	1.2	1.32	0.85	1	5.7	2.82	4.01	4.75	1.6	2.53	1.06	1.79	0.83	0.65	0.82	0.43	8.79	11.62	5.05	3.55	4.3	3.26	0.66	2.27	0.98	0.4	0.63	0.81
PLMT	CL5259.Contig5_All	6.64	3.49	2.55	1.43	1.63	1.98	2.59	1.83	1.27	0.95	0.78	2.01	10.71	4.74	6.09	6	3.88	3.69	1.87	0.44	2.17	2.3	2.82	1.21	7.01	9.58	2.83	3.14	6.4	1.09	6.57	5.55	7.05	1.6	0.13	0
PSD	CL2387.Contig2_All	0.4	0.11	0.51	0.66	0.17	0.27	0.37	0.45	0.25	0.17	0.28	0.22	1.2	0.34	0.7	0.09	0.58	0.29	0.31	0.17	0.55	0.52	0.38	0.62	0.32	0.75	0	0.12	0.5	0.23	0.38	0.27	0.43	0.04	0.19	0
PSD	CL2387.Contig4_All	0.43	1.02	0.59	0.5	0.3	0.29	0.61	0.18	0.2	0.54	0	0.49	2.14	0.45	0.68	0.71	0.69	1.72	0.69	0.12	0.15	0.16	1	0.2	0.18	0.56	1	0.56	0.58	0.7	0	1.28	0	0.33	0.22	0.89
PSD	CL2387.Contig5_All	0.36	0.29	0.49	0.83	0.42	0.8	0	0.51	0.97	0.22	0.56	1.03	1.2	0.08	0.14	0.59	0.8	0.51	0.81	0	0.12	0.44	0.76	0.8	0.21	1.05	0.29	0.07	0.1	0.65	0.5	0.51	0.19	0.47	0	0.43
PSD	CL19015.Contig1_All	1.45	3.55	3.95	4.26	0.89	3.93	3.85	3.81	3.85	2.69	2.94	3.53	0.6	0.85	1.15	1.45	1.65	2.01	1.36	1.68	1.12	1.69	1.86	2.66	1.27	0.7	1.3	0.71	1.18	0.77	0.66	2.07	0.45	0.16	0.61	1.4
PSD	CL19015.Contig3_All	8.22	11.21	11.37	19.94	8.47	15.17	8.07	9.56	11.33	9.5	9.06	16.1	5.61	5.81	4.62	5.39	6.33	5.61	4.14	4.98	4.56	3.8	6.34	7.32	4.11	5.16	2.06	1.97	4.57	8.97	4.47	4.59	1.93	1.65	3.99	9.82
TGD2	CL15188.Contig1_All	0.45	0.22	0.32	0.44	0.1	0.51	5.28	3.38	4.57	3.85	5.54	5.8	0	0.05	0.11	0.33	0.26	0.06	1.73	2.58	2.58	4.27	3.96	4.01	0	1.49	0.33	1.26	1.47	2.17	4.97	5.98	3.1	1.21	3.69	5.35
TGD2	CL15188.Contig2_All	5.12	2.43	4.61	7.09	3.74	6.59	3.29	2.33	4.07	3.58	3.48	5.68	3.65	5.47	5.36	5.26	6.32	4.36	2.52	1.42	2.33	3.25	2.88	2.97	5.24	3.25	1.94	1.26	1.26	2.83	0.78	0.84	0.18	0.4	0	0
TGD2	CL15188.Contig3_All	0.25	0.1	0.5	0.73	0	0.63	0.46	0.57	0.12	0.35	0	0.7	0.22	0.1	0.23	0.09	0.15	0.18	0.48	0.23	0.25	0.7	0.52	0.37	0.25	0.72	0.19	0.13	0	1.08	0.21	1.03	1.24	0.46	0.97	2.7
TGD2	CL15188.Contig4_All	6.09	4.31	6.88	9.05	6.57	8.84	5.42	4.11	5.8	6.92	4.92	6.96	4.99	6.96	6.84	5.56	7.87	7.53	2.55	3.8	3.02	5.42	4.16	3.47	4.6	6.34	2.2	1.19	1.79	3.71	2.82	1.19	0.65	0.93	0	0
TGD2	CL15188.Contig5_All	0.18	0.33	0.42	0.85	0	1.25	0.46	0	1.72	0.71	0.76	1.69	0.64	0.67	0.45	0.39	0.64	0.3	0.21	0.91	0.51	0.14	1.12	0.89	0.2	1.02	0.09	0.59	0	0.39	0.81	2.18	0.95	0	1.6	0.8
TGD3	CL13466.Contig2_All	5.81	3.99	5.68	8.54	4.75	8.3	5.71	4.37	5.44	2.91	4.58	8.3	3.02	3.48	3.36	3.78	3.17	4.1	1.71	3.34	3.19	4.09	3.38	3.64	1.89	1.43	1.43	1.63	0.56	0.76	1.08	1.13	1.6	0.57	1.89	1.29
TGD3	CL13466.Contig3_All	2.47	3.25	2.86	4.38	2.6	4.9	7.22	4.8	6.92	2.93	7.82	9.76	1.5	2.41	1.43	2.37	3	2.79	2.47	4.2	2.39	5.34	4.2	4.19	0.74	1.7	0.6	0.68	0.89	1.04	3.06	3.59	0.89	0.71	0.82	0.69
TGD4	Unigene16093_All	4.36	3.49	5.09	8.2	5.95	5	3.75	1.63	2.58	2.51	1.85	5.59	4.75	6.87	6.84	7.47	3.94	6.13	3.4	3.96	2.29	5.27	5.01	3.23	2.44	5.54	2.79	2.46	2.4	2.45	2.79	3.19	1.41	0.18	1.74	1.32
3.Prokaryotic and eukaryotic galactolipid, sulfolipid, and phospholipid synthesis
GGGT	CL8207.Contig1_All	0.58	1.27	0	0.14	0.09	0.72	2.73	3.01	0.84	2.07	1.28	0.42	0	0.83	0.93	0	0.37	0.34	0.97	0	0	0	0.48	0	0.33	0.66	0	0.15	0	0	0.6	0.1	0	0	0	1.25
GGGT	CL8207.Contig2_All	4.11	5.37	6.78	5.28	2.52	4.47	3.9	4.05	7.63	2.21	5.01	4.02	0.79	3.2	2.67	2.03	2.44	2.67	2.1	2.12	2.01	1.6	3.85	1.63	1.31	1.97	0.55	0.23	1.81	2.24	1.52	2.01	0.85	0.92	3.03	2
GGGT	CL8207.Contig3_All	0.98	0.93	2.09	1.87	0.19	1.29	0	0.46	0.7	1.01	0	0.25	1.38	0	0	1.3	0	0	0	0.11	0.42	0.49	0	0	0	0.13	0.37	0	0	0.52	0	0.35	0	0	0	0
GGGT	CL8207.Contig4_All	0.33	1.7	1.61	0.76	0	0	2.57	2.44	8.37	0	2.98	0	1.17	1.58	1.56	0	0	0	0.55	0.31	0	0	0	0.61	0.38	0	0	0	0.58	0	1.06	0.97	0	0	0	0
GGGT	CL8207.Contig5_All	7.96	8.28	8.47	9.36	5.58	7.98	3.68	10.87	18.59	9.03	8.23	8.27	2.06	5.06	5.68	3.96	4.82	5.38	2.68	6.38	6.5	4.8	5.1	5.15	4.76	3.78	2.08	2.27	2.27	1.61	2.07	3.69	1.74	0.85	2.94	2.63
DGDGS	CL10314.Contig1_All	4.69	1.9	2.68	17.29	11.27	8.44	4.48	6.12	3.13	13.1	11.93	8.54	5.06	1.31	4.42	5.93	3.68	1.71	3.2	1.17	4.3	6.56	3.65	1.89	2.18	2.07	0	0.06	0.17	2.24	5.21	2.5	0	1.77	2.02	0
DGDGS	CL10314.Contig3_All	1.48	1.11	9.53	14.47	7.51	8.97	0.47	0.85	5.57	6.56	5.55	12.44	0	3.98	5.33	1.42	4.68	5.19	1.31	0	3.75	4.31	13.3	2.84	6.56	2.07	1.49	0	0	6.39	4.16	1.75	0.9	1.3	0	8.27
DGDGS	CL10314.Contig4_All	11.23	14.68	22.84	65.07	55.23	20.18	14.77	18.97	25.59	24.85	37.94	18.01	4.67	16.53	20.88	17.89	21.53	14.66	4.72	11.39	17.84	7.62	7.28	10.96	5.52	9.37	1.92	3.11	2.47	6.44	6.08	3.44	0.79	2.85	1.43	16.66
DGDGS	CL10314.Contig5_All	6.46	10.57	18.5	39.32	32.76	17.78	11.68	12.34	20.95	19.17	54.35	17.39	4.46	14.73	12.91	15.13	15.35	10.17	4.65	5.69	13.43	7.1	10.91	7.37	8.38	2.57	0.85	2.57	1.17	5.52	3.78	3.44	0.42	3.26	1.54	9.65
DGDGS	CL21118.Contig1_All	5.39	1.47	6.7	0.78	4.95	22.97	1.12	0.42	3.16	10.75	16.28	20.36	5.14	3.36	4.24	6.41	9.38	41.41	2.22	3.54	7.2	14.17	21.11	23.76	6.2	5.53	0.78	0	0	0.52	4.95	6.61	0.9	0.08	0.72	0.27
DGDGS	CL21118.Contig2_All	17.07	14.37	27.02	29.11	14.79	73.26	18.55	19.92	15.16	29.69	45.25	57.38	7.86	32.61	39.65	46.16	81.5	42.71	6.09	18.55	30.68	41.53	64.31	83.32	6.94	7.2	6.1	0.5	1.47	2.64	3.17	7.98	2.07	0.35	1.91	3.49
MGDGS	CL8554.Contig2_All	5.99	5.61	5.24	8.39	4.34	4.41	4.55	4.88	4.77	4.09	4.65	5.29	5.96	8.33	12.94	13.64	12.94	4.89	4.28	4.89	6.89	8.35	6.41	8.17	4.55	8.27	2.09	1.67	1	3.69	1.77	5.97	1.85	0.53	1.09	2.81
MGDGS	CL8554.Contig3_All	0.31	0	0.43	0.46	0.2	0.3	0	0.37	0.16	0.57	0.2	0.17	0.14	0.12	0.48	0.87	0.86	0.74	0	0.08	0.16	0.33	0.84	0.19	0.17	0.14	0	0	0.1	0.3	0.14	0.6	0	0	0	0.62
MGDGS	CL8554.Contig4_All	6.2	4.81	3.95	5.1	2.18	3.57	3.69	2.99	2.19	1.93	2.69	6	4.14	6	7.68	6.71	8.47	6.9	3.02	2.05	4.35	6.21	6.48	6	2.52	4.11	1.73	0.56	0.85	1.12	5.07	4.66	1.27	0.31	0.77	2.33
MGDGS	CL19026.Contig2_All	5.36	12.62	17.38	14.3	12.56	40.17	4.72	10.15	21.28	75.29	249.37	23.55	8.59	14.08	18.41	17.1	32.31	47.19	2.95	6.24	18	12.93	27.21	31.78	9.49	6.07	1.17	0.55	0.98	0.8	5.4	4	0.8	0.14	0.22	0.12
PP-LCBPP	CL14721.Contig3_All	16.59	24.2	12.46	12.35	9.61	12.33	27.65	17.25	18.1	7.26	12.27	10.79	10.89	7.07	7.19	7.1	5.67	8.71	10.5	10.67	3.87	5.62	6.11	6.94	7.04	9.89	4.72	3.24	4.48	3.31	8.63	7.36	7.86	3.35	5.14	5.07
PP-LCBPP	Unigene17500_All	28.03	24.87	26.59	19.88	20.24	34.89	25.67	25.12	33.73	22.48	33.85	29.63	31.72	32.46	31.32	30.25	29.28	27.94	28.5	28.48	30.58	28.68	27.42	28.9	30	22.56	5.57	3.5	5.4	1.76	33.12	17.64	2.98	2.4	4.3	4.19
SLS	CL10317.Contig1_All	7.84	11.21	1.93	0	0	7.3	2.94	1.29	0.7	8.71	18.97	9.42	1.43	0.86	0.9	0.94	0	1.16	0.28	0.45	1.09	0.34	0	2.51	1.26	1.87	0	0.04	0	0	1.89	1.23	0.12	0	0	0
SLS	CL10317.Contig2_All	0.58	1.68	3.09	1.98	2.17	1.31	0.26	1.93	0.95	0.68	5.99	0.25	0.25	0.79	0.66	0.88	0.16	0.17	0.4	0	0.2	0.15	0.74	0.59	0.92	0.34	0.07	0.09	0.3	0.18	0	0.59	0.02	0	0.12	0
SLS	CL10317.Contig3_All	0.13	0.21	0.27	0.25	0	0.15	0.14	0.17	0.15	0.06	0.43	0.04	0	0	0	0.09	0.11	0.15	0.02	0	0	0.03	0.03	0.18	0.11	0.32	0	0.37	0	0	0.05	0.03	0	0	0	0.13
SLS	CL10317.Contig4_All	0.25	0.04	0.07	0.05	0.14	0.08	0	0.08	0.18	0.2	0.66	0	0.04	0.03	0.1	0	0.03	0	0	0	0.06	0	0.06	0.05	0	0	0	0	0.45	1.35	0	0	0	0	0	0
SLS	CL10317.Contig5_All	7.18	10.62	12.22	19.73	10.16	14.25	7.89	15.03	20.05	20.49	137.04	10.36	1.91	4.39	5.04	3.6	6.67	4.09	1.18	1.43	2.56	3.71	5.15	5.82	2.94	0.72	0.61	0.55	0.63	3.52	1.41	0.67	0.46	0.79	0.77	4.49
SLS	CL10317.Contig6_All	0.03	0.04	0.12	0.23	0	0.27	0	0.17	0	0.03	0.7	0	0.16	0	0.14	0	0.13	0.18	0	0	0.06	0.02	0	0	0	0	0.16	0	0	0.52	0	0	0	0	0	0
SQS	Unigene32126_All	11.42	9.95	9.54	13.04	9.24	9.44	12.3	7.54	12.16	12.98	20.93	13.23	7.46	5.73	5.52	5.88	5.28	5.42	4.46	4.18	5.5	5.17	5.35	7.39	8.86	5.61	1.67	2.72	3.72	4.63	6.85	4.63	1.24	0.78	3.64	4.7
UGP	CL13738.Contig2_All	2.24	3.28	3.21	7	3.49	6.52	2.39	3.91	5.45	4.22	11.1	5.6	1.18	1.78	2.32	2.26	3.38	2.83	0.84	2.07	3.05	2.22	3.43	3.74	1.27	0.84	0.67	0.73	1.36	1.85	1.52	1.21	0.54	0.62	1.45	1.9
4.Sphingolipid Biosynthesis
CDase	CL11944.Contig1_All	4.53	2.18	3.18	2.61	2.59	3.06	2.28	2.39	2.92	2.13	1.95	1.87	5.59	2.78	4.39	2.02	3.83	4.6	4.12	2.97	4.1	2.85	3.27	4.45	4.21	6.12	1.99	1.63	2.21	1.34	6.2	4.75	3.17	2.62	2.3	2.46
CDase	CL11944.Contig2_All	10.31	0	4.05	0.36	4.78	0	2.54	4.81	0	0	0	8.24	0.04	0	7.43	1.22	0	3.81	1.36	0.57	0	0	5.6	0	0.66	3.95	3.91	0.91	0.03	4.85	2.78	5.25	1.06	0	0	0.04
CDase	CL11944.Contig3_All	0.29	0.4	0	0	0	0.49	1.11	0	0	1.96	0	0	0	0	0.5	0.25	0.85	1.26	0.24	0	0.96	0	0.33	0	0.19	0	0	0	0.28	0	0.73	0.17	0	0.23	0.31	0.3
CDase	CL11944.Contig4_All	4.78	3.53	6.63	8.57	5.61	6.9	2.09	2.9	3.42	5.15	1.53	5.41	2.7	2.92	4.53	4.49	4.89	6.18	0.61	1.84	1.37	3.12	3.26	2.28	2.89	2.69	0.79	1.56	1.92	11.3	0.23	1.97	2.04	0.92	2.72	9.48
CDase	CL11944.Contig5_All	2.91	1.85	2.55	1.13	3.35	1.95	3.16	1.43	0.94	2.02	3.37	3.01	3.04	2.55	2.03	3.48	2.36	2.96	2.01	1.64	2.14	2.36	3.24	3.46	4	3.11	1.69	2.75	2.2	1.66	3.44	3.49	1.25	0.96	3.71	0.17
CDase	CL11944.Contig6_All	7.28	9.18	7.36	9.72	10.1	13.19	16.61	6.42	11	12.39	14.63	13.63	9.69	7.92	6.9	10.82	11.78	10.53	9.49	7.39	11.64	16.26	8.43	14.88	6.93	12.97	5.31	4.58	9.01	4.65	16.41	11.86	9.4	5.91	7.5	12.08
CERK	CL14119.Contig3_All	6.43	6.91	7.3	6.4	5.84	6.45	1.98	1.91	1.86	1.78	2.89	1.52	3.01	3.97	5.39	3.45	5.69	4.29	0.56	0.96	1.03	1.08	1.14	1.28	4.19	3	1.05	0.58	0.85	1.48	0.44	0.79	0.2	0.43	0.48	1.24
CERK	CL14119.Contig4_All	1.53	1.84	2.29	2.51	1.66	2.7	6.54	6.34	9.31	6.76	7.86	6.89	1.08	1.13	1.18	1.13	2.22	2.7	2.56	3.41	4.48	5.12	4.88	4.88	0.99	1.03	0.36	0.26	0	0.07	3.15	2.46	0.34	0.66	0.91	0.91
CS	CL2025.Contig6_All	6.81	2.02	10.18	5.56	5.54	9.59	3.08	4.89	7.47	7.86	4.5	9.85	11.64	7.29	7.31	8.72	10.73	12.74	6.32	9.05	14.39	6.24	8.28	6.24	2.4	5.7	0.71	0.54	0.51	2.92	6.27	5.98	1.98	0	1.07	1.48
CS	CL2025.Contig8_All	18.03	20.65	10.15	19.43	15.61	46.37	9.19	6.3	8.64	14.01	15.27	34.77	13.72	26.64	23.53	25.93	32.72	18.99	6.52	11.6	13.09	19.72	15.52	16.26	12.68	21.36	3.45	2.1	3.24	6.84	11.78	11.77	4.34	0.78	2.42	5.82
CS	CL2025.Contig10_All	13.25	12.54	10.35	17.72	11.48	26.7	15.91	12.72	12.7	21.21	26.34	39.09	11.29	27.57	33.11	26.62	34.26	19.44	11.52	27.39	16.51	27.6	33.6	26.93	10.68	12.17	4.31	1.03	1.13	4.24	6.59	12.26	3.51	1.72	4.04	7.72
CS	CL2025.Contig11_All	15.11	10.83	11.98	13.22	8.62	24.18	11.74	9.13	11.05	8.41	13.96	19.61	40.55	20.87	28.2	21.37	32.24	59.3	28.99	29.67	25.97	25.05	38.02	44.94	16.2	16.9	2.79	0.75	2.68	4.11	20.37	10.89	2.53	1.41	1.84	4.71
CS	Unigene24822_All	13.03	7	5.69	5.15	6.26	5.14	7.94	4.29	4.97	6.45	6.27	6.63	10.55	5.57	6.21	5.52	5.22	5.83	9.35	6.67	5.96	5.88	4.1	4.1	8.7	6.43	1.15	0.08	0.69	0.59	10.42	5.1	0.7	0.1	0.5	0.14
DPL1	CL14570.Contig1_All	4.13	1.01	1.81	3.41	0.26	2.38	0.62	0	1.99	1.29	0	6.21	2.69	0.41	0.85	0	1.31	1.84	0	0	0	0.73	0.61	0	0.48	0.43	0	0	0	0.73	0	0	0	0	0	0
DPL1	CL14570.Contig2_All	24.64	28.02	37.74	38.88	29.71	74.88	32.13	36.37	42.01	28.75	30.31	45.49	10.45	19.23	16.78	20.24	29.84	36.61	8.87	18.47	14.68	17.17	25.64	33.76	10.96	9.97	6.26	4.39	4.54	7.08	7.83	11.32	4.53	1.82	4.82	11.14
DPL1	Unigene97749_All	0	0	0	0	0	0.02	0	0	0	0	0	0	0	0	0	0	0	0	0	0	0	0	0	0	0	0	0	0	0	0	0	0	0	0	0	0
FA2H	CL17428.Contig1_All	0	0	2.84	1.02	1.8	0	8.18	0.42	2.54	0.18	0.68	0	1.18	0	0	0	0	0	1.12	0	0	0.02	0	1.55	5.55	0	0	0	0	0	1.35	1.42	0	0.45	0	0.34
FA2H	CL17428.Contig2_All	3.55	1.93	0.89	7.36	5.64	1.97	1.47	2.74	2.68	3.85	0.66	1.22	0.76	0.24	0.67	0.46	0.58	1.16	0.45	0.11	0.65	0.2	0.49	0.09	0.49	0.83	0.09	0	0.02	0.07	1.97	0.21	0.07	0	0	0
FA2H	CL17428.Contig3_All	37.81	23.1	20.34	9.53	11.67	9.57	24.1	18.47	11.76	7.45	6.3	7.92	46.35	20.59	24.71	16.18	14.03	20.21	24.5	12.17	17.07	13.61	10.88	12.46	33.89	35.98	7.63	3.98	8.2	0.66	52.38	21.45	8.9	2.37	6.2	0.4
FA2H	CL19767.Contig1_All	0.1	0.08	0.08	0.03	0	0.09	0.64	0	0	0.31	0.03	0	0	0	0	0	0	0	0	0	0	0	0	0	0	0	0	0	0	0	0	0	0	0	0	0
GCS	CL15783.Contig1_All	15.74	11.99	21.69	15.94	21.56	34.8	14	15.76	32.91	17.25	45.74	24.24	6.93	5.97	5.77	5.51	7.47	10.38	4.77	5.96	6.74	3.19	9.67	8.08	10.46	6.68	2.4	2.4	1.22	1.54	13.74	6.06	3.86	1.5	2.93	0.97
GCS	CL15783.Contig2_All	1.03	0.77	0	1.77	0.31	1.02	0.03	0.69	2.75	0.76	1.3	2.99	0.76	0.1	0.24	0.87	0.24	1.5	1.06	0	0	0.9	0	0.67	0.48	0.42	0	0	0.83	0.02	1.75	0	0.43	0.81	0.89	0.35
GCS	CL15783.Contig3_All	0	0	0.58	0.41	0.27	0.48	0.68	0.15	2.3	0.59	0.99	1.45	0.2	0	0	0	0	0.55	0.14	0.17	0.34	0.13	0	0	0	0	0	0	0	0	0.2	0	0	0.1	0	0
IPCS	CL7168.Contig2_All	1.99	5.25	2.35	4.71	0.68	1.68	2.06	4.49	3.32	0.63	1.19	3.62	1.09	0.38	1.29	1.37	1.5	4.49	0.53	0.19	2.14	0.52	2.83	0.27	0.23	1.11	0.82	0.13	1.86	1.76	0.79	0.7	0.56	0	1	2.76
IPCS	CL7168.Contig3_All	23.14	22.77	17.97	14.01	9.35	14.22	25.16	44.01	22.54	9.26	7.99	18.5	13.46	10.97	14.9	10.12	13.52	23.75	4.66	8.75	5.15	9.23	11.19	7.61	6.17	10.98	8.67	4.38	3.53	13.87	2.77	3.6	3.25	1.62	4.15	1.19
IPCS	CL7168.Contig4_All	13.52	17.67	9.77	10.72	7.64	11.64	9.67	20.58	10.31	8.41	4.9	9.44	8.74	7.27	11.68	6.9	12.69	13.04	6.1	13.83	6.83	12.5	15.73	6.93	3.65	13.13	1.42	0	6.13	23.14	8.59	10.26	7.23	3.02	10.53	39.12
IPCS	CL10206.Contig1_All	0.08	0.19	0.27	0	0.13	0.35	0.26	0.38	0.24	0.16	0.49	0.76	0.42	0	0	0	0.07	0.63	0	0	0	0.23	0	0	0.17	0.01	0.11	0.07	0	0.69	0.19	0	0	0	0	0.94
IPCS	CL10206.Contig2_All	36.88	39	42.18	26.99	26.02	33.64	27.05	42.7	29.27	23.85	42.91	32.01	29	48.79	55.75	48.14	72.58	65.24	17.39	34.71	61.27	46.43	67.17	51.03	31.07	43.05	12.37	4.58	10.19	19.03	33.79	31.41	12.29	4.36	12.92	32.15
IPCS	Unigene1516_All	0	0	0	0	0	0	0	0	0	0	0	0	0	0	0	0	0	0	0	0	0	0	0	0	0	0	0	0	0	0	0	0	0	0.06	0	0
KSR	CL4714.Contig2_All	0	0	0	0	0	0.18	0	0	0	0	0	0	0	0	0	0	0	0	0.32	0	0.24	0	0	0	0	0	0	0	0	0	0	0.23	0.37	0	0	0.26
KSR	CL4714.Contig3_All	2.66	0.85	1.24	1	0.48	1.1	0	0.1	0.96	0.65	1.29	0.88	2	0.11	1.81	1.32	0.39	0.42	0.42	0.87	0.55	1.34	0.62	0.34	0.27	0.83	0.5	1.05	0.59	1.16	0.35	1.85	0.77	1.19	0.56	0.61
KSR	CL4714.Contig4_All	5.21	4.43	4.63	3.63	5.28	8.72	5.93	3.68	2.43	2.78	2.3	3.85	11	7.73	6.48	8.36	11.23	7.51	6.72	4.78	4.35	5.3	7.22	7.08	9.04	13.69	7.15	6.78	6.12	6.43	7.82	10.97	8.06	1.67	6.04	5.74
LCBK	CL14442.Contig2_All	3.77	5.93	5	4.25	5.1	8.43	6.67	5.41	7.66	7.43	11.09	10.68	3.66	5.83	5.03	5.95	6.62	9.22	6.22	8.96	5.6	8.11	9.81	11.13	3.95	3.12	1.5	0.84	0.79	2.11	4.09	3.33	1.21	0.88	1.51	2.25
LCBK	CL14442.Contig3_All	4.65	5.41	3.18	3.93	6.16	8.28	4.36	3.49	2.79	4.72	7.34	7.16	5.24	4.52	5.58	5.36	7.96	13.5	2.29	6.09	3.76	6.29	6.65	6.87	4.45	3.91	1.63	1.22	1.37	0.73	5.23	3.76	1.01	0.73	1.32	1.08
LCBK	Unigene43417_All	28.8	29.39	30.5	24.83	31.34	35.43	26.16	32.96	40.8	41.51	43.63	33.38	19.81	38.51	37.6	34.53	37.07	42.98	26.23	27.19	33.56	36.19	39.43	45.38	22.37	25.24	16.08	20.4	15.09	60.68	20.48	23.58	13.04	20.24	22.45	47.82
SBH	CL128.Contig1_All	1.6	0.95	0.18	0	0.09	0	1.19	1.24	0.69	0.33	0.31	0.4	0.56	0.26	0.6	0	0.24	0.11	1.83	0.99	1.36	0.74	0.5	0.64	0.5	0.24	0.18	0.15	0.38	0	2.3	1.52	0.47	0	0	0.63
SBH	CL128.Contig2_All	30.52	20.41	13.76	8.72	13.63	7.1	14.59	15.49	8.53	6.86	3.3	4.23	19.15	17.45	15.45	10.48	9.83	11.49	15.42	14.72	10.73	8.73	6.28	5.21	12.98	16.01	4.09	4.98	9.21	2.57	8.35	10.78	7.48	5.61	0.54	0
SBH	CL128.Contig3_All	15.02	11.32	7.62	4.56	7.01	2.86	11.96	8.47	3.55	8.84	2.97	3.36	11.09	8.8	9.17	6.37	4.63	7.45	10.6	10.82	8	5.55	6.02	3.64	6.6	7.33	3.77	5.03	3.64	0.8	10.56	6.89	8.43	2.85	9.3	1.83
SBH	Unigene21231_All	29.84	69.46	42.35	19.07	34.44	52.36	43.1	55.95	58.4	29.31	47.29	27.21	26.77	51.03	41.61	37.63	48.45	64	17.94	50.41	43.83	41.08	36.54	42.83	23.31	30.53	13.49	15.98	18.69	123.44	23.94	20.6	9.48	9.05	12.91	46.75
SLD	CL18184.Contig3_All	12.42	36.38	5.68	6.21	8.56	4.51	22.07	21.57	44.89	15.1	11.28	5.02	6.13	9.43	10.57	5.06	5.67	5.81	6.6	6.49	8.03	2.1	2.55	2.74	16.53	15.6	4.72	3.84	3.23	0.9	20.93	16.87	7.17	5.45	2.59	1.25
SLD	CL18184.Contig4_All	46.04	114.19	20.34	14.54	18.78	12.04	83.17	81.93	157.39	45.5	37.3	16.28	31.93	33.92	41.95	14.77	15.73	19.92	26.59	24.18	37.96	6.49	8.69	12.6	70.82	83.99	15.75	9.38	10.13	3.2	94.71	71.91	24.82	17.3	7.39	4.74
SLD	Unigene36025_All	75.17	43.95	28.88	11.27	25.68	8.53	81.67	69.2	30.64	14.1	8.63	6.54	92.62	33.63	36.5	12.64	6.99	19.37	60.1	27.29	29.46	12.07	6.35	5.81	61.54	24.14	2.31	1.78	2.61	0.08	75.57	15.56	2.09	1.48	1.12	0.07
SPT-LCB2	CL1816.Contig6_All	6.95	2.93	4.73	10.35	6.03	8.74	10.33	9.16	14.3	14.4	21.56	19.04	7.86	13.07	5.49	11.04	11.15	9.91	6.1	9.3	9.55	11.8	20.27	23.45	4.15	5.89	6.51	2.64	10.6	6.36	8.32	9.77	5.63	4.88	12.5	11.59
SPT-LCB2	CL1816.Contig9_All	1.16	1.81	1.76	1.27	1.73	1.4	0.37	1.39	0.78	1.25	1.64	1.67	0.62	10.68	20.28	21.82	17.03	2.07	2.88	1.36	39.26	27.07	12.59	4	0.45	0.84	3.6	6.81	11.41	2.17	1.01	13.55	13.73	5.57	11.14	11.85
SPT-LCB2	CL1816.Contig10_All	4.19	3.19	3.99	5.06	5.01	5.55	4.58	1.74	5.34	2.35	9.86	7.34	7.3	0	0	0	0	6.45	1.78	1.29	0	0	0	0.64	4.58	2.7	0	0	0	4.18	4.75	0	0	0.2	0	2.75
SPT-LCB2	CL1816.Contig13_All	6.86	6.99	7.34	9.01	2.54	11.86	1.09	0	0	1.97	0	0	2.39	10.8	13.24	10.48	18.52	17.69	3.67	3.61	1.48	2.78	6.25	5.52	3.84	8.45	2.24	6.68	1.93	25.73	0	2.98	0.82	2.84	5.39	8.14
SPT-LCB2	CL1816.Contig15_All	12.46	8	16.01	8.94	10.15	12.97	12.44	8.72	11.14	10.59	4.53	11.07	9.73	10.23	10.27	4.92	5.3	20.77	8.78	12.44	0	5.32	7.93	16.48	10.99	21.59	7.97	5.02	6.52	41	8.73	9.64	2.59	1.98	3.92	35.75
SPT-LCB2	CL6011.Contig1_All	0.06	0.28	0.62	0.11	0.67	0.44	0.12	0.31	5.45	0.93	1.02	0.45	0	0	0	0	0	0	0.03	0.08	0	0.03	0	0.19	0	0	0	0	0	0	0	0	0	0	0	0
SPT-LCB2	CL6011.Contig7_All	0.02	0.09	0.01	0	0.07	0.02	0	0	0	0	0	0	0	0	0	0	0	0.02	0	0	0	0	0	0	0	0	0	0	0	0	0	0	0	0	0	0
SPT-LCB2	CL6795.Contig1_All	12.07	10.39	13.41	17.05	10.59	19.6	7.41	7.03	9.04	5.9	10.36	7.04	10.55	6.74	8.56	8.72	9.68	11.06	4.96	6.09	7.94	4.32	5.63	5.15	12.15	8.33	2.19	2.45	2.09	8.09	9.11	3.41	0.55	1.47	3.11	10.07
SPT-LCB2	CL6795.Contig2_All	12.6	16.82	16.15	20.79	19.01	25.79	16.29	18.78	21.98	25.87	30.08	28.79	11.6	12.21	10.42	11.7	14.66	13.96	13.73	15.81	15.5	14.91	15.38	16.19	10.15	7.4	2.45	2.64	4.1	12.14	18.37	9.82	3.27	1.68	3.45	11.61
SPT-LCB2	Unigene28188_All	10.18	14.45	12.85	14.03	11.63	22.69	9.89	10.91	15.65	13.51	18.74	20.57	8.17	12.77	12.88	13.52	16.5	17	7.19	10.55	7.23	11.22	14.39	15.12	8.12	10.99	4.51	3.48	7.18	7.89	12.26	10.3	2.94	2.74	7.24	10.57
SPT-LCB2	Unigene28189_All	0	0	0.13	0	0	0	1.22	0.23	0	1.45	0.45	3.2	0	0	0	0	0	0	0	0.44	0.29	1.74	2.35	1.28	0	0	0	0	0	0	0	0.48	0	0	0	0
SPT-LCB2	Unigene120425_All	0	0	0	0	0	0.05	0	0	0	0	0	0	0	0	0	0	0	0	0	0	0	0	0	0	0	0	0	0	0	0	0	0	0	0	0	0
STP	CL15611.Contig2_All	0	0	0	0	0	0.6	0	0	0	0	0	0	0	0	0	0	0	0	0	0	0	0	0.45	0	0	0.47	0	0	0	0	0	0	0	1.21	1.61	0
STP	CL15611.Contig3_All	1.35	1.38	1.53	2.28	1.97	3.17	3.82	4.05	1.5	2.14	4.85	6.9	1.2	1.56	1.85	3.61	4.37	5.84	1.83	3.86	2.27	5.73	7.44	2.21	1.48	1.82	0.28	1.23	1.94	3.19	0.58	3.16	1.32	0.84	1.22	3.35
STP	CL15611.Contig4_All	66.7	51.57	68.89	84.09	63.34	116.06	51.78	53.65	38.84	58.79	64.8	139.47	74.72	60.37	90.34	98.9	156.72	194.03	42.32	84.82	58.58	136.3	129.34	101.44	53.03	71.35	26.11	14.19	27.76	37.03	50.92	58.26	48.73	9.95	24.3	53.06
STP	Unigene1374_All	0.66	0.82	1.19	1.29	1.16	0.96	0.75	0.28	0.18	0.88	0	1.62	0.76	0.93	1.14	1.17	0.81	2.51	0.52	0.43	0.61	1.87	1.18	0.54	0.31	0.73	0.33	0	0.38	0.8	0.38	0.26	0.13	0.59	0.63	1.29
5.Fatty Acid Elongation & Wax Biosynthesis & Cutin Synthesis & Suberin Synthesis & Transport
4CL	CL3997.Contig2_All	0	0	0	0	0.05	0	0	0	0	0	0	0	0	0	0	0	0	0	0	0	0	0	0	0	0	0	0	0	0	0	0	0	0	0	0	0
4CL	CL4444.Contig3_All	5.75	1.11	4.14	2.14	1.07	3	1	2.27	1.54	0	0	0	0.85	1.9	3.95	1.43	3.71	3.24	0.15	0.07	0	0	0.12	0	2.36	3.52	0.32	0.41	0.76	2.46	0	0.97	0.43	0.47	1.72	1.73
4CL	CL4444.Contig4_All	22.09	27.38	25.48	15.14	17.87	19.18	14.87	25.96	17.71	4.83	10.61	9.08	12.36	18.19	22.49	9.95	12.53	8.96	1.17	0.87	0.27	0.69	1.31	0.7	9.96	8.53	4.65	2.45	3.34	2.78	0.83	2.41	2.14	1.9	5.33	4.19
4CL	CL4444.Contig5_All	5.29	15.6	0	1.88	0	0.33	2.94	1.57	5.06	0.59	1.97	1.2	1.03	1.59	3.06	3.53	1.2	5.01	0.71	0	0.17	0.16	0.43	0.78	1.29	0	1.56	2.55	3.23	4.4	0	0	0.39	1.87	7.24	4.3
4CL	CL5439.Contig1_All	4.39	23.73	16.47	13.85	18.25	27.94	19.82	26.83	29.7	18.32	41.96	25.73	16.86	28.76	26.81	14.29	15.73	10.34	23.84	25.3	10.04	9.04	9.05	10.71	19.92	10.57	11.06	4.25	3.48	1.69	11.04	14.18	5.38	5.67	8.84	4.51
4CL	CL5439.Contig3_All	48.66	94.29	73.47	56.36	78.81	34.36	97.73	121.36	106.39	81.27	142.69	62.8	52.99	115.23	78.5	62.47	69.93	38.69	61.23	59.68	87.75	74.46	81.82	73	87.03	37.8	12.43	9.57	12.36	4.78	63.4	42.93	8.57	11.21	12.49	7.46
4CL	CL5439.Contig4_All	7.96	12.03	5.74	11.87	26.66	10.06	2.82	6.42	2.77	6.56	0.29	6.45	0	0.62	1.36	0.16	1.02	0.85	0.09	0	0.24	0.69	1.03	1.19	1.52	0.92	0	0.45	0	0	0.14	0	0	0	0.45	0
4CL	CL8123.Contig3_All	3.6	9.81	4.68	4.33	4.66	7.23	0.99	3.17	5.84	3.7	7.14	6.39	2.6	1.09	1.43	1.46	4.9	8.87	3.09	5.33	2.63	3.02	8.9	8.79	0.82	0.62	0.63	0.91	3.4	5.08	0.28	0.2	0.75	0.68	4.82	7.44
4CL	CL21967.Contig2_All	14.93	15.95	19.76	42.39	22.51	25.01	16.6	13.66	17.67	12.38	9.89	16.2	0.51	2.93	0.69	6.07	2.26	6.41	0.97	0.95	0.88	1.78	2.29	3.07	10.95	14.44	3.97	8.72	8.08	3.45	9.48	9.18	5.85	2.72	4.53	3.27
4CL	Unigene13223_All	0.54	0.07	0.11	0	0.72	0.3	0	0.07	0.03	0.22	0	1.9	4.06	0.09	0.09	0.2	0.16	0.12	2.24	0	0.26	0.08	0.17	0.02	0.75	0.11	0.05	0.23	0.3	0	0.51	0.42	0.28	0.54	1.13	0
4CL	Unigene14247_All	3.92	20.67	6.87	12.29	13.21	3.11	9.95	7.18	11.92	3.76	10.36	2.62	3.2	5.17	4.78	3.61	3.15	2.17	0.92	0.8	1.8	1.77	1.85	2.05	7.51	2.43	0.85	0.05	0.04	0.08	4.69	1.95	0.11	0	0	0
4CL	Unigene21076_All	82.42	227.27	119.78	158.09	57.85	28.28	152.13	163.36	42.52	42.03	25.14	9.86	205.37	77.74	90.03	67.97	67.36	359.88	172.93	742.14	85.56	77.62	146.93	137.63	8.47	3.39	0.23	0.95	0.12	0.05	14.38	1.44	1.03	0.35	0.09	0.03
4CL	Unigene22930_All	0.17	0.14	0.22	0.09	0.45	0.85	0.09	0.07	1.45	0.08	0.16	0.26	0	0	0	0	0	0	0.05	0	0	0.05	0	0.36	0	0	0	0	0	0	0	0	0	0	0	0
4CL	Unigene29050_All	0.84	0.3	0.09	0.54	0.17	0.03	0.34	0.07	0	0.8	0.07	0.04	0.12	0	0.06	0.03	0	0.3	0.54	2.2	0.14	0.14	0.47	0.24	0.27	0.09	0.06	0.49	0.34	0.29	1.02	0.33	0.2	0.29	0.41	1.11
4CL	Unigene39725_All	19.47	14.06	19.26	44.48	16.37	1.91	10.19	9	4.96	8.41	5.32	0.89	108.16	18.56	29.75	8.11	9.86	129.45	130.21	208.43	8.75	7.51	13.29	27.92	1.96	0.21	0.15	0.55	0.74	0.08	4.51	0.78	0.37	0.79	0.76	0.03
ABC	CL3982.Contig4_All	0.36	0.26	0.17	0.2	0.19	0.1	0.19	0.22	0.01	0.13	0.36	0.09	0.41	0.16	0.04	0.19	0.18	0.31	0.26	0.15	0.12	0.16	0.26	0.84	0.22	0.03	0.11	0.07	0.05	0.1	0	0.06	0.03	0.14	0.55	0.12
ABC	CL4575.Contig1_All	1.88	0.1	0	0.02	0.07	0.03	0.03	0	0	0.13	0	0	1.18	0	0.03	0.07	0	0	0.14	0.08	0	0	0	0	3.41	0.35	0	0.26	0.17	0	0	0.08	0	0.08	0	0
ABC	CL4575.Contig2_All	0.56	0.03	0.27	0	0.12	0	0.03	0	0.09	0	0	0	0.44	0	0	0	0	0	0	0	0	0	0	0	3.23	0	0.04	0	0	0	0.99	0	0.03	0	0.1	0
ABC	CL5732.Contig1_All	0.76	1.47	0.67	1.17	2.26	0.43	1.93	2.14	1.38	0.81	0.08	0.64	0	0.05	0.13	0	0	0.03	0.01	0	0	0.03	0.07	0	0	0.03	0.05	0.06	0.22	0	0	0.17	0	0.01	0.09	0.1
ABC	CL5732.Contig2_All	0.45	0	0.26	0.17	0.28	0	0.46	0.46	0.08	0.16	0.27	0.22	0.11	0	0	0.03	0	0.03	0.11	0.03	0	0.1	0	0.02	0	1.17	0	0	0.07	0	0	0.17	0.22	0.23	0	0
ABC	CL5947.Contig1_All	0.34	0.04	0.55	0	0.5	0	0.41	0	0	0.09	0	0	0	0	0	0	0	0	0	0	0	0	0	0	0	0	0	0	0	0	0	0	0	0	0	0
ABC	CL5947.Contig2_All	1.31	1.58	2.7	1.85	2.41	2.67	6.8	5.18	5.46	0.87	2.57	3.09	0	0	0	0	0	0	0	0.05	0	0	0.03	0	0.03	0	0	0.03	0	0	0	0	0	0	0	0
ABC	CL5947.Contig3_All	0.63	0.18	0.56	0.68	0.52	0.77	2	1.49	1.09	0.33	0.47	0.82	0	0	0.05	0	0	0.03	0	0.02	0	0	0.05	0	0	0	0	0	0	0	0	0	0	0	0	0
ABC	CL5947.Contig5_All	0.84	0.09	0.39	1.4	0.24	1.31	1.91	5.6	1.07	1.65	4.01	2.26	0	0.05	0	0.08	0.5	1.25	0.11	0	0	0.26	0.27	0.79	0.36	0.02	0	0.22	0.63	0	0	0.86	0.73	0.05	0.46	0.16
ABC	CL5947.Contig6_All	1.29	0.85	1.37	0.84	0.9	0	0.49	0.48	0.12	0.06	0	0	0	0	0	0	0	0	0	0	0	0.01	0	0	0	0	0	0	0	0	0	0	0.01	0	0	0
ABC	CL6283.Contig3_All	0.02	0	0	0	0.01	0	0	0	0	0	0	0	0	0	0	0	0	0	0	0	0	0	0	0	0	0	0	0	0.11	0	0	0	0	0.01	0.01	0
ABC	CL7282.Contig3_All	0.34	0.03	0.43	0.95	0.4	0.12	0	0	0	0.06	0	0.07	0	0	0	0	0	0	0	0	0	0	0	0	0	0.02	0	0	0	0	0	0	0	0	0	0
ABC	CL7282.Contig4_All	0.13	0	0	0.06	0	0	0.17	0.52	0.1	0	0	0	0	0	0	0	0	0	0	0	0	0	0	0	0.13	0	0	0	0	0	0	0	0	0	0	0
ABC	CL8095.Contig2_All	19.54	14.86	14.9	10.9	14.5	7.63	25.09	22.9	20.19	16.76	10.12	12.42	72.84	7.27	22.47	8.44	9.91	27.77	98.95	156.65	11.54	7.85	17.57	21.42	1.6	0.63	1.28	0.93	1.23	2.96	4.56	0.94	0.85	1.07	2.86	8.41
ABC	CL10145.Contig2_All	9.22	9.75	7.42	6.78	7.32	7.55	8.19	5.09	6.02	7.86	11.84	6.69	5.07	15.42	12.36	8.81	12.38	10.05	6.37	9.25	9.81	7.44	9.65	9.03	8.21	3.42	1.09	0.81	0.99	0.18	5.46	2.91	0.57	1	1.74	0.2
ABC	CL11160.Contig1_All	23.96	18.4	22.3	22.95	20.42	16.04	15.37	16.27	16.57	27	11.34	19.7	16.82	52.66	57.08	55.5	58.65	13.46	8.37	7.8	43.01	34.19	26.54	24.26	36.71	36.93	7.69	4.26	5.36	15.63	29.93	21.4	4.15	2.69	4.87	4.35
ABC	CL11160.Contig3_All	2.98	1.5	0	0.52	0	0	1.98	0.16	0	0.28	0	0	0.49	0	0	0.42	0.48	0.27	0.44	0	0.1	0	0.15	0.66	0	0.34	0	0	0.27	0.25	0	0	0	0	0	0
ABC	CL11160.Contig4_All	0.42	0	0	0.21	0	0	0	0	0	0	0	0	0	0	0	0.19	0.29	0	0	0	0	0	0	0	0	0	0	0	0	0	0	0	0	0	0	0
ABC	CL16898.Contig1_All	5.64	1.63	1.78	1.6	1.29	0.17	1.55	1.36	0.15	0	0.03	0.06	4.71	0.07	0.11	0.34	0	0	3.01	0.29	0.07	0	0.02	0.02	0	0.95	7.86	1.72	1.47	1.45	0.07	1.95	2.97	1.2	0	0
ABC	CL16898.Contig2_All	11.02	2.37	3.93	2.26	3.02	0.32	7.9	4.73	2.35	0.73	0	0.17	6.64	0	0	0.52	0	0.02	7.26	0.22	0	0.13	0	0	0.36	4.29	9.4	2.5	2.06	1.68	0	4.91	8.09	6.2	0.45	0
ABC	CL16898.Contig3_All	0.13	0	0.02	0	0.08	0	0.09	0.06	0	0	0.07	0	0	0.26	0.03	0	0.05	0	0.12	0	0.02	0	0	0.25	0.05	0	0	0.03	0.02	0.05	0.08	0	0.11	0.14	0	0.03
ABC	CL17379.Contig2_All	5.44	1.04	1.53	0.41	4.68	1.94	45.64	8.16	9.42	1.78	0.14	1.71	0.03	0.04	0.02	0.07	0.04	0	0.03	0	0.09	0	0	0.13	0.04	0.1	0.04	0	0.08	0	0.05	0.11	0.05	0.02	0.12	0.08
ABC	CL18208.Contig2_All	0	0	0	0	0	0	0	0	0	0.02	0	0	0	0	0	0	0	0	0	0	0	0	0	0	0	0	0	0	0	0	0	0	0	0	0	0
ABC	CL18208.Contig3_All	0.03	0	0	0	0	0	0.02	0	0	0	0.01	0	0	0.05	0	0	0	0.04	0	0	0	0	0	0	0	0	0	0.06	0	0	0.04	0.02	0	0	0	0
ABC	CL18307.Contig1_All	0	0.14	0.05	0.25	0.12	0.25	0	0.02	12.24	0.15	0	0.1	0	0.04	0	0.08	0.02	0	0.07	0	0	0	0.02	0.11	0.03	0.44	0.19	0.16	0.23	0	0.17	0.44	0.16	0.12	0.75	0
ABC	CL18367.Contig1_All	0.22	0.25	0.34	0.19	0.2	0.19	0	0	0	0	0	0	0.15	0.17	0.09	0.22	0.08	0.56	0.04	0	0	0	0	0.17	0.4	0.06	0.04	0.24	0.08	1.1	0	0	0	0.18	0.27	1.49
ABC	CL19960.Contig2_All	1.69	6.55	2.83	0.72	1.18	0.65	6.62	6	6.5	1.72	1.6	0.63	0.91	7.02	6.84	6.31	14.5	8.35	0.94	1.32	12.98	10.43	21.95	17.78	2.27	1.64	1.2	0.3	0.79	10.1	0.71	1.3	0.53	1.09	0.45	6.14
ABC	CL21106.Contig2_All	18.95	11.51	11.46	7.4	11.48	16.49	7.58	10.5	1.78	18.54	18.62	4.82	7.32	14.19	2.45	13.36	13.26	11.75	0.09	0.41	31.88	41.22	27.08	33.47	15	15.47	0.63	0.11	0	0.03	52.63	8.1	0	0.02	0.03	0.07
ABC	CL21614.Contig1_All	2.73	15.36	4.23	4.73	2.69	4.8	7.82	9.07	7.85	3.96	17.89	3.99	0.28	1.66	1.51	2.13	1.37	0.7	0.82	0.23	0.45	0.25	0.81	0.92	0.54	0	0.03	0	0.21	0.73	0.18	0.05	0	0.12	0.92	1.41
ABC	CL21614.Contig4_All	3.98	0	3.96	0.14	0.36	0.11	0	0	0.15	0.82	0.41	0.88	13.54	6.07	11.16	6.32	10.3	10.33	0.53	0.07	5.61	7.43	11.38	7.48	12.86	17.47	1.37	0	0.07	0.07	23.64	9.27	0.66	0	0	0.1
ABC	CL21614.Contig6_All	1.81	7.84	3.32	2.44	1.82	3.27	3.6	3.04	3.92	2.35	10.64	2.65	0.49	1.33	1.37	1	1.29	1.32	0.67	0.27	1.27	0.63	1.04	1.91	1.05	0.23	0.22	0.16	0.2	1.78	0.59	0.48	0	0.06	0.09	2.11
ABC	CL21614.Contig10_All	29.22	143.14	42.71	36.6	34.78	60.29	56.16	55.96	77.34	37.78	176.81	42.88	8.49	30.08	23.97	18.1	27.59	22.91	7.86	6.45	16.4	11.33	17.76	20.22	16.55	7.32	2.27	1.19	3.4	23.85	14.07	5.52	0.39	0.29	0.17	0.32
ABC	CL21614.Contig16_All	34.64	158.31	56.49	29.53	34.01	56.12	83.35	109.86	106.58	44.31	191.32	45.67	5.45	18.6	12.95	8.21	10.28	10.62	10.41	6.78	12.92	6.27	7.71	15.75	9.98	2.41	0.52	0.38	2.05	1.23	1.91	1.76	0.17	0.68	1.76	5.14
ABC	CL21614.Contig17_All	14.24	66.91	21.9	23.22	22.78	42.79	79.9	61.39	97.54	54.7	253.66	65.13	1.46	29.08	14.04	16.59	26.19	22.52	12.21	11.93	25	19.63	33.47	39.81	8.29	0.16	2.1	0.95	4.56	38.91	5.46	4.22	1.41	3.04	11.03	91.38
ABC	CL21614.Contig19_All	20.63	98.39	32.89	23.96	24.48	36.04	31.59	32.91	43	23.13	88.89	18.28	5.24	17.96	13.5	10.52	11.88	6.62	5.13	2.9	6.33	5.37	8.84	8.13	12.34	3.51	1.1	0.19	0.03	4.01	8.16	2.19	0.17	0	0	1.15
ABC	CL21614.Contig24_All	0	0	0	0	0	0	0	0	0	0	0	0	0	0	0	0	0	0.04	0	0	0	0	0	0	0	0	0	0	0	0	0	0	0	0	0	0
ABC	CL21614.Contig25_All	0	0	0	0	0.03	0	0	0.01	0	0	0	0	0	0	0	0	0	0	0	0	0	0	0.02	0.01	0.02	0	0	0	0	0	0	0	0	0	0.02	0
ABC	CL21614.Contig31_All	0.13	0.57	0.61	1.1	0.45	1.23	0.49	0.72	0.94	0.64	0.44	0.72	0.64	0.47	0.58	0.28	0.26	0.76	0.56	0.35	0.53	0.08	0.5	0.18	0.6	0.41	0	0.2	0.13	1.58	0.51	0.18	0.11	0.07	0.36	0.38
ABC	CL22335.Contig2_All	1.16	0.63	1.34	1.96	0.81	0.8	1.39	0.66	0.45	2.34	0.72	0.63	0.22	0.16	0.24	1.37	0.16	0.29	0.73	0.16	1.25	1.06	0.86	0.43	0.51	1.48	0.42	1.26	0.9	1.46	2.67	0.23	0.31	0.64	0.55	2.18
ABC	CL22335.Contig3_All	1.53	0.18	0.32	1.16	0.82	1.46	12.47	9.7	17.08	8.22	5.07	13.83	0.45	0.68	0.33	0	0.83	1.4	4.95	4.51	2.02	3.9	5.04	5.67	0.3	0	0.15	0.2	0.16	0	4.68	4.69	1.72	1.55	4.34	5.77
ABC	CL22335.Contig4_All	14.18	14.89	17.43	23.39	13.19	15.97	1.15	0.92	2.46	0.59	0.19	1.02	5.86	5.75	4.05	7.43	7.48	7.57	0.67	0.46	0.1	0.45	0.58	0.57	10.05	9.55	3.69	3.21	4.22	5.53	1.05	2.09	0.58	0.6	0.72	1.48
ABC	CL22357.Contig3_All	1.12	0.95	1.66	3.05	3.46	5.39	1.04	2.67	2.39	11.75	16.98	3.6	0.13	3.72	0.9	3.41	6.03	22.97	0.06	0	2.57	6.9	13.14	7.75	2.15	0.13	0.12	0	0	0.01	0.79	0.62	0.69	0.16	0.09	0.03
ABC	Unigene523_All	16.5	4.8	5.19	3.47	3.32	1.31	12.36	9.21	2.47	2.72	0.41	0.93	24.27	10.86	18.61	9.71	13.64	15.86	48.05	79.71	10.95	6.17	15.38	9.96	3.93	3.33	1.64	1.1	1.74	0.08	4.62	3.03	0.74	0.93	1.3	0.12
ABC	Unigene4044_All	0.1	0.17	0.2	0.44	0.43	4.88	0.16	0.09	2.61	0.8	4.44	4.5	0.29	0.13	0.22	0.08	0.04	0.6	0.14	0.06	0.03	0.02	0.27	0.32	1.03	0.23	0.02	0	0	0.09	1.06	0.06	0.08	0.02	0	0.17
ABC	Unigene7159_All	2.89	1.79	0.52	1.62	0.35	0.13	4.2	1.27	0.49	2.91	0.22	0.04	0.32	0.34	2.21	0.65	0.13	0.09	0.06	0.46	0.67	0.24	0.03	0	1.25	0.32	0.04	0.08	0	0.01	1.38	0.14	0	0.05	0	0
ABC	Unigene10771_All	0.93	14.84	2.54	4.52	3.66	1.64	2.17	7.1	11.13	9.54	0.95	1.84	0	0	0	0.2	0	0.45	0.15	0	0	0.55	0.37	0	0	0	0	0	0	0	1.54	0	0	0	0	0
ABC	Unigene11882_All	11.61	7.94	2.72	6.58	1.13	0.52	12.88	4.39	1.37	5.01	0.91	0.36	0.49	1.74	1.2	1.19	0.57	0.19	0.17	0.3	2.42	0.83	0.37	0.31	2.18	0.41	0	0.17	0.02	0	2.7	0.4	0.05	0.05	0.01	0
ABC	Unigene17432_All	2.5	0.22	1.93	1.36	1.77	1.42	0.98	1.53	1.43	6.15	1.82	1.27	0.9	5.5	3.51	7.18	18.62	83.11	5.99	23.64	10.67	25.44	67.41	141.23	0.57	0.31	0.39	0.13	0.04	0.04	1.05	1.33	0.29	0.6	0.02	0
ABC	Unigene21825_All	0.48	2.12	14	1.05	2.42	0.26	10.66	25.66	21.54	0.75	0.02	0.24	0	0.03	0	0	0	0	0.05	0.06	0	0	0	0	0.11	0	0	0	0	0	0.04	0	0.08	0	0	0
ABC	Unigene25133_All	0	0.14	0.03	0.11	0.14	0	0.08	0.23	0.09	0.07	0.05	0	0.54	104.17	95.45	104.9	183.26	33.14	0.31	1.48	99.34	92.02	144.85	140.79	1.17	4.92	7.26	0.12	0.16	0.5	0.86	12.44	2.61	0.22	0.1	0.14
ABC	Unigene32737_All	0	0	0	0	0	0	0	0	0	0	0	0	0	0	0	0	0	0	0.01	0	0	0	0	0	0	0	0	0	0	0	0	0	0	0.08	0	0
ABC	Unigene32813_All	1.28	0.11	0.24	0.25	0.34	1.02	1.15	0.26	0.3	0.21	0.13	2.35	0	0	0	0	0	0	0.01	0	0	0.02	0.07	0.26	0	0	0	0	0	0.85	0	0	0	0.02	0	0.76
ABC	Unigene142485_All	0.08	0	0.23	0	0.04	0	0.48	0.23	0.05	0.56	0	0	0	0.04	0.1	0.05	0.09	0	0.42	0	0.21	0.11	0.14	0	0.05	0.14	0	0.46	0.04	0	1.4	0.75	0.21	0.88	0	0.06
AlcFAR	CL15829.Contig2_All	3.55	1.21	1.85	4.44	1.72	1.4	0.06	0.09	0.24	0.48	0.45	1.25	0	0.06	0.19	0.15	0.15	0.2	0.11	0.06	0.12	0.11	0.5	0.28	0.07	0	0	0.61	0	0	0.03	0.02	0.02	0.21	0.33	0
AlcFAR	Unigene8454_All	0.1	0	0.25	0	0	0	0	0.11	0	0	0	0	0.18	0.16	0.02	0.02	0.19	0.14	0	0	0	0	0	0	0.05	0	0.01	0.11	0	0	0	0	0	0	0	0
AlcFAR	Unigene22430_All	0	0	0.14	0.1	0.16	0.08	0	0	0	0.11	0	0	0	0	0	0	0	0	0	0	0	0	0	0	0	0	0	0	0	0	0	0	0	0	0	0
AlcFAR	Unigene25353_All	102.34	2.2	16.8	15.78	1.61	0.16	0.6	0.09	0.17	0.09	0.16	0	0	0.05	0.14	0.06	0.11	0.06	0.04	0	1.04	0.5	1	0.17	0.12	0	0	0	0.03	0	0.56	0.03	0	0	0	0
ATP-CL-alpha	CL8108.Contig2_All	125.55	94.36	131.78	128.12	117.55	104.53	84.29	83.78	70.55	106.76	100.25	109.5	397.19	194.62	209.87	201.83	199.51	218.03	225.31	373.82	141.5	164.29	140.49	129.76	149.49	119.14	44.74	13.44	16.7	15.88	68.26	80.19	20.21	6.41	11.69	10.92
ATP-CL-alpha	CL21438.Contig1_All	121.91	264.19	68.3	53.79	71.49	62.74	112.58	39.03	20.94	22.63	40.72	36.92	268.75	278.32	334.91	522.87	688.74	356.75	124.3	140.6	157.06	273.57	269.97	122.33	140.57	147.6	36.27	5.4	11.63	5.14	138.09	74.4	8.89	3.67	4.11	3.18
ATP-CL-alpha	CL21438.Contig2_All	99.32	234.84	57.14	58.53	50.47	54.93	401.21	126.55	81.31	62.17	206.85	119.24	85.9	29.23	28.82	45.53	96.68	83.83	215.65	173.32	130.67	255.93	264.37	263.92	19.25	22.8	16.99	7.3	9.3	3.2	132.67	83.59	22.02	9.73	16.6	7.45
ATP-CL-beta	CL3992.Contig1_All	0	0	0	0	0	0.41	0	0	0	0	0	0	0	0	0	0	0	0	0	0	0	0	0.02	0.2	0	0	0	0	0	0	0	0	0	0	0	0
ATP-CL-beta	CL3992.Contig2_All	0.06	0.25	1.16	0.44	4.95	2.21	0.13	0.88	9.35	2.63	1.91	1.28	0	0.02	0.02	0	0.02	0.08	0	0.07	0	0	0	0	0	0	0	0	0	0	0	0	0	0	0	0
ATP-CL-beta	CL15159.Contig1_All	51.17	100.38	40.7	32.98	33.1	27.32	84.52	37.73	35.62	21.42	64.92	34.23	47.66	101.55	103.32	67.04	52.41	81.14	56.21	117.97	73.78	61.66	36.03	47.99	14.42	15.57	3.81	0.24	0.08	0.07	37.59	29.06	5.11	2.45	3.09	3.99
ATP-CL-beta	CL15159.Contig2_All	57.96	109.1	46.81	43.93	42.77	37.77	98.59	48.26	45.9	26.53	83.77	41.65	55.4	101.42	93.99	60.45	49.3	74.53	73.99	124.1	62.57	52.47	37.71	52.84	36.76	27.73	9.5	10.32	12.4	12.96	26.77	27.3	4.3	6.68	7.96	14.11
BAHD	CL6950.Contig1_All	1.87	0.15	1.5	3.96	2.84	8.35	0	0.56	1.54	0.34	1.3	5.35	0	0.13	0	0.55	0.73	2.83	0	0	0	0.17	0.21	0.85	0.18	0.19	0.13	0	0	0	0	0	0	0	0	0
BAHD	CL6950.Contig2_All	0.14	0	0	0.06	0.42	1.8	0.28	0.51	2.52	0.26	1.25	3.49	0	0.27	0.06	0.32	0.37	0.09	0	0	0	1.01	0.21	1.85	0	0	0	0	0	0.03	0	0.05	0.03	0	0	0.04
BAHD	CL6950.Contig3_All	0.94	0	0.26	0.82	0.59	0.51	0	0.26	0.13	0.1	0	0	0	0	0	0	0	0	0	0	0	0	0	0	0	0	0	0	0	0	0	0	0	0	0	0
C3H	CL621.Contig1_All	77.03	70.6	103.86	70.36	75.56	12.84	69.42	80.82	21.09	50.01	51.88	30.49	565.71	31.59	102	27.71	39.82	283.79	1060.47	1714.84	59.64	25.46	66.04	70.52	30.48	7.02	9.94	16.22	2.63	4.36	39.88	24	21.12	22.78	16.96	64.03
C3H	CL621.Contig2_All	62.74	86.75	128.64	93.92	118.82	10.52	28.34	51.48	31.8	72.38	151.3	17.99	1262.32	605.28	638.27	291.33	433.95	1914.34	1308.26	4456.42	856.52	515.99	667.41	763.64	76.8	33.23	77.95	4.07	3.57	56.2	187.31	280.57	22.44	3.49	2.3	78.56
C3H	CL11882.Contig1_All	0.03	0.84	0.4	0.66	0.65	1.13	0.13	0.03	0	0.1	1.31	0.18	0.16	0	0	0	0.03	0	0	0	0	0	0.09	0.05	0.03	0.03	0	0.03	0	0	0.03	0	0	0.03	0	0
C3H	CL11882.Contig4_All	12.26	14.71	26.07	37.2	19.03	11.36	3.82	5.63	8.68	10.82	66.39	6.07	4.14	2.53	3.03	1.89	3.01	7.08	1.84	0.92	1.73	1.13	3.32	1.7	5.01	3.19	1.28	2.47	1.48	2.32	6.13	2.03	0.86	1.83	1.43	2.15
C3H	CL16062.Contig1_All	2.9	5.47	2.78	2.18	2.67	1.07	51.1	34.6	13.48	4.84	6.72	1.86	0	0.07	0	0.15	0.22	0.42	0.03	0.16	0.52	0.4	4.38	2.23	0.28	0.04	0	0	0	0	2.37	0.48	0	0	0	0
C3H	CL16062.Contig2_All	40.25	76.64	41.29	53.53	20.33	16.39	39.88	24.9	10.47	2.69	7.21	3.15	0.5	0.65	0.36	0.65	1.48	3.27	0	0.15	0.53	0.59	3.36	1.5	1.63	0.3	0.02	0.19	0	0.15	1.67	0.09	0	0	0	0.22
C3H	CL17671.Contig4_All	26.79	18.39	21.31	55.22	27.85	23.41	21.94	31.08	24.4	18.37	14.82	16.92	0.28	0.21	0.15	0.59	0.78	2.08	0.05	0.11	0.08	0.88	8.84	4.24	0.06	0.12	0	0.22	0.08	0.48	0.07	0.05	0.03	0	0	0.25
C3H	Unigene3141_All	0	0	0	0.11	0	0	0	0	0.03	0	0.05	0	0	0	0	0	0	0	0	0	0	0	0	0	0	0	0	0	0	0	0	0	0	0	0	0
C3H	Unigene33625_All	0.29	0	0	0.05	0	0.03	0	0	0.07	0	0	0	0	0.03	0	0	0	0	0	0	0	0	0	0	0	0	0	0	0	0	0.07	0	0	0	0	0
C3H	Unigene35374_All	65	24.04	59.14	87.79	111.57	25.23	24.96	46.96	30.32	34.83	7.33	14.25	12.62	0.79	0.3	0.07	0.21	0.8	4.49	0.32	0.13	0.43	0.19	0.7	2.81	0.61	0.06	0.62	0	6.56	8.58	0.2	0.03	0	0.03	6.3
C3H	Unigene40701_All	0	0	0	0	0	0	0.05	0	0	0	0	0	0	0	0.03	0	0.03	0.09	0.11	0	0	0	0	0	0.09	0	0.04	0.14	0	0	0	1.34	0.23	0.81	0.06	0
C3H	Unigene82273_All	0.03	0.04	0	0.05	0	0	0.16	0	0.04	0	0.05	0	9.34	1.69	0.07	0.04	0	0	0	0.03	0.03	0	0	0.03	33.21	18.93	13.53	0	0	0	0.31	0.28	0	0	0	0
C4H	CL12517.Contig3_All	188.82	561.17	257.34	246.45	112.25	102.69	295.81	238.74	126.61	70.11	196.62	39.13	1068.76	485.15	528.51	266.77	299.46	1681.27	1390.4	4783.16	444.28	251.66	495.98	450.98	28.34	5.75	2.65	6.87	3.07	24.05	64.01	7.37	4.12	2.93	5.42	31.75
CCoAOMT	CL3546.Contig3_All	1.57	1.97	2.26	1.6	1.41	2.24	1.56	0.96	1.1	0.89	0.98	2.2	1.79	1.3	1.61	2.07	1.74	2.28	1.74	0.5	1.18	2.25	1.22	1.53	0.69	1.44	0.54	0.5	1.3	2.09	1.31	0.91	0.47	0.41	1.42	2.18
CCoAOMT	CL7395.Contig1_All	3.68	3.16	4.93	7.31	6.98	10.15	0.35	0.31	0.06	0.9	0.41	0.64	10.71	10.06	13.41	14.9	14.47	15.97	0.46	0.36	0.44	0.86	0.47	1.04	7.43	24.39	4.43	4.23	11.72	19.05	0.48	0.93	0.96	0.21	1.07	0.85
CCoAOMT	CL7395.Contig2_All	0.48	0	0.29	1.06	1.44	0.28	0.58	0	0	0.55	0.1	0.1	3.21	1.45	2.24	1.71	0.26	3.95	0.08	0	0	0	0.1	0.2	0	0	0	0	0	0	0	0	0	0	0	0
CCoAOMT	CL7395.Contig3_All	1.17	1.68	1.35	2.09	1.06	1.97	3.1	4.29	5.08	3.51	1.65	4.52	1.23	1.76	1.51	0.93	1.36	2.18	3.64	3.25	6.09	4.52	2.41	3.36	3.66	2.42	1.66	1.47	0	0	6.25	8.7	4.76	1.9	3.23	14.07
CCoAOMT	CL7395.Contig4_All	0.53	1.06	2.14	0.93	2.02	0.16	0.25	0	0	1.48	0.26	0.2	1.96	1.77	6.31	3.21	1.1	7.43	0	0	0	0.11	0.26	0.23	0.38	0.07	0	0	0	0	0	0	0	0	0	0
CCoAOMT	CL7395.Contig5_All	1.21	0.63	2	1.24	2.94	1.27	2.66	2.57	2.45	4	0.1	3.65	2.92	4.2	5.27	3.76	2.24	6.02	2.11	1.59	2.8	3.86	3.13	2.6	3.17	5.42	1.8	0.41	0	0.06	6.55	5.58	3.18	0.3	2.62	6.81
CCoAOMT	CL12508.Contig2_All	0	0	0	0.14	0	0	0	0	0	0	0	0.18	0	0	0	0	0	0	0	0	0	0	0	0.1	0	0	0	0	0	0	0	0	0	0	0	0
CCoAOMT	CL12508.Contig3_All	8.03	0.96	1.23	0.62	0.29	0	0.24	0.58	0	0.26	0	0	25.03	0.56	0	0	0	0.06	8.08	0.97	0	0	0	0	1.14	1.48	0	0	0	0	0.29	0	0	0.19	0	0
CCoAOMT	CL12508.Contig4_All	0	0	0	0	0	0	0	0	0	0	0	0	0	0	0.19	0	0	0	0	0	0	0	0	0	0	0	0	0	0.18	0	0	0	0	0	0	0
CCoAOMT	CL21129.Contig1_All	118.41	148.34	46.26	62.01	19.01	11.34	154.38	41.08	13.78	9.99	6.67	5.22	24.38	17.08	9.52	13.09	16.95	13.33	10.13	15.48	15.68	16.02	26.31	9.77	22.42	24.04	5.62	0.34	1.05	0.05	31.78	23.63	2.13	0.22	0.25	0
CCoAOMT	CL21129.Contig2_All	156.08	110.27	67.31	118.7	24.91	48.67	105.76	73	19.88	13.21	14.63	30.87	215.99	11.79	5.71	20.59	14.79	86.28	21.1	19.31	6.04	38.02	32.71	25.48	15.18	14.45	0.84	0.06	0	0.06	34.58	6.84	0	0	0.07	0
CCoAOMT	CL21129.Contig3_All	0	0.13	0.18	0.65	0	0	0	1	0	0	0	0	0.83	0.1	0	0.13	0	0	0.27	0	0.52	0.7	0.36	0	0	0.15	0	0	0	0	0	0	0	0	0	0
CCoAOMT	CL21129.Contig4_All	16.01	8.78	5.25	5.49	1.22	0.14	8.04	1.61	0	0.17	0	1.37	0.33	0	0.56	0.28	0.32	0.2	0.33	0	0	0.53	0.26	0	0.59	0	0	0.27	0	0	3.42	1.25	0	0	0	0
CCoAOMT	CL21129.Contig6_All	14.27	12.65	8.73	8.31	1.97	0.43	9.82	3.63	1.38	1.66	0.49	1.26	2.35	0.09	0.36	0.13	0.38	1.02	0	0.42	0.57	0.58	0.32	0	0.76	0.48	0	0	0	0	1.8	1.13	0	0	0	0
CCoAOMT	Unigene28719_All	40.38	5.23	13.34	21.83	5.57	2.98	4.38	1.6	0.84	9.56	1.51	0	21.85	2.41	1.51	1.39	0.11	0	5.34	1.46	0.29	0.64	0.32	0	18.07	6.44	1.68	1.63	2.27	0	8.48	3.47	3.16	0.2	0	0
CCoAOMT	Unigene29175_All	0	0	0.34	0.63	0.34	3.17	0.39	0	0.25	0.31	0.98	6.35	0	4.52	0.56	10.36	13.3	4.02	0.03	0	0.16	14.91	6.8	8.01	0.85	0.23	0.6	0	0.06	0	0	1.13	0	0	0.29	0
CCoAOMT	Unigene29679_All	0	0	0	0	0	0	0	0	0	0	0	0	0	0	0	0	0	0.15	0	0	0	0	0	0	0	0	0	0	0	0	0	0	0	0.06	0	0
CER1	CL2590.Contig9_All	0.82	0.08	0.15	0	0.2	0.04	0.92	0.53	0	0.27	0.38	0.17	188.84	5.48	50.91	2.39	1.93	34.81	294.45	428.27	5.09	1.93	2.84	1.16	8.46	0.15	0	0	0	0	16.29	0.64	0.18	0.1	0.51	1.08
CER1	Unigene4771_All	8.83	2.26	3.21	3.77	2.8	1.02	3.43	1.7	1.01	2.16	1.88	1.68	12.22	30.81	51.06	29	27.78	42.44	22.92	36.75	40.31	25.69	27.8	28.01	20.09	6.19	0.5	1.49	3.6	4.13	17.59	5.37	0.42	0.54	1.64	5.01
CER1	Unigene7237_All	39.1	6.51	7.37	1.52	1.03	0.59	26.97	16.65	0.87	3.75	0.8	0.77	26.23	0.1	0	0.09	0	0.03	43.87	0.91	0	0	0.03	0.04	0.09	0	0	0	0	0	1.57	0.02	0.03	0.08	0	0.04
CER3	Unigene43310_All	57.67	9.85	31.82	32.52	25.43	6.58	54.53	27.98	20.83	13.86	1.76	5.67	87.99	14.45	33.89	9.94	19.25	73.16	114.83	274.81	23.61	14.05	28.87	34.92	0.91	0.21	0.05	0.16	0.08	0.07	3.03	0.67	0.05	0.16	0.03	0
CYP450-96A	Unigene1135_All	66.66	3.69	11.65	0.67	0.34	1.37	53.88	20.48	0.09	0.26	0.13	0.3	843.04	28.45	61.64	2.7	0.39	1.18	849.49	275.49	3.47	0.72	0.5	0.54	26.18	5.5	0.84	0.26	0	0	57.69	0.68	0.17	0.43	0	0
CYP450-96A	Unigene1433_All	6.04	3.75	5.84	3.19	3.75	2.66	12.42	11.81	7.1	0.84	0.08	0.1	0.66	0.06	0	0.04	0.03	0	0.38	0	0.03	0.06	0.1	0	0.04	0.17	0.2	0.27	0.4	1.39	0.2	0.19	0.31	0.56	0.56	0.46
CYP450-96A	Unigene78214_All	0.05	0	0	0.05	0	0.05	0	0.15	0	0.16	0	0.09	0.08	0	0.06	0	0	0	0.06	0	0	0.1	0.06	0	0.07	0	0.04	0.26	0.06	0.07	0.2	0.05	0.07	0	0	0.24
DIR	CL10608.Contig1_All	0	0.09	0.23	0.58	0.4	0.21	0.04	0.17	0	1.32	0	0.35	0	0.04	0.09	0.28	0	0.14	0.28	0.04	0.15	0.16	0.36	0.26	0.13	0.08	0.03	0.31	0.04	0.52	0.18	0	0.23	0.46	0.05	0.27
ECH	CL6917.Contig2_All	2.6	0.28	1.24	0.93	2.06	1.18	2.54	1.63	0	1.67	0	3.58	5.99	2.65	6.04	2.33	6.81	1.95	3.16	1.06	4.55	2.23	2.54	2.84	3.98	4	1.66	2.46	4.34	0.68	6.22	3.88	2.38	0	1.85	0.69
ECH	CL6917.Contig3_All	44.31	32.66	34.15	29.53	28.73	46.9	35.58	28.73	21	29.95	35.33	48.96	91.96	74.34	72.94	73.77	74.84	54.99	56.67	61.17	51.55	87.81	69.46	61.73	69.11	79.8	33.88	24.28	30.41	37.25	70.97	64.55	59.61	14.31	25.91	27.11
ECH	CL18125.Contig1_All	41.56	23.59	23.2	19.21	23.22	29.78	26.04	16.25	12.54	18.79	8.98	41.38	64.1	51.74	61.39	59.54	72.3	50.84	32.54	37.21	40.64	66.4	49.26	47.1	34.29	49.48	20.27	12.71	17.83	16.88	33.68	35.59	38.9	5	22.49	22.06
ECH	CL18125.Contig2_All	25.11	14.17	21.88	19.04	21.37	24.38	29.53	15.59	12.08	20.56	12.55	39.89	39.29	37.77	55.28	52.8	55.53	39.31	33.34	35.29	42.98	65.04	42.8	48.51	25.16	31.31	17.92	9.64	19.89	12.15	34.19	41.98	25.2	8.31	12.33	14.88
ECR	CL5175.Contig2_All	0.18	0	0.18	0	1.11	1.02	0	0.08	2.54	0.64	0.22	0.5	0	0	0	0	0	0	0.05	0.05	0	0	0	0.36	0	0	0	0	0	0	0	0	0	0	0	0
ECR	CL12929.Contig2_All	63.5	35.78	25.27	17.24	20.18	22.56	52.26	39.23	25.35	13.79	18.4	21.18	87.83	18.71	27.4	21.41	23.8	30.1	124.87	58.39	21.85	17.36	24.66	24.43	36.83	38.21	12.88	8.76	9.3	5.91	62.71	23.62	14.63	5.31	8.3	3.67
FAH	CL5002.Contig2_All	0.25	0.28	0.52	0	0.5	1.01	0.17	0.67	0.59	0.13	0.19	0.22	712.81	76.67	125.41	52.94	70.89	181.84	818.4	1139.18	148.67	74.77	108.1	82.62	36.44	4.59	0.02	0.86	0.1	0.16	62.56	3	0.43	0.68	0.06	0
FAH	CL12465.Contig2_All	0.27	0.24	1.14	0.21	1.01	0.46	0.28	0.82	0.23	0.36	5.14	0.53	50.47	38.01	22.91	18.07	17.38	19.11	44.46	24.14	59.73	28.32	15.56	10.91	51.04	0.3	0.28	0.04	0.01	0.04	42.27	10.31	1.91	0.06	0	0.02
FAH	CL14103.Contig3_All	21.09	5.75	5.87	3.72	1.71	0.84	13.05	7.96	1.28	0.43	0.04	0.07	178.99	1.18	6.27	0.27	0.22	0.82	281.12	22.32	0.29	0.05	0.07	0.24	4.13	0.19	0	0	0.16	0	7.13	0.02	0.03	0.24	0	0
FAH	CL19860.Contig1_All	1.23	3.27	2.3	1.67	1.93	1.73	0.5	1.37	1.91	0.24	0.9	0.32	1.28	0.41	0.81	0.28	0.24	0.79	0.02	0	0.54	0.2	0.21	0.08	0.43	0.11	0.15	0	0.13	0	0.24	0.03	0.16	0.27	0.26	0.05
FAH	CL19860.Contig2_All	0.37	1.12	0.58	1.02	0.25	1.19	0.67	1.37	2.24	1.23	0.89	0.75	0.81	0.21	0.42	0.19	0.04	0.22	1.17	1.29	0.12	0.11	0.03	0.05	0.11	1.15	0.31	0.22	0.19	0	0.41	1.3	0.26	0.09	0.04	0.13
FAH	Unigene1193_All	3.12	0.07	1.19	2.63	4.56	15.82	0.09	3.68	6.33	1.86	2.98	7.51	0	0.83	0.09	0.13	0.51	0.97	0	0.34	0.53	0.48	0.29	1.86	0.03	0.06	0	0	0	0	0	0.03	0	0	0	0
FAH	Unigene17920_All	3.6	0.67	2.27	6.02	4.94	1.24	0.69	0.93	1.61	0.92	1.85	0.73	0	0	0	0	0	0	0	0.06	0	0	0	0.07	0.04	0	0	0.07	0.09	0	0.14	0.03	0	0.12	0.59	0
FAH	Unigene17955_All	0.31	0.1	0.22	0.36	0.21	0.12	0.09	0.26	0	0.08	0.07	0.13	0.12	0.39	0.24	0.8	0.25	1.57	0.36	4.17	1.44	0.49	0.23	0.36	0.1	0	0.03	0	0	0.15	0.1	0	0	0.24	0	0
FAH	Unigene21299_All	24	45.6	45.89	46.82	37.56	42.87	34.44	37.26	64.34	25.61	23.13	37.72	28.96	15.1	8.97	9.22	7.21	12.81	6.67	2.96	6.34	10.57	14.77	19.99	48.89	15.64	1.27	0.23	0.05	0.03	16.44	2.53	0.15	0.13	0	0.03
FAH	Unigene40154_All	0.24	0.33	0.02	0.44	0.22	0.76	3.17	2.06	5.52	0.2	0.6	3.11	0.92	0.53	0.34	0.23	0.06	0.37	6.12	7.17	2.56	2.27	0.91	2.18	0.36	0.39	0	0	0.08	0	3.86	2.11	0	0	0	0
FAH	Unigene43701_All	4.67	8.8	23.38	27.46	19.22	48.1	5.38	19.05	16.1	26.37	27.34	44.68	1.8	74.17	64.53	80.57	89	49.94	1.1	1.5	52.01	67.94	71.98	62.5	16.86	23.97	14.1	4.74	6.53	24.32	6.9	28.41	6.68	2.89	9.52	30.7
FAH	Unigene43863_All	0.27	0.41	0.41	0.65	0.49	0.74	0.02	0.2	0.24	0.11	0.43	0.5	0	41.51	24.56	14.46	20.07	33.08	0.03	27.71	31.92	14.49	10.32	12.24	5.48	5.15	1.3	0.05	0	0.03	4.35	5.39	0.39	0.09	0.06	0.07
FAIH	CL3929.Contig1_All	2.23	17.96	4.57	4.7	4.93	11.04	23.2	32.16	62.18	7.98	32.28	28.63	0.04	0.19	0	0	0	0.41	0.02	0.08	0	0	0	0.07	0.55	0.12	0	0.16	0.11	1.02	0.91	0.32	0.08	0.03	0.07	1.15
FAIH	CL3929.Contig2_All	2.11	3.21	2.53	2.68	4.24	3.71	2.17	2.4	3.2	2.68	1.43	1.78	0.66	0.71	1.45	0.95	1.12	2.15	0.57	1.05	1.28	0.7	0.44	0.26	1.15	1.4	0.19	0.1	0.22	1.09	1.2	1	0.13	0.2	0	0.29
FAIH	CL3929.Contig3_All	1.21	2.35	2.59	2.43	3.77	5.4	2.55	4.46	5.09	4.54	6.33	3.49	0	1.39	0.47	1.76	1.85	1.69	0.34	0.1	1.49	2.49	3.25	3.39	0.66	0.49	0.14	0.33	1.38	6.26	0	0.52	0.4	0.89	1.43	9.54
FAIH	CL3929.Contig5_All	46.15	83.72	84.6	53.19	63.67	50.39	109.94	164.16	177.82	41.11	45.53	101.65	0.16	0.42	0.06	0.34	0.09	0.34	0.58	0.4	0.98	0.38	0.97	0.59	0.9	0.48	0.24	0.46	0.2	0.96	6.02	1.09	0.53	0.51	0.52	0.71
FAIH	CL3929.Contig6_All	8.83	14.09	17.05	8.47	12.86	14.86	12.92	21.05	24	21.4	14.99	11.45	4.85	11.13	8.56	9.68	10.3	25.69	5.53	14.23	10.43	10.18	10.24	10.45	6.21	3.22	0.78	0.51	0.57	1.92	7.15	5.27	0.31	0.51	0.36	0.59
FAIH	CL3929.Contig7_All	4.53	5.89	8.35	7.39	8.96	12.21	4.35	10.53	10.7	10.46	16.58	8.17	0	2.29	1.1	2.65	3.93	2.46	0.4	0.07	3.14	4.96	9.33	7.88	0.46	0.96	0.75	1.67	2.39	12.02	0.96	1.44	1.08	1.16	2.34	15.32
FAIH	CL3929.Contig8_All	0.71	8.18	2.3	2.07	1.64	4.64	11.96	17.99	26.56	4.47	8.84	11.92	0	0.03	0.03	0	0	0	0.02	0.03	0.26	0	0.04	0	0.17	0.1	0.05	0	0	0.02	1.46	0	0.13	0.03	0	0.26
FAIH	Unigene25004_All	96.03	40.22	52.71	57.04	53.25	37.11	50.22	30.78	12.47	16.89	7.97	3.58	912.48	39.96	50.14	31.49	26.6	11.94	614.63	133.25	8.54	6.54	5.13	3.58	22.37	11.84	7.58	4.64	3.85	0	19.32	3.84	2.35	2.15	0.86	0.07
GNL	CL7785.Contig1_All	3.28	2.71	1.37	0.66	2.25	1.4	3.85	4.03	3.47	4.86	5.82	1.86	1.27	1.86	2.81	1.25	1.66	1.79	3.29	3.77	5.51	1.75	2.81	2.85	1.9	1.67	1.4	0	0.69	0.3	4.48	2.56	0.52	0.84	1.17	0.92
GNL	CL7785.Contig2_All	13.26	13.93	9.98	6.56	8.64	7.63	15.08	12.06	15.34	7.2	13.5	6.47	4.54	11.52	8.17	8.13	7.3	2.63	7.33	4.97	9.68	5.21	7.16	6.27	10.48	3.53	2.65	3.54	3.69	0.44	5.85	4.61	1.59	4.9	2.45	0.47
GNL	CL7785.Contig3_All	2.44	3.23	2.37	1.32	1.99	1.51	0.1	0.09	0	0	0	0	2.26	2.52	3.43	2.62	2.31	4.12	0.48	0.2	0	0	0	0.1	2.95	3.43	0.37	3.18	1.11	1.95	1.13	0.85	0.3	0.91	0.81	0.38
GNL	CL7785.Contig4_All	3.11	3.05	2.66	2.11	0.67	1.36	1.16	1.88	1.86	2.08	2.92	1.47	2.69	2.94	4	2.31	2.9	4.65	1.55	0.92	2.29	1.5	1.11	1.82	2.45	3.58	0.97	2.11	1.06	1.41	4.21	1.64	0.36	1.2	1.67	1.02
GNL	CL7785.Contig5_All	3.8	6.23	5.81	5.12	6.28	5.29	7.4	6.2	9.41	6.81	11.85	5.57	3.5	7.51	5.81	6.64	6.04	7.06	5.61	5.6	7.85	4.6	8.21	8.07	7.86	1.96	2.19	2.97	2.07	1.08	5.31	3.49	1.28	3.22	1.45	2.45
HACD	CL3292.Contig1_All	0	0	0	0	0.11	0.15	0	0	0.57	0	0.07	0.06	0	0	0	0	0	0	0	0	0	0	0	0	0	0	0	0	0	0	0	0	0	0	0	0
HACD	CL9152.Contig1_All	5.83	2.21	1.73	2.47	2.65	1.55	3.16	0.53	1.47	0.57	0.77	2.37	6.68	1.58	3.52	3.45	3.14	2.54	2.83	0.7	1.3	1.31	1.88	0.33	3.19	2.25	1	0.78	0.4	1.8	4.9	2.09	0.55	0	0	0.11
HACD	CL9152.Contig2_All	18	3.5	3.96	3.22	2.88	5.52	5.65	3.37	0.96	1.69	1.54	2.52	68.89	6.45	10.61	7.21	6.04	4.75	71.55	23.64	2.94	3.26	2.59	2.5	9.02	9.86	0.91	0.49	1.17	0.72	6.84	3.76	1.51	0.12	0	0.97
HACD	CL9152.Contig3_All	10.53	6.11	5.31	3.65	2.87	3.45	11.18	5.99	3.93	1.28	2.63	6.14	86.23	6.15	10.76	6.11	5.74	3.71	48.69	19.43	8.25	3.54	4.7	2.25	6.74	10.43	2.76	1.1	0.91	2.69	9.57	4.98	2.5	0.7	1.94	2.54
HACD	CL9152.Contig4_All	2.79	2.49	1.29	1.99	1.35	2.19	6.55	4.22	3.67	1.63	1.83	4.01	4.26	2.05	2.67	2.5	2.28	3.23	4.37	4.42	1.88	2.59	2.47	4.25	2.43	3.18	1.21	0.33	1.89	3.08	3	3.71	1.85	1.22	3.21	4.59
HACD	CL14159.Contig6_All	11.1	8.44	7.08	7.82	2.94	8.2	11.46	6.2	4.87	5.14	4.78	11.16	17.14	16.51	25.09	15.78	17.28	13.97	16.91	20.77	17.05	19.02	19.41	15.2	10.87	29.92	11.73	3.18	6.26	0.49	15.51	34.76	22.46	1.51	4.15	2.1
HFADH	CL5132.Contig3_All	46.91	5.8	7.1	4.34	1.04	0.11	46.67	22.28	3.64	8.49	0.24	0	16.61	0.29	0	0	0	0	5.96	0.16	0.11	0	0	0.12	0.28	0.02	0.64	1.1	1.62	0	0	1.15	2.83	0.59	2.4	0.37
HFADH	CL5132.Contig5_All	0	0	0	0	0	0.03	0	0	0	0	0	0	71.5	0.03	0.04	0.22	0	0	26.5	0	0	0	0	0	0.98	0.23	0	0	0	0	0.22	0	0	0	0	0
HFADH	CL5132.Contig7_All	1.88	0.79	0.42	0.18	0.49	28.54	0.06	0.2	0.1	0.38	1.91	1.41	0	0	0	0	0	0.12	0	0	0.02	0	0	0	0	0	0	0	0	0.17	0	0	0	0	0	1.56
HFADH	CL15192.Contig2_All	0	0	0	0.23	0	0.05	1.84	1.38	0.23	0.22	0.02	0.32	0.53	0	0	0.43	0	0.43	183.49	28.19	0	0.86	2.23	3.14	0	0.07	0.04	0.08	0.23	0.02	7.24	0	0	0.28	0.36	0
HFADH	CL15192.Contig3_All	6.37	2.14	3.29	1.18	0.66	0.78	1.26	1.67	0	0	0	0.09	309.17	7.97	8.34	5.12	8.07	28.1	158.88	37.74	1.46	2.25	4.3	4.03	3.74	0.27	0.04	0	0.49	0	2.9	0	0.05	0	0.09	0
HFADH	CL15192.Contig4_All	0.3	0.49	0.74	0.24	0.21	0	0	0.03	0.18	0.07	0	0	37.97	0.99	1.43	0.79	1.16	4.25	20.01	5.08	0.1	0.66	0.29	0.86	0.59	0.03	0	0.05	0	0	0	0	0	0	0	0
HFADH	CL15192.Contig5_All	0.21	0.14	0.09	0	0	0.12	1.89	1.36	0.1	0.03	0	0.42	0.82	0.31	0.34	0.08	0.08	0.53	117.51	17.59	0.93	0.98	2.15	2.34	0	0.02	0	0	0	0	2.91	0	0.04	0.08	0.29	0
KCR	Unigene955_All	16.11	7.96	4.53	2.99	5.83	3.1	10.99	4.56	3.38	6.64	3.81	4.58	1.4	2.24	0.74	3.03	2.01	0.67	1.67	0.85	0.5	2.7	1.65	1.84	2.72	8.74	4.86	7.6	3.55	1	6.21	8.96	6.88	5.16	3.49	0.54
KCR	Unigene28585_All	30.32	19.48	14.89	10.09	11.87	14.19	23.78	20.66	16.02	21.12	22.02	19.16	31.43	17.34	14.51	14.62	21.19	11.4	23.84	20.48	19.74	18.37	18.85	21.88	17.27	13.23	8.24	7.66	6.53	6.6	21.85	13.3	7.7	5.98	5.17	7.38
KCS	CL4640.Contig3_All	7.11	1.73	2.89	1.15	1.09	0.32	4.33	4.27	1.62	0.63	0.76	0.05	6.6	0.03	0	0	0	0	3.99	0.04	0	0	0	0	0	0.03	0	0	0	0	0.07	0	0	0	0	0
KCS	CL4640.Contig4_All	22.28	19.23	27.22	7.8	13.11	3.87	28.38	34.33	17.69	9.12	3.06	0.26	112.88	4.08	7.03	1.03	0	2.14	168.69	17.47	2.4	0.2	0	0.11	2.23	0.34	0	0	0.48	0	6.14	1.74	0.05	0	0	0.04
KCS	CL4640.Contig7_All	29.1	22.94	12.44	5.76	5.9	1.04	27.08	31.39	11.01	2.4	0.41	0.33	28.64	0	0	0	0	0	26.3	0.3	0	0	0	0	0.19	0	0	0.11	0	0	0.65	0	0	0	0	0
KCS	CL4640.Contig8_All	7.45	7	9.4	3.91	5.9	1.69	7.59	9.45	1.81	0.76	0.39	1.39	22.82	0.83	0.16	0.09	0	0.37	25.79	16.18	2.19	0	0	0	0.18	0	0	0	0.03	0	1.18	0	0	0.06	0	0
KCS	CL4640.Contig9_All	23.45	1.03	4.74	3.37	1.63	0.17	14.78	11.81	0.65	0.26	0.09	0	0	0.03	0	0	0	0	0	0	0	0.07	0	0	0.03	0	0	0	0	0	0	0	0	0	0	0
KCS	CL4640.Contig13_All	18.91	21.13	25.55	9.13	14.24	3.42	42.12	46.85	25.96	12.36	3.57	2.11	122.15	4.03	7.19	1.19	0.23	1.19	240.74	75.87	6.76	0	0.25	0	1.33	0.58	0	0	1.3	0	5.94	0	0	0.12	0	0
KCS	CL13053.Contig1_All	57.02	41.56	76.31	37.49	51.24	9.41	98.18	122.49	49.94	27.56	6.74	2.42	331.78	87.99	177.26	93.03	48.73	20.76	586.22	2944.21	250.36	116.19	152.32	152.36	6.05	1.97	0.08	1.97	0	0	30.84	1.41	1.08	0	0	0
KCS	CL13053.Contig3_All	18.57	21.66	29.46	12.65	19.49	2.29	0	0.38	0.43	0	0.36	0	63.85	32.35	49.31	31.39	10.86	3.91	1.08	3.99	0.37	0.27	0	1.96	2.49	0	0	0	0.14	0.16	0	0	0	0.46	0.04	0.04
KCS	CL18173.Contig26_All	0	0	0.56	0.19	0.04	0	1.93	0	1.48	0.18	0.31	0.21	0.39	0.31	0.22	0.42	0.21	0.52	0.55	0.34	0	0	0.15	0.11	0	0	0	0.14	0	0	0.16	0.26	0.11	0	0.52	0
KCS	CL22440.Contig5_All	5.91	7.58	2.86	3.37	11.05	7.41	3.93	3.85	6.14	3.05	3.58	3.61	1.63	1.27	1.63	1.14	0.97	0.47	0.75	0.09	0.76	0.78	0.04	0.56	1.72	0.89	0.57	0.54	0.81	1.15	1.21	0.93	0.19	0.57	0.69	0.78
KCS	Unigene841_All	49.73	39.16	51.81	69.67	76.13	48.08	47.95	62.05	67.5	73.09	80.5	61.12	69.23	61.54	55.46	40.39	33.79	59.54	88.87	105.34	69.88	42.68	39.97	56.83	40.57	21.29	5.57	8.68	10.43	32.68	69.21	27.57	4.76	10.69	13.52	42.29
KCS	Unigene1140_All	3.71	0.57	1	0.02	0.49	0.56	7.31	4.05	0.44	0.44	0.02	0.09	274.18	22.01	44.87	12.66	3.14	2.12	286.16	334.1	27.85	16.82	4.57	3.82	5.43	0.69	0	0.16	0	0	16.86	0.27	0.1	0.2	0	0
KCS	Unigene28496_All	24.94	26.68	20.82	3.95	6.75	1.11	41.66	55.27	20.48	7.09	1.87	0.76	370.86	67.16	129.12	45.22	71.23	283.72	552.72	1254.39	152.34	45.88	93.58	97.86	8.09	2.07	0.87	1.2	1.21	0.41	21	1.2	1.41	1.12	1.1	0.12
KCS	Unigene39715_All	10.67	3.79	2.87	2.96	2.47	2.36	4.88	2.31	5.47	1.31	12.08	1.68	11.44	1.67	1.25	0.96	0.45	2.23	6.34	4.67	1.23	0.74	0.46	1.28	8.19	5.05	1.45	1.25	0.66	1.96	11.59	4.48	0.94	0.56	1.28	5.84
KCS	Unigene43958_All	85.97	35.43	37.73	17.1	21.6	1.43	100.81	72.04	11.94	2.35	0.23	0.29	307.79	6.77	23.59	3.76	1.28	0.74	319.72	62.74	0.67	1.28	1.99	2.52	4.57	0.46	0	0.25	0.19	0	8.69	0.05	0.1	0.27	0.04	0
LTP	CL302.Contig4_All	0.86	0.53	0.77	0.8	0.49	0.92	1.21	0.77	0.34	0.46	0.69	1.07	1.59	1.43	1.89	0.79	3.54	4.08	1.1	0	2.03	2.19	4.1	0.38	1.74	0.7	0.28	0.29	0	0.24	2.52	1.06	0	0.47	0.25	0.26
LTP	CL793.Contig1_All	0	0	0	0.69	0.51	0.46	0	0.34	0.22	1.79	1.64	2.46	0.25	5.05	11.94	9.86	30.36	96.11	0.24	11.55	4.8	10.69	23.27	23.69	0	0.34	0	0.55	0.07	0	0.61	0	0	0.07	0.26	0.38
LTP	CL793.Contig2_All	1.57	0.64	2.94	7.08	9	20.1	0.41	1.98	2.27	21.37	40.57	90.32	1.54	208.52	435.21	391.06	792.42	4919.06	1.97	516.88	198.72	329.78	636.66	1177.97	2.42	7.62	0.34	0.78	0.66	2.13	0.36	0.59	0.57	2.01	0.33	0.65
LTP	CL793.Contig3_All	0	0.22	0	0	0	0	0.12	0.25	0	0	0	0	0.5	0	0	0	0	0	5.31	0.83	0	0.08	0	0	0	0	0	0	0	0	0.14	0	0	0	0.13	0
LTP	CL793.Contig4_All	79.68	27.93	28.36	2.55	37.06	7.21	109.33	47.23	11.56	20.07	2	8.75	115.37	0	1.74	0	0	20.86	300.33	33.3	0	0	0	0	10.77	1.15	0.2	0	0.41	0	15.38	6.68	1.04	0.4	0	0
LTP	CL793.Contig5_All	0.29	0	0.04	0	0	0.9	0	0.13	0	0.54	0	0.76	0	3.06	10.09	3.42	13.96	34.66	1.03	8.88	2.73	8.09	20.26	2.86	0.76	0	0.21	0	0	0	0	0	0	0	0	0
LTP	CL2401.Contig1_All	0	0	0.08	0	0	0	0	0	0	0	0	0	0	0	0	0	0	0	0	0	0	0	0	0	0	0	0	0	0	0	0	0	0	0	0	0
LTP	CL2401.Contig2_All	12.88	0.62	0	0.41	0.23	0	0.16	0.37	0	3.84	0.22	0	17.46	15.52	0.91	4.18	0.15	0.33	0	0	3.98	4.54	1.01	0	13.2	30.69	0	0	0	0	87.37	16.71	0.32	0	0	0
LTP	CL2401.Contig3_All	2.07	0.15	0	0.09	0	0.11	5.05	1.25	0.45	0.93	0	0.37	0.84	0	0	0	0	0	0.17	0	0.36	0	0	0.11	0	0	0	0	0	0	4.77	0	0	0	0	0
LTP	CL2401.Contig4_All	80.53	19.68	26.1	39.49	1.3	1.81	46.01	24.45	6.73	9.17	1.53	2.58	1885.73	12.3	6.22	4.07	1.23	1.71	869.59	42.47	3.96	4.14	1.28	1.24	43.65	25.68	0.08	0	0	0	131.79	10.74	0.12	0.6	0	0
LTP	CL4805.Contig1_All	158.47	35.21	58	37.72	64.94	2.12	112.48	31.31	11.8	27.41	13.27	2.83	70.87	23.36	11.77	20.3	3.79	10.48	45.52	7.48	22.44	32.25	8	19.49	125.49	201.2	37.77	24.88	23.31	57.66	332.42	188.8	75.6	53.73	24.08	116.76
LTP	CL4805.Contig4_All	49.02	15.4	17.04	8.98	16.4	1.44	34.64	18.12	9.04	13.53	4.88	3.88	26.6	9.58	5.89	7.56	3.29	6.23	10.27	2.44	10.87	11.1	4.13	4.25	57.77	32.39	7.84	8.75	0	0	168.55	70.29	10.02	1.89	0	0
LTP	CL4805.Contig5_All	5	1.09	0.82	1.03	0.58	0.18	2.02	0.53	0.92	0.59	0.71	0	4.09	0.23	0.52	7.74	1.04	2.05	1.27	0.3	0.81	2.58	1.1	0.4	2.11	88.1	14.78	0.25	35.54	37.24	6.46	4.48	0.53	2.05	0.64	5.95
LTP	CL4805.Contig7_All	68.64	13.72	8.17	7.42	4.94	0.59	19.62	4.5	0.73	3.37	2.01	1.31	24.67	6.45	3.42	7.54	3.75	2.51	7.97	1.65	4.47	5.68	5.07	5.12	50.56	58.32	19.2	13.71	15.99	0	158.57	43.62	17.38	5.83	7.34	1.26
LTP	CL4805.Contig9_All	3.5	0	0.18	0.42	0.42	0	0.31	0.29	0	1.64	0	0.36	0	0.8	0.58	0.76	0.29	0.3	0	0	0	0	0.28	0.26	2.5	1.32	0.99	1.79	1.69	0	8.04	2.34	0.9	0.25	1.3	0
LTP	CL4805.Contig10_All	2.39	0	0.25	0.58	0.17	0	0.19	0	0	0.16	0	0.16	1.31	0.28	0	0.81	0.13	0	0.85	0.25	0.15	0.46	0	0.55	1.25	3.94	1.81	0.6	4.66	0.14	8.58	0.91	1.65	2.3	3.12	0.35
LTP	CL5277.Contig8_All	9.36	5.16	15.22	2.48	18.6	1.92	1.59	2.4	6.31	5.63	1.62	0.68	705.83	718.68	653.17	204.46	88.09	11.58	52.53	7.82	58.09	26.64	5.95	3.16	336.78	935.19	211.01	0.32	0.14	0.47	258.42	69.24	0.66	0.14	0.09	0
LTP	CL5277.Contig9_All	4	3.47	2.73	0.65	7.61	0.36	5.21	11.99	12.24	9.05	5.24	6.81	521.49	280.5	252.31	72.92	56.39	12.58	175.67	46.71	119.22	68.9	26.01	16.72	132.06	273.1	101.46	0.35	0	0.09	690.94	225.58	1.98	0.27	0	0.19
LTP	CL6915.Contig1_All	90.91	17.74	97.42	76.56	104.02	4.14	131.57	116.44	15.55	31.76	0.05	0.09	0.37	0.18	0.08	0	0	0	0.94	0.17	0	0.13	0.22	0	0.14	0.07	0	0.14	0.12	0	0.36	0	0.09	0	0	0
LTP	CL10505.Contig2_All	0.05	0	0	0	0	0.05	21.81	21.94	19.9	31.94	3.5	48.19	0	0.15	0	0	0	0	0.56	0	2.16	0.82	0.34	1.51	0.05	0	0	0	0	0	14.42	2.56	1.49	1.38	2.92	1.02
LTP	CL10505.Contig3_All	33.97	12.87	50.3	102.35	54.14	75.05	8.39	7.74	6.92	10.01	1.12	28.19	3.95	1.37	0.55	0.72	0.32	3.37	0.3	0.2	0.05	0.47	0.17	0.34	5.88	6.77	0.72	3.1	3.9	1.82	0.68	0.14	2.65	0.63	0.73	0.14
LTP	CL11239.Contig1_All	0.48	0	0	0.55	0.32	1.19	0.19	0	0.23	0	0.67	0	0.76	0.45	0.2	1.03	1.15	2.5	0.35	0	0	0	0.52	0.57	4.21	3.72	3.67	1.44	3.87	6.73	0.25	0.34	0.57	0	0	0
LTP	CL11239.Contig2_All	106.1	137.01	72.31	43.33	69.96	152.1	174.42	66.35	65.08	34.22	137.01	113.37	139.14	39.45	47.53	36.01	49.39	121.86	76.15	36.11	49.01	51.86	69.57	132.27	78.72	70.29	15.55	8.11	9.38	26.67	131.6	54.93	32.6	8.02	14.1	59.08
LTP	CL11355.Contig1_All	0	0	0	0	0	0	0	0	0	0	0	0	0	0	0	0	0	0.11	0	0	0	0	0	0	0	0	0	0	0	0	0	0	0	0	0	0
LTP	CL12822.Contig2_All	168.14	21.49	26.1	48.11	31.93	346.46	58.28	48.77	11.47	8.47	35.86	126.31	0.47	0.24	1.21	31.03	4.2	426.51	2.25	0.92	0.16	14.43	6.32	29.88	0.49	0.78	11.89	18.54	372.75	26.73	1.67	4.37	11.76	3.5	71.74	136.69
LTP	CL12822.Contig3_All	0.55	0	0.13	0	0	0.03	0.72	0.14	0	0	0	0	10.3	0.08	0	0	0	0.1	7.86	1.4	0	0.14	0	0	0	0	0	0	0	0	0.1	0	0	0	0	0
LTP	CL15472.Contig2_All	117.27	49.42	43.74	31.13	40.74	7.47	113.48	60.59	51.09	10.42	7.87	9.06	123.53	1.78	4.72	3.52	1.04	5.32	120.5	34.87	5.2	1.87	4.7	2.17	113.03	43.36	5.58	1.18	23.19	1.36	238.57	24.41	8.66	1.45	11.07	1.55
LTP	CL19965.Contig1_All	0.07	0.37	5.14	22.53	1.98	67.72	0	0	0.09	0	0.13	0.14	0.45	10.77	8.52	155.47	256.6	1479.54	72.68	1.87	0.07	37.5	221.98	249.47	1.99	2.21	1264.12	5194.38	17741.6	9262.34	0	1.78	133.58	261.59	4649	18.53
LTP	CL19965.Contig2_All	0	0	0.17	10.83	0.41	9.85	0	0	0	0.06	1.05	3.45	0.49	0.21	0.4	224.87	31.58	1005.99	576.22	8.4	0.46	106.94	439.39	1113.65	0.19	2.76	368.42	3.62	21638.6	8234.93	0.9	6.39	486.57	2187.2	18307.4	3889.82
LTP	CL22398.Contig1_All	0	0	0	0.12	0	0	0	0	0	0.07	0	0	0.94	0	0	0	0	0.27	8.04	3.04	0	0	0.08	0	0	0	0	0	0	0	0	0	0	0	0	0
LTP	CL22398.Contig2_All	610.58	94.24	479.23	232.32	545.55	53.67	1054.54	913.98	80.81	468.84	101.3	165.54	2184.62	141.8	306.96	141.6	67.74	65.68	7269.26	6457.88	286.01	327.24	162.51	94.13	36.52	18.81	0	4.75	0.94	7.02	464.03	6.75	3.43	5.53	0.34	0.24
LTP	CL22398.Contig3_All	0	0	0	0	0	0	0	0	0	0	0	0	0.12	0	0	0	0	0	0.57	0.94	0	0.11	0	0	0	0	0	0	0	0	0	0	0	0	0	0
LTP	CL22398.Contig4_All	1311.17	754.26	1351.14	578.49	1340.67	142.14	1716.37	1745.13	548.8	564.38	114.21	60.58	14834.5	468.72	1084.09	201.81	30.81	24.38	17760.4	12900.6	253.78	312.42	141.01	130.28	149.18	25.06	5.53	64.59	125.61	0.25	849.32	14.98	14.81	25.86	44.53	0
LTP	CL22398.Contig5_All	39.87	11.88	4.46	1.43	2.45	0.93	22.15	6.22	0.71	2.95	0.41	0.47	72.05	0.26	0	0	0	4.18	44.49	3.26	0	0	0	0	14.48	1.04	0	0	0.27	0.16	10.74	0.87	0	0	0	0
LTP	Unigene1320_All	1256.09	359.72	165.78	126.86	75.62	30.75	189.21	122.87	4.39	62.9	19.53	7.99	49.85	11.96	4.18	7.89	2.6	5.81	5.78	0.79	1.68	17.18	1.76	2.07	8.57	3.87	0.37	0.69	0	0	8.17	4.01	0.12	0	0	0
LTP	Unigene3462_All	0	0	0	0	0	0	0	0	0	0	0	0	0	0	0	0	0	0.1	0	0	0	0	0	0.15	0	0	0	0	0	0	0	0	0	0	0	0
LTP	Unigene4567_All	0.08	0	0	0	0	0	0	0	0	0.08	0	0	0.6	0	0	0	0	0.1	0.34	0	0	0	0	0	0	0	0	0	0	0	0	0	0	0	0	0
LTP	Unigene5856_All	66.54	18.8	65.18	31.9	75.31	2.01	95.48	86.2	6.86	23.63	0.64	0	55.94	0.21	0.35	0.27	0	0.23	81.09	11.2	0	0.56	0.24	0.33	0.46	0	0	0.29	0	0.03	1.74	0	0.13	0	0	0.12
LTP	Unigene7448_All	289.17	61.38	300.56	225.35	352.22	12.04	394.8	331.03	40.45	115.81	1.03	0	0.68	0.53	0	0	0	0	0.98	0.49	0.62	0.17	0.15	0.07	0.2	0.33	0	1.17	0.16	0.18	0.51	0.37	0.46	0	0	0
LTP	Unigene10785_All	0.31	0.34	0.07	0.18	0	0	0.34	0.22	0	0.13	0	0.11	7.65	0.07	0.11	0	0	0.12	6.36	5.19	0	0.32	0.08	0	0.19	0	0	0	0	0	0	0	0	0	0	0
LTP	Unigene13070_All	401.82	51.05	311.78	185.71	324.34	36.55	574.5	527.85	46.47	338.27	55.48	125.89	1438.26	100.37	211.78	121.35	65.64	41.4	4200.08	3896.78	176.15	226.94	140.79	84.39	27.48	11.46	0.15	3.23	0.26	6.11	271.6	6.05	1.69	3.35	0.07	0
LTP	Unigene13448_All	4638.4	1542.2	1868.09	529.75	1627.23	280.92	4411.87	3225.43	690.23	1110.94	159.07	369.63	8595.71	48.78	43.98	15.91	4.82	1146.97	4671.63	371.82	13.42	7.84	2.31	6.71	952.71	161.85	13.93	32.27	116.36	18.31	2302.83	256.37	19.04	17.33	16.39	6.89
LTP	Unigene15464_All	1859.5	766.91	445.78	167.95	303.63	45.6	2994	1046.72	119.75	118.28	13.77	19.37	10287.7	292.49	518.68	217.44	155.64	362.99	5780.89	4411.92	345.61	314.54	319.59	302.04	287.09	21.21	0.54	8.93	132.32	5.94	741.76	5.28	2.36	4.76	8.66	1.06
LTP	Unigene17015_All	0.08	0	0	0	0	0	0	0	0	0	0	0	0	0	0	0	0	0	0	0	0	0	0.09	0	0	0	0	0	0	0	0	0	0	0	0	0
LTP	Unigene17222_All	0	0.21	0.49	0.15	0.17	0.28	0.58	0.47	0	1.23	0.05	0.42	0	0.17	0	0.37	1.26	1.34	0.55	0.75	0.17	0.39	0.68	0.09	0	0	0	0	0.15	0.23	2.24	0	0.25	0.51	0.79	0
LTP	Unigene17223_All	0.47	0.36	0	0	0	0	0	0	0.11	0.24	0	0	0	0	0	0	0	0	0	0	0	0.16	0.31	0.28	0	0	0	0.29	0	0	0	0.16	0	0	0	0
LTP	Unigene17224_All	0	0	0	0	0	0	0	0	0	0	0	0	0.38	0	0	0	0	0.49	0.13	0	0	0	0.25	0	0	0	0	0	0.06	0	0	0.4	0	0	0	0
LTP	Unigene17706_All	645.48	48.67	683.87	46.12	53.68	0.57	55.8	30.94	7.39	83.34	34.86	0.24	199.01	247.61	50.53	54.86	10.52	0.48	16.3	11.13	18.81	18.86	2.77	2.07	4075.52	958.81	81.84	11.12	24.46	1.29	1620.44	324.4	79.42	16.42	69.83	0.57
LTP	Unigene20657_All	0	0	0.33	5.65	0	0.53	0	0	0	0	0	0.08	0	0.15	0.06	25.36	15.24	549.39	101.02	0.91	0.3	8.15	41.37	397.86	0	5.77	105.34	149.54	1614.29	3651.9	0	2.3	53.62	308.19	2368.65	6609.68
LTP	Unigene21516_All	87.07	44.53	37.03	34.96	39.91	19.11	75.22	54.27	32.4	36.41	6.63	6.1	59.18	39.47	20.96	133.83	207.13	349.46	0.86	0.81	74.94	244.96	99.04	332.99	88.19	113.91	11.45	0.38	0.5	0.56	289.29	40.92	0.86	0.16	0.64	0.23
LTP	Unigene21537_All	1032.44	592.98	501.82	579.32	548.23	100.33	1134.96	590.06	113.74	144.73	44.42	128.52	1379.33	30.52	62.81	2.32	0.66	1.14	520.51	296.17	8.32	13.43	2.8	1.34	18.18	6.33	0.2	3.69	0.18	0.1	46.77	2.61	0.71	0.69	0.23	0
LTP	Unigene22057_All	24.24	0.33	2.97	0.77	0.98	0.05	0.56	1.02	1.38	0.31	0.18	0	67.14	19.06	1.32	1.02	0.12	0	0.51	0.17	0.32	0.33	0	0	448.88	46.83	9.6	0	0	0	63.31	36.24	0.07	0	0	0
LTP	Unigene32553_All	154	35.99	86.87	20.98	41.96	26.01	63.73	53.17	11.88	33.63	16.94	40.08	379.52	74.67	143.01	105.83	214.15	360.97	235.96	189.95	14.07	40.78	79.39	185.5	44.36	63.36	25.82	7.01	19.76	0.7	35.93	15.31	19.19	3.03	2.54	0.34
LTP	Unigene32735_All	83.55	61.16	12.17	5.66	1.46	6.4	37.03	0.69	0.41	5.58	0.53	2.22	10069.6	0.93	2.79	0.54	0	2.92	4093.51	22.46	0.49	0	0	0	223.43	0.61	0	0.17	0	0	262.66	0	7.24	2.5	0	0
LTP	Unigene32885_All	27.51	30.18	29	12.29	19.71	0.87	56.83	80.04	3.6	57.04	7.63	12.52	1.6	0.24	0.54	0	0	0	0.14	1.13	0.23	0	0	0.14	0.09	0	0	0.37	0	0	0.28	0.08	0.95	0	0.32	0
LTP	Unigene33019_All	0	0	0.11	0.11	0.18	0.25	0	0	0.24	0.06	0	0	0.1	0.54	2.12	16.26	3.12	9.2	43.93	1.06	0.8	0.72	1.33	4.81	1.89	282.37	21.87	78.54	137.51	0.49	3.4	87.4	134.26	135.86	125.7	0.2
LTP	Unigene62356_All	0	0	0	0	0	0	0	0	0	0	0	0	0	0	0	0	0	0	0	0	0	0	0	0	12.9	0.69	0	0	0	0	4.61	0	0	0	0	0
LTP	Unigene69879_All	0.48	0	0	0	0.67	0	0	0.22	0	0	0.44	0	0.37	0	0	0	0	0	0.14	0	0	0	0	0	87.19	31.94	0	0	0	0	148.91	0	0	0	0	0
RST	CL14193.Contig3_All	4.09	5.36	4.7	5.08	4.76	5.67	4.15	4.99	5.85	5	4.66	3.34	1.49	4.31	3.46	4.11	4.05	3.93	2.96	2.8	2.4	2.57	5.24	4.59	3.03	2.22	2.42	5.56	3.7	5.75	2	3.05	1.38	4.5	4.84	5.03
WSD	CL13731.Contig2_All	3.09	3.42	1.94	3.75	4.55	1.58	8.28	4.68	2.95	1.79	0.23	1.29	1.21	1.39	3.23	9.24	3.32	5.1	1.43	0.27	0.14	0.25	2.48	1.73	2.14	11.22	6.96	5.47	10.32	0	6.29	10.94	5.4	4.49	2.96	1.19
WSD	Unigene17942_All	2.7	0.49	1.97	1.55	0.28	0.09	0.42	0.42	0	2.01	0.18	0	1.1	0.03	0	0	0	0.04	0.02	0.03	0	0	0.07	0	0.23	0	0	0	0	0	0.04	0	0.95	0.03	0.21	0
WS	CL6689.Contig1_All	1.8	2.34	0.69	1.12	1.64	1.3	0.6	0.43	0.33	0.41	5.74	1.81	6.88	0.05	0.28	0.24	0.21	0.84	1.53	1.15	0.57	0.25	0.57	1.01	0.18	0.05	0.08	0	0.05	0	0	0.19	0	0	0	0
WS	CL6689.Contig2_All	6.5	4.87	7.71	6.53	8.59	4.45	5.85	6.14	11.16	6.01	20.76	8.82	2.9	0.71	1.53	1	0.89	3.38	2.25	1.63	1.19	0.88	1.04	1.46	0.78	4.07	0.66	1.11	0.84	0.1	1.78	1.6	0.44	0.67	1.14	0.47
WS	CL6689.Contig3_All	0.5	0.04	0.63	1.45	1.13	3.11	0.78	3.53	0.5	3.85	2.85	3.04	0	1.31	0.17	3.2	1.58	1.95	0.11	0.11	19.98	24.41	25	51.92	0.17	0.31	0.42	0.52	0.34	0	1.11	5.29	3.93	0.07	0.05	0
WS	CL15554.Contig1_All	0	0.7	0	0	0	0.58	1.38	1.59	0	0	0.65	0	0	0	0.28	1.48	0	0	0.43	0.08	0.15	0.12	0.21	0	0.5	0	0.59	0	0.26	0.27	0.16	0	0	0.07	0	0
WS	CL15554.Contig2_All	0	0.39	0	0	0	0	0	0	0	0	0	0	0	0	0	0.23	0	0	0	0	0	0.04	0	0	0	0.11	0	0	0	0	0.16	0	0	0	0	0
WS	CL15554.Contig3_All	0	0	0	0	0	0	1.31	0	0.17	0	0	0	0	0	0	0	0.26	0	0	0	0.67	0	0.96	0	0	1.2	0.32	0	0.3	0	0	0	0.15	0	0	0
WS	CL15554.Contig6_All	0.8	2.1	1.89	0.81	2.17	3.53	0.75	1.77	4.36	2.98	7.35	3.98	1.24	2.66	1	0	2.46	2.55	0.28	0.47	1.71	0.8	1.33	2.35	1.82	0.81	0	0	0.38	0.46	1.18	0.85	0	0	0.51	2.34
WS	CL15554.Contig7_All	5.91	3.79	5.81	8.29	5.6	6.17	5.71	2.77	7.32	3.71	2.38	4.78	2.25	0.31	0.37	0.34	0.35	0.62	1.05	1.28	0.82	0	0.33	1	0.76	0.61	0.26	0.4	1.39	0.21	0.89	0.29	0.77	0.38	0.54	0.63
WS	CL15554.Contig8_All	4.25	4.64	5.89	2.58	6.2	7.39	6.5	7.19	9.51	14.75	13.92	11.09	2.84	7.46	2.69	4.65	4.47	3.4	2.15	1.55	2.88	4.56	3.65	5.32	4.62	3.85	0.8	0.47	1.62	1.11	8.71	3.56	1.26	1.17	1.43	10.92
6.Triacylglycerol & Fatty Acid Degradation
ACT	CL810.Contig1_All	1.8	0	0.76	3.65	0.89	2.55	0	0	2.55	0.9	0	1.55	0.55	2.04	2.13	0.51	1.92	4.37	0.94	0	0	0.89	0.37	0	0.55	0	0.17	0	0.61	4.42	0	0	0.18	0	0	1.74
ACT	CL810.Contig2_All	2.19	3.23	2.05	4.65	1.87	3.71	3.29	3.66	2.21	1.22	0.65	0.68	4.37	0.58	1.16	3.55	2.69	2.85	1.86	0.18	1.06	0.29	2.39	0.95	1.01	2.11	0.87	2.33	0.47	4.95	2.48	1.85	0.73	0	1.33	1.95
ACT	CL810.Contig3_All	4.08	5.61	4.01	10.36	13.84	23.6	5.69	6.04	2.61	17.65	22.15	39.63	2.5	5.81	3.32	10.71	16.63	13.91	2.41	3.74	6.71	14.94	16.87	16.56	4.68	2.12	0	0	0.64	3	2.37	3.36	0.47	0.32	0	7.77
ACT	CL810.Contig4_All	26.13	32.09	29.25	23.23	16.33	22.51	31.89	37.37	33.1	24.59	33.68	26.66	23.3	35.55	38.86	23.83	37.81	34.07	18.2	34.51	27.68	30.53	39.78	36.58	28.23	25.53	11.37	3.06	6.4	14.29	22.85	25.77	9.64	4.71	11.66	22.64
ACT	CL19259.Contig3_All	0.16	0.19	0	0.08	0	0	0	0.36	0	0	0	0	0	0	0.28	0	0	0.33	0.83	0.12	0	0	1.05	0.34	0	0	0.11	0	0	0	0	0.21	0.29	0	0	0
ACT	CL21586.Contig2_All	22.73	28.93	23.65	21.71	22.68	14.98	20.08	18.54	28.53	25.97	22.35	16.55	13.91	17.74	12.55	11.88	16.95	16.84	10.23	12.03	8.04	8.83	12.37	17.2	14.95	7.04	3.75	4.38	4.81	5.98	6.86	4.41	1.34	1.57	2.87	6.17
ACT	Unigene7360_All	14.6	15.66	13.53	13.32	12.49	9.3	15.55	16.23	12.92	14.61	14.22	12.54	13.03	10.6	10.36	9.47	9.41	8.42	12.08	13.32	9.2	8.82	8.34	10.72	13.03	7.17	1.88	1.15	1.34	0.67	9.26	6.35	0.64	0.67	0.94	1.72
ACT	Unigene32218_All	4.02	1.99	1.95	2.42	2.89	2.81	1.43	0.5	2.25	3.27	4.48	1.47	0.14	1.27	1.34	1.28	0	1.96	0	0	0.3	0	0.8	0.14	1.05	0.6	0	0.13	0.22	0.22	0.11	0	0	0.35	0	0
ACX	CL15375.Contig2_All	22.23	20.84	22.4	14.78	21.97	29.99	15.19	20.27	26.92	25.46	49.27	26.97	19.69	38.13	40.22	28.98	34.16	30.39	22.14	28.53	27.15	22.28	32.81	37.59	19.58	14.21	6.84	7.6	6.15	16.48	15.85	12.39	3.74	5.97	7.45	9.25
ACX	Unigene861_All	68.33	65.59	77.64	117.99	65.7	140.21	62.62	55.08	52.12	61.09	70.26	126.45	119.82	152.57	128.07	121.96	117.6	127.17	100.08	145.96	83.3	107.78	112.1	114.08	100.31	97.87	42.24	24.83	30.47	17.25	64.16	86.59	26.78	10.77	27.7	21.78
ACX	Unigene7072_All	0.17	0	0.2	0	0	0	0	0.1	0	0.51	0	0	0.59	0.32	0.13	1.01	0.34	0	0.11	0.69	0.12	0.33	0.27	0	1.05	1.5	0	0.41	0.1	0.41	3.39	0	0.18	0.12	0.75	0.26
ACX	Unigene9602_All	95.43	127.33	119.66	92.76	99.55	133.87	128.41	154.19	173.83	94.3	161.36	122.39	117.46	150.88	114.07	89.08	121.16	143.36	116.19	182.03	96.85	100.76	147.82	142.97	87.03	42.68	16.91	6.13	13.64	23.84	60.24	46.96	7.49	8.86	21.1	46.94
ACX	Unigene24866_All	10.37	15.88	15.83	9.09	8.05	15.37	11.31	20.04	23.81	7.22	25.19	9.85	27.44	33.79	27.71	11.97	14.7	20.15	29.06	72.58	13.2	7.32	10.73	11.79	17.4	8.25	3.92	2.26	2.61	7.95	6.8	7.07	0.95	1.78	4.11	13.84
DCI	CL20790.Contig1_All	51.28	62.35	50.2	35.46	64.96	47.61	35.41	28.13	28.82	29.54	22.01	33.93	55.14	76.35	57.46	60.59	58.94	45.76	19.08	22.57	19.83	28.56	20.41	20.85	46.28	40.48	11.54	5.23	5.54	19.36	18.49	14.85	1.1	3.18	0.06	0
DCI	CL20790.Contig2_All	0.23	0.53	0.14	0.31	0.44	0.06	30.77	26.22	24.06	27.03	27.82	23.53	0.04	0.13	0.11	0.03	0.7	0.06	21.41	34.57	28.23	41.43	31.62	33.81	0.23	5.71	0.53	3.4	3.66	4.99	41.16	32.87	13.25	4.84	12.07	17.07
DCI	Unigene111261_All	0	0	0	0	0	0.06	0	0	0	0	0	0	0	0	0	0	0	0	0	0	0	0	0	0	0	0	0	0	0	0	0	0	0	0	0	0
ECH2-ECH	CL10398.Contig1_All	1.64	1.21	1.6	2.24	1.41	1.19	8.65	8.1	7.73	8.12	6.09	19.44	1.66	1.23	0.5	0.8	1.69	1.43	8.5	8.01	5.74	12.36	14.53	11.54	1.2	3.13	1.67	0.5	1.06	0.7	9.39	12.9	6.46	4.12	9.18	11.21
ECH2-ECH	CL10398.Contig3_All	1.07	0.85	2.11	1.38	0.38	1.52	0.17	0.66	0	0.34	1.53	0.94	1.21	0.17	1.21	1.13	1.44	2.29	0.31	0.34	0.87	0.29	2.06	0.01	0.48	0.34	0.28	0.68	0.21	1.5	1.55	0.12	0.16	0.53	1.3	0.48
ECH2-ECH	CL10398.Contig4_All	0.6	0	2.35	3.74	4.39	3.79	10.12	11.82	14.35	17.89	16.73	29.13	3.43	1.8	1.55	2.69	1.83	6.51	12.42	19.07	11.69	19.02	24.52	26.08	2.82	10.13	6.19	1.7	3.09	6.61	8.48	13.53	13.69	5.66	17.8	16.58
ECH2-ECH	CL10568.Contig1_All	0	0	0	0.03	0	0.08	0	0	0	0	0	0	0	0	0	0	0	0	0	0	0	0	0	0	0	0	0	0	0	0	0	0	0	0	0	0
ECH2-ECH	CL17879.Contig1_All	0.05	0.06	0.43	0.11	1.64	0.52	0	0.15	2.86	0.59	0.51	0.04	0.03	0	0	0	0	0.03	0	0	0	0	0	0.2	0	0	0	0	0	0	0	0	0	0	0	0
HIBCH	CL4339.Contig1_All	0	0	0	0	0	0.05	0	0	0	0	0	0	0	0	0	0	0	0	0	0	0	0	0	0	0	0	0	0	0	0	0	0	0	0	0	0
HIBCH	CL4496.Contig1_All	1.15	1.01	0.36	1.22	0.14	0.72	0.5	0.55	0.04	0	0	0.25	0.8	0.79	1.36	0.45	0.96	0.47	0.54	0.27	0.19	0.53	0.41	0.48	0.79	0.4	0.07	0	0.04	0.1	0.51	0.3	0.23	0.1	0.47	0.46
HIBCH	CL4496.Contig2_All	0.57	0.62	0.2	0.52	0.04	0.46	0.47	0.14	0	0	0.17	0	0.79	0.32	1.34	0.24	0.19	0.44	0.28	0.06	0.06	0.28	0.37	0.32	0.4	0.69	0.12	0	0.24	0	0.33	0.48	0	0.04	0	0.16
HIBCH	CL4496.Contig3_All	0.37	0.37	0.22	0.52	0.16	0.18	1.05	0.52	0.38	0.51	0	0.31	0.75	0.08	0.21	0.39	0.87	0.72	0.06	0.49	0.32	0.71	0.83	0.82	0.2	0.12	0.06	0.2	0.39	0.61	0.12	0	1.07	0.48	0.65	1.03
HIBCH	CL4496.Contig4_All	1.48	1.28	1.23	1.89	0.22	1.89	0.9	1.54	1.42	0.44	0.25	2.17	0.45	0.24	1.14	1.14	1.15	2.23	1.04	0.53	0.43	1.58	3.28	0.84	0.3	0.62	0.5	0.39	0.58	3.44	1.49	1.1	0.58	0.8	0.35	2.97
HIBCH	CL4496.Contig5_All	1.15	0.44	0.3	0	0.29	0	0	0	0	0	0	0	70.61	0.63	2.51	0.5	1.71	3.95	72.91	22.73	1.49	1.65	0.85	1.88	0	0	0	0	0	0	1.62	0	0	0	0.11	0
HIBCH	CL4496.Contig6_All	0.75	0	0.56	0.46	0.07	0	0.8	0.25	0	1.12	0	0.44	0.76	0.25	0.32	0.11	0.31	0.56	0.19	0.53	0.86	0.32	0.78	0.27	0.08	0.11	0.06	0	0.18	0	0.41	0	0	0.21	0.51	0.78
HIBCH	CL4496.Contig7_All	0	0	0	0	0	0	0	0	0	0	0	0	0	0	0	0	0	0	0	0	0	0	0	0	0	0	0	0	0	0	0	0	0	0	0	0
HIBCH	CL4496.Contig8_All	1.19	0.69	2.89	1.4	0.73	0.54	1.6	1.28	0.14	0.27	0.34	0.42	4.46	0.95	2.08	1.75	0.36	2.71	2.78	0	0.24	0.28	1.39	0.82	1.88	2.02	0.93	0.79	1	0.54	1.69	2.01	1.63	0.3	1.37	0.36
HIBCH	CL4496.Contig9_All	0.35	0.24	0.31	0.39	0.13	0.22	0.12	0.14	0	0.1	0.03	0.06	0.27	0	0.6	0.27	0.26	0.32	0.24	0.04	0.18	0.14	0.43	0.12	0.18	0.04	0.33	0.13	0.05	0.39	0.16	0	0	0.08	0.07	0.32
HIBCH	CL4496.Contig11_All	0.13	0	0.11	0	0	0	0	0	0	0	0	0	0	0	0.08	0	0	0	0	0	0	0	0	0	0	0	0	0	0	0	0	0	0	0	0	0
HIBCH	CL8223.Contig3_All	14.49	8.91	13.01	11.17	6.33	1.43	11.92	12.33	5.59	17.57	15.96	3.33	302.45	85	107.38	63.97	51.57	114.45	289.49	561.44	100.3	69.74	67.57	50.55	18.84	25.41	6.71	7.07	7.24	0.2	28.66	27.14	4.87	5.05	3.28	0
HIBCH	CL13558.Contig1_All	0	0.21	0	0	0	0	0.18	0.31	0	0	0.28	0.18	0	0	0	0	0	0	0	0	0.17	0.1	1.06	0.66	0	0	0	0	0	0	0	0	0	0	0	0
HIBCH	CL13558.Contig3_All	5.93	3.81	5.11	5.24	2.61	5.23	3.06	3.12	0.88	2.77	0.25	2.07	2.91	1.15	0.04	0.67	0.64	0.53	1.35	0.85	0.3	0.19	0.75	0.4	0.76	0.8	0.27	0.14	2.01	1.7	2.09	0.23	0.67	0.85	2.1	3.21
HIBCH	CL19135.Contig1_All	11.31	5.14	9.22	11.31	7.87	5.7	7.95	5.61	6.77	10.98	5.12	13.59	11.55	9.84	8.06	9.28	7.79	3.93	15.48	9.54	14.52	13.42	11.62	10.67	14.14	12.82	4.58	1.67	3.22	3.9	7.91	9.68	5.75	1.36	6.57	3.99
HIBCH	CL19135.Contig2_All	8.86	3.68	4.48	8.72	5.71	7.71	6	4.7	3.53	4.45	2.41	7.68	13.18	6.19	7.12	6.2	5.76	6.78	9.99	7.34	5.78	8.45	10.28	8.94	7.87	12.48	2.15	2.02	3.65	2.82	15	12.54	4.88	1.19	2.55	1.98
HIBCH	Unigene39879_All	43.76	51.88	47.24	47.88	52.92	74	60.07	58.6	49.32	52.21	84.89	80.62	58.61	70.61	53.33	56.87	55.33	53.38	50.97	60.04	57.21	52.52	63.42	64.57	68.2	56.71	20.84	22.54	19.66	23.5	52.56	45.01	18.37	15.46	18.69	20.05
HIBCH	Unigene43516_All	8.3	6.34	6.31	6.42	6.19	4.26	8.7	5.14	5.25	3.52	4.59	7.18	7.97	6.12	6.97	7.51	6.95	10.1	7.31	4.75	5.32	5.9	7.07	7.68	9.88	10.48	6.34	5.35	5.66	23.33	8.74	11.74	4.83	2.2	7.64	13.84
Isom	CL1718.Contig1_All	1.67	3.69	2.85	5.05	1.17	5.46	0	0.78	0	0.31	0.54	1.3	0	0	3.21	2.93	1.96	4.23	0.18	0.21	0.36	0	0.12	0	0.37	0.18	0	0.24	0	5.34	0.93	0.31	0	0.3	0	0
Isom	CL1718.Contig2_All	2.81	0	1.86	0	3.11	0.31	0	0	0	0	0	0	3.64	2.92	1.62	1.34	1.95	1	0	0	0	0.09	0	0	2.8	2.96	1.28	0.83	2.36	10.72	0	0	0	0	0	3.93
Isom	CL1718.Contig3_All	31.67	46.06	41.01	31.06	31.32	44.16	47.56	47.82	38.7	28.08	48.8	63.21	56.09	88.86	53.44	45.33	53.9	49.89	46.01	42.2	95.26	79.04	87.7	163.83	80.35	78.22	10.91	3.58	9.63	13.72	104.01	83.14	8.1	2.41	10.15	31.54
Isom	CL1718.Contig4_All	11.32	8.65	12.83	14.32	9.28	17.5	13.15	14.54	10.4	9.17	4.24	14.18	11.33	6.1	13.28	10.23	15.89	18.58	6.49	4.16	13.12	20.94	20.32	13.94	4.83	10.94	3.22	3.72	5.1	21.48	10.23	8.25	5.15	2.5	6.48	20.72
Isom	CL1718.Contig5_All	14.61	10.18	12.65	8.57	9.61	5.92	8.67	5.52	9.29	6.61	5.86	9.07	17.95	9.33	11.23	8.83	12.13	8.6	6.77	7.25	8.61	10.84	12.47	14.55	10.91	12.99	5.8	5.7	6.96	15.21	11.96	10.35	6.84	2.82	5.31	16.44
Isom	CL18497.Contig1_All	23.88	22.15	33.18	23.19	34.75	33.77	20.86	24.38	20.24	17.05	16.51	25.52	60.96	80.26	65.85	54.24	46.2	50.74	20.4	39.94	32.86	30.47	29.4	36.86	57.77	48.03	12.82	13.3	21.32	44.25	32.17	16.48	12.04	9.07	21.3	60.26
Isom	CL18497.Contig2_All	1.1	0	0	0.48	0.27	0.7	18.03	35.14	25.53	17.66	22.76	24.7	0.21	0	0.26	0.73	1.03	5.01	51.22	117.93	46.79	42.98	44.03	38.43	0.62	0.76	5.53	5.39	10.61	10.87	37.09	38.4	11.93	7.19	11.82	21.17
KAT	CL1241.Contig1_All	0.04	0	0.06	0.07	1.54	0.34	0.04	0.26	3.17	0.65	0.74	0.38	0	0.08	0	0	0	0.05	0	0.04	0	0	0	0.46	0	0	0	0	0	0	0	0	0	0	0.06	0.06
KAT	CL1241.Contig2_All	0	0	0	0	0.37	0.04	0	0	0	0.12	0	0	0	0	0	0	0	0	0	0	0	0	0	0	0	0	0	0	0	0	0	0	0	0	0	0
KAT	CL2424.Contig1_All	0.07	0	0	0	0	0	31.69	8.51	9.33	10.81	18.52	15.07	0	0.03	0	0.52	0	0.58	8.81	16.99	11.14	10.22	12.66	11.96	0.06	0	0.96	1.14	3.51	6.01	12.26	5.32	0.9	1.15	7.92	20.5
KAT	CL2424.Contig9_All	65.22	202.27	47.44	49.91	48.01	48.06	241.15	24.71	15.36	7.64	50.04	31.81	41.56	48.61	46.92	47.31	60.74	49.35	23.51	23.94	20.61	23.56	25.67	31.4	38.9	45.39	14.33	5.52	16.61	9.91	16.79	26.78	7.84	3.91	3.29	15.42
KAT	CL2424.Contig10_All	0.08	0.2	0	0.15	0.01	0	138.7	19.24	11.63	8.97	45.02	21.83	0	0.36	0	0	0	0	16.42	12.32	10.74	10.59	11.35	21.28	0.66	0	0	0	0	0	13.51	5.6	3.76	0	6.12	0
KAT	CL2817.Contig2_All	34.85	41.43	44.16	38.71	45.03	116	53.61	58.79	82.18	63.36	72.71	119.92	34.3	85.49	62.4	59.5	88.52	117.82	45.57	76.8	55.67	81.93	105.56	113.27	48.47	32.06	17.58	5.96	14.12	95.79	36.75	34.42	10.28	6.58	13.19	71.93
KAT	CL2817.Contig5_All	60.78	70.7	89.68	66.64	85.06	258.67	91.68	116.42	165.04	114.85	159.07	285.63	47.28	161.6	131.23	124.94	211.39	239.43	76.52	155.93	142.59	164.58	230.96	261.18	100.05	70.97	27.61	12.21	20.42	200.56	80.09	73.88	12.82	8.64	30.67	197.19
KAT	CL2817.Contig6_All	67.8	36.03	37.46	46.41	42.19	50.14	50.32	33.11	38.78	57.86	61.97	58.76	158.45	61.36	59.29	65.44	90.01	93.29	152.71	129.83	43.89	65.85	81.06	88.15	55.64	28.2	10.09	3.94	2.68	1.22	65.87	25.17	7.57	3.82	1.73	0.51
KAT	CL2817.Contig7_All	0.16	0.29	0.59	1.11	0	0.56	0	0.32	0	0.48	0.19	0.87	0.96	1.27	0	0.24	1.35	0.23	1.23	0.2	0	0	0.72	0.2	0	0	0	0	0	0	0.77	0.23	0	0.46	0	0
KAT	Unigene15720_All	11.3	10.22	11.53	15.93	10.17	26.82	12.39	11.99	14.42	10.93	15.96	25.2	11.2	20.71	18.39	18.58	34.57	51.46	9.77	10.5	11.39	17.14	26.43	34.01	9.19	10.82	8.23	2.94	11.2	26.14	7.79	12.27	10.16	4.62	6.29	15.14
MAGL	CL1745.Contig4_All	10.31	12.89	14.93	9.35	9.27	18.52	9.37	14.93	17.4	10.69	12.12	14.07	12.15	23.88	24.01	16.41	30.1	16.81	7.23	20.05	25.15	16.83	22.19	17.98	18.84	18.03	4.08	1.22	0.67	3.83	18.81	12.89	0.96	0.12	0.35	1.78
MAGL	CL1745.Contig6_All	2.86	5.14	1.72	1.03	1.4	2.18	2.33	3.8	2.08	1.63	5.48	2.63	2.3	4.21	1.92	3.19	2.85	3	1.57	3.26	2.5	1.99	1.26	4.23	2.98	0.53	0	0	0.04	0	1.38	1.26	0	0.41	0	0.16
MAGL	CL6525.Contig5_All	1.06	3.21	1.29	2.04	0.9	3.03	1.19	0.34	0.08	0.9	2.62	1.25	5.13	0.63	3.21	2.04	0.98	2.91	2.42	11.42	0	0.85	1.16	1.53	0	0.21	0	0	0.19	0.93	0.48	0.46	0.57	0	0	2.64
MAGL	CL10232.Contig2_All	0.19	0.11	0.05	0	0	0	19.76	27.02	49.51	26.42	65.81	50.94	0	0	0.16	0	0	0.23	8.97	8.72	26.29	32.32	40.61	36.66	0	10.08	0.31	7.28	7.37	5.37	25.8	37.48	32.12	12.86	0	8.35
MAGL	CL10232.Contig3_All	10.02	12.71	7.13	15.52	13.94	19.59	5.04	8.5	13.48	8.51	19.02	10.32	3.99	9.39	7.76	12.5	15.38	15.2	2.17	1.74	7.24	6.65	8.86	8.74	2.98	6.61	3.71	3.62	2.68	1.87	4.05	3.81	1.84	2.17	3.45	1.36
MAGL	CL10232.Contig4_All	34.87	40	44.65	49.11	49.59	83.43	21.09	26.14	50.9	21.32	48.07	41.13	27.35	55.91	49.98	62.97	79.17	80.28	7.9	12.43	25.8	28.32	37.63	35.41	31.95	37.54	24.35	16.65	12.72	13.52	14.18	21.62	11.46	9.81	22.54	15.17
MAGL	CL10232.Contig5_All	1.44	1.16	1.55	3.18	3.06	7.14	5.22	6.85	18.74	9.12	37.43	11.19	1.85	3.12	3.39	2.85	4.85	1.79	1.97	3.69	7.12	9.9	12.93	14.56	3.14	6.22	0.87	3.38	1.3	2.87	5.31	7.24	14.83	2.56	0.7	4.16
MAGL	CL11451.Contig2_All	44.15	30.16	26.18	34.15	16.43	9.1	38.44	23.03	10.25	18.31	6.7	6.56	173.1	93.88	152.44	62.92	33	50.18	114.4	158.77	84.46	26.05	16	17.13	147.24	130.02	15.46	2.27	1.38	3.65	75.91	64.25	4.72	0.67	0.41	2.3
MAGL	CL15531.Contig2_All	11.33	14.44	20.47	11.9	13.88	24.36	8.17	15.53	23.36	23.79	52.33	17.92	16.97	52.72	51.09	48.9	76.14	125.38	14.59	54.53	50.23	50.12	72.49	58.76	31.14	29.87	13.2	9.57	9.17	34.11	31.51	32.81	6.22	6.15	11.29	28.93
MAGL	CL16667.Contig2_All	4.26	33.7	49.25	104.09	144.62	295.99	34.57	62.27	98.71	141.38	31.15	384.77	1.64	10.81	7.53	21.3	39.57	47.48	0.97	0.54	8.11	43.83	54.33	135.79	0.72	0.3	1.78	0.26	0.54	2.02	0.69	0.11	0.46	0	0.25	2.86
MAGL	Unigene20506_All	3.63	3.66	2.67	4.43	2.6	4.91	3.57	1.99	3.84	1.86	3.2	5.16	2.55	1.76	2.45	2.9	2.07	2.83	1.8	2.48	2.32	3.29	3.31	1.64	1.13	2.64	0.44	0.49	1.16	1.11	1.01	0.8	1.65	0.96	1.15	0.91
MAGL	Unigene20507_All	0.4	0.83	0.46	0.14	0.93	0.67	1.22	0.49	0.72	1.11	0.76	0.22	0.1	0.39	0.25	0.2	0.19	0.38	0.2	0	0.24	0.38	0.6	0	0.47	0.05	0.04	0.15	0	0	0.19	0	0	0.25	0	0
MAGL	Unigene20508_All	2.9	2.27	2.48	2.64	1.93	2.19	2.72	2.29	1.8	1.25	1.66	1.92	1.4	1.61	2.17	1.49	1.95	1.81	1.11	0.88	1.97	1.32	1.4	1.25	1.36	1.12	0.38	0.76	0.63	0.33	2.26	0.72	0.58	0.5	0.63	0.59
MAGL	Unigene20509_All	10.83	10.53	9.88	9.13	5.73	21.95	10.69	10.84	13.35	6.05	6.08	14.06	12.4	7.72	11.4	7.41	9.03	7.94	7.39	12.64	9.36	6.22	5.96	6.3	11.63	6.62	3.51	1.03	0.73	0.07	7.58	8.32	1.57	0.86	0.61	0.41
MAGL	Unigene20511_All	4.2	3.28	2.47	3.68	0.81	5.92	1.68	1.68	3.17	2.04	0.63	3.93	5.39	2.83	4.88	2.06	3.57	3.18	1.84	1.98	2.34	0.99	2.02	0.85	3.96	4.25	0.82	0.59	0	0	2.5	2.68	0.96	0.31	0	0
MAGL	Unigene31107_All	0	0	0	0	0	1.17	0	0	0	0	0	0	0	0	0	0	0	0	0	0	0	0	0	0	0	0	0	0	0	0	0	0	0	0	0	0
MAGL	Unigene39783_All	10.62	9.85	7.93	11.73	13.29	31.71	13.59	13.68	10.56	6.69	23.01	29.99	5.15	3.92	2.92	5.22	3.32	19.56	5.54	8.66	4.12	5.36	7.65	7.34	2.32	8.92	5.08	3.63	4.88	14.84	3.55	8.4	6.32	4.53	6.65	17.43
MAGL-LPLA	CL2932.Contig1_All	0	0.87	0	0	0	0	0	2.32	0	0	0	1.03	0	0	0	0	0	0	0	8.94	11.37	4.07	8	11.72	0	0	0	0	0	0	12.2	2.43	0.41	0	0.12	0
MAGL-LPLA	CL2932.Contig2_All	32.28	32.63	41.43	9	27.16	13.14	39.88	66.39	61.08	33.01	28.12	28.62	45.6	35.68	33.58	19.11	19.84	37.13	91.04	57.98	31.15	25.03	33.58	52.91	88.93	37	7.12	3.94	3.26	5.84	68.01	23.21	3.54	5.81	8.08	3.85
MAGL-LPLA	CL2932.Contig3_All	0.18	0.2	0.06	0.03	0.13	0.1	0.08	0.36	0.71	0.03	0.39	0.07	0	17.5	28.79	19.49	34.81	76.33	0.11	95.41	45.39	32.6	36.03	51.83	0.53	2.06	0.34	0.04	0	0	3.79	5.09	0.18	0.26	0	0.05
MAGL-LPLA	CL2932.Contig4_All	15.6	9.34	11.88	10.54	14.46	7.72	6.3	8.52	10.3	7.11	2.77	4.71	40.97	19.99	15.73	10.38	16.68	11.64	18.53	4.19	4.8	6.22	11.59	6.37	27.97	31.64	1.69	2.85	2.9	0.65	21.63	3.01	0.52	2.49	0	0.69
MFP	CL16605.Contig1_All	0	0	0	0	0	0.15	0	0	0	0	0.16	0.19	0	0	0	0	0	0.4	0	0	0	0	0	0	0.4	0.05	0.25	0	0.53	0	0.06	0	0	0	0	0
MFP	CL16605.Contig2_All	2.67	3.39	3.35	3.43	1.32	5.45	2.71	2.84	4.28	1.14	1.66	3.93	2.35	1.53	2.86	2.62	5.73	5.89	0.91	0.1	1.34	1.23	1.73	1.48	0.99	0.56	1.65	0.29	0.73	4.77	0.73	0.59	0.8	0.4	0.83	6.48
MFP	CL16605.Contig3_All	40.98	36.86	52.3	51.54	51.02	83.45	51.75	46.8	54.2	48.58	46.34	73.55	73.12	119.08	92.92	69.22	89.91	81.18	74.73	86.96	50.6	58.92	71.92	93.83	76.98	44.62	20.07	14.96	22.62	88.27	35.39	40.19	7.77	9.13	24.71	93.1
MFP	CL16605.Contig4_All	6.69	4.45	14.87	11.3	7.07	13.32	8.89	12.06	7.34	3.04	11.47	16.21	7.87	0.19	11.7	12.59	10.11	14.51	10.93	5.59	7.05	8.55	9.47	2.53	13.17	5.67	5	3.29	3.74	19.41	3.87	8.21	6.72	3.79	7.97	19.92
MFP	CL16605.Contig5_All	1.78	9.5	2.12	7.65	6.25	7.61	6.97	5.98	13.03	8.17	8.81	0.72	0.98	28.94	7.73	9.75	7.68	4.05	3.68	6.1	1.27	4.69	8.25	13.87	9.75	0.28	2.3	4.34	9.41	13.61	0.43	1.63	0.88	7.68	9.69	20.45
MFP	Unigene17456_All	82.03	137.6	118.6	87.85	95.02	110.43	129.66	148.38	149.38	116.85	169.07	98.39	65.43	125.57	132.1	92.37	120.7	91.84	68.87	96.78	126.45	79.93	128.51	115.53	92.87	51.48	21.94	22.69	28.19	51.04	79.88	64.86	16.73	19.89	31.65	50.08
Red	Unigene36108_All	113.97	83.82	110.28	115.36	83.62	73.3	95.79	95.39	68.9	95.93	67.18	90.31	174.65	132.61	121.55	115.46	78.25	66.05	134.25	146.51	115.04	117.5	78.36	82.77	170.23	226.05	60.79	41.76	59.69	64.17	132.52	162.16	75.84	24.61	47.98	42.3
TAGL	CL6608.Contig4_All	7.2	16.9	10.12	9.46	9.92	34.84	13.38	14.43	23.23	14.89	29.72	30.35	5.17	17.36	9.59	13.09	22.48	26.41	5.58	10.79	8.41	9.51	20.77	25.88	7.04	6.11	4.06	3.05	3.79	3.45	3.67	4.74	1.72	6.16	7.11	4.4
TAGL	CL7823.Contig1_All	0.24	0	0.15	0.24	0	2.03	2.34	3.9	2.85	3.21	5.67	15.78	0.33	1.09	0.12	0.96	2.67	1.16	2.01	12.61	13.06	16.27	21.03	23.29	0.28	0.78	0.56	0	0.61	1.09	2.3	8.54	2.51	0.55	4.59	14.01
TAGL	CL7823.Contig2_All	11.22	11.96	21.84	30.1	14.98	99.8	12.56	12.76	15.02	19.91	21.96	42.12	19.71	98.05	77.4	76.13	135.23	93.47	13.99	38.12	44.88	69.25	95.91	92.93	16.92	26.71	19.91	14.03	14.82	24.91	12.02	23.79	17.22	8.06	15.65	35.1
TAGL	CL14683.Contig3_All	4.32	2.16	4.04	8.75	3.75	3.47	3.31	1.84	2.16	2.54	1.48	1.83	1.61	1.04	1.84	1.98	2.11	3.13	0.84	1.02	1.13	1.83	1.81	2.42	2.47	0.45	0.18	0.19	0	0.27	1.48	0.45	0.06	0	0	0.1
TAGL	CL15903.Contig3_All	9.26	9.71	17.02	18.36	12.49	14.81	15.73	26.2	20.21	19.21	16.09	21.31	7.05	10.74	11.77	7.98	9.05	10.29	8.87	13.65	20.52	15.92	14.11	13.5	5.12	7.15	1.74	2.21	8.68	24.02	9.18	11.05	4.05	4.9	3.61	48.51
TAGL-LAH	CL1402.Contig1_All	0.06	0	0.14	1.1	0.13	0.43	0.18	0	0.17	0.21	0.07	0	0.08	0.06	0.43	6.34	2.47	12.7	49.16	0.24	0.53	9.53	46.25	86.06	0.52	91.37	106.66	32.86	48.4	84.47	4.77	29.7	22.98	173.49	554.78	1250.67
TAGL-LAH	CL1402.Contig2_All	2.37	2.36	4.29	2.9	3.49	2.41	2.2	2.61	3.07	2.13	1.2	3.28	2.8	3.99	4.78	6.56	3.61	1.97	2.57	0.91	4.28	3.17	3.78	3.55	6.73	8.95	7.73	6.49	9.59	2.34	8.21	9.32	4.95	6.43	6.28	1.98
TAGL-LAH	CL1402.Contig3_All	0.48	1.06	0.13	0.28	0.28	0.24	0	0.09	0.26	0.12	0	0.3	0.45	1.15	0.5	0.35	0.1	0.24	0.53	0.36	0.17	0.33	0.42	0.25	1.4	1.27	0.47	2.01	1.06	0	0.08	0.63	0.85	1.39	1.1	0.89
TAGL-LAH	CL8308.Contig1_All	0	0.07	0	0.06	0	0	0	0	0	0	0	0	0	0.27	0	0.67	0.57	0.86	0.12	1.5	0.22	0.41	1.2	1.58	0	0	0	0	0	0	0	0.1	0.08	0	0	0
TAGL-LAH	CL8308.Contig2_All	0.22	0.12	0.23	0.23	0.07	2.94	0.3	0.05	0	0.19	0	0.76	0.5	9.37	5.2	9.31	18.22	34.76	0	0.63	0.48	1.76	8.64	6.7	0.69	0.24	3.36	0.04	0	0	0.45	0.13	0	0	0	0
TAGL-LAH	CL8308.Contig3_All	0.63	0.54	0.52	1.18	1.05	0.56	0.64	0.86	0.49	1.11	1.09	2.36	1.18	0.38	0.51	0.29	0.45	1.59	1.02	1.35	0.79	1.45	0.78	1.48	0.37	0.43	0.18	0	0.19	0.16	0.74	0.76	0.22	0.27	0	0.27
TAGL-LAH	CL8308.Contig5_All	0	0	0	0	0	0	0.16	0	0	0.17	0.16	3.69	0	0	0	0.07	0.4	0.57	0.18	0.74	0.35	1.24	4.81	2.53	0	0	0	0	0	0	0	0.04	0	0	0	0
TAGL-LAH	Unigene10456_All	48.92	25.96	25.84	18.22	27.42	2.48	44.13	28.18	7.76	14.93	6.11	4.17	1.03	2.4	2.14	0.22	0.32	1.13	5.06	0.16	0.89	0.91	0.81	1	1.98	0.16	0	0.13	0	0	4.01	0.31	0	0.04	0.02	0
TAGL-LAH	Unigene13109_All	166.55	80.11	77.78	41.9	79.26	7.01	100.73	56.81	11.35	27.95	3.55	1.51	4.54	3.56	7.06	1.15	1.96	3.73	7.41	0.05	0	0	0.41	0.24	3.94	1.62	0.08	0.15	0.17	2.01	10.82	0.02	0.12	0	0	0.05
TAGL-LAH	Unigene14999_All	0.24	0.33	0.05	0	0.11	2.55	0	0.13	0	0	0.27	0.09	0.04	0	0	0	0	0.11	0.02	0	0	0	0	0.05	0	0.07	0	0	0	0	0	0	0	0	0	0
7.Phospholipid Signaling
DAGK	CL2466.Contig1_All	2.34	1.43	1.83	2.98	2.95	2.05	0.69	0.93	0.79	1.78	0.49	1.42	0.21	0.09	0	0	0.29	0	0.1	0	0	0	0	0.54	1.46	0	0.12	0.21	0	0	0.31	0.24	0	0.42	0	0
DAGK	CL2466.Contig2_All	8.65	4.9	5.02	3.72	7.89	4.28	4.23	2.93	1.57	4.72	1.77	2.77	2.85	3.43	5.16	3.54	3.59	5.22	3.45	1.79	4.13	3.44	3.23	3.48	2.91	3.61	2	2.76	2.97	9.48	5.09	2.95	1.95	1.78	3.09	6.78
DAGK	CL4664.Contig1_All	0	2.41	0.92	0	1.84	0.12	0	0	0	0	0.25	0.28	0	0	0.41	0	0	0	1.52	0.71	0.27	0	0	0	0.89	0	0	0.38	1.15	5.1	0.18	0.64	0	2.64	0	2.43
DAGK	CL4664.Contig3_All	7.83	4.16	6.18	4.77	3.24	2.11	12.05	9.78	6.49	9.28	5.27	7.42	5.81	8.34	6.51	6.41	8.39	8.11	11.77	13.85	14.82	14.25	16.25	17.36	7.79	11.12	2.83	4.19	10.89	8.88	10.4	12.92	7.47	3.33	7.31	8.52
DAGK	CL4664.Contig5_All	1.38	0	0.15	1.85	0	1.52	0.41	2.02	1.1	0.3	1.3	1.28	0	0.78	2.25	3.42	1.9	1.62	0.06	0	1.97	1.99	2.14	1.39	0	0	0	0	0.32	0.23	0.01	0	0	0	1.62	0.58
DAGK	CL4664.Contig6_All	12.27	10.96	9.69	7.02	6.67	3.38	0	0	0.11	0.25	0.04	0	9	10.38	11.77	9.22	8.19	8.71	0.66	0.51	0.06	0.15	0.48	0.59	7.46	4.11	9.48	6.48	0	0	0.88	3.51	4.3	3.28	5.57	7.1
DAGK	CL5775.Contig2_All	1.12	2.6	2.05	1.26	3.01	0.24	0	1.38	2.1	1.81	0.55	0.86	0	0	0	0	0	0	0	0	0	0.26	0	0	0	0	0	0	0	0	0	0.24	0	0	0	0
DAGK	CL5775.Contig3_All	0.46	0.61	2.05	0.62	2.04	0.14	0.85	0.89	2.14	0.63	1.02	0.16	0	0	0	0	0	0	0	0	0	0	0	0	0	0	0	0.24	0	0	0.07	0	0	0	0	0
DAGK	CL5775.Contig4_All	5.44	3.22	10.92	4.35	3.86	15	10.65	18.83	13.07	21.77	29.26	19.49	19.78	35.32	36.87	37.73	57.29	64.53	21.61	51.44	53.25	49.86	64.9	56.04	15.41	22.08	9.71	7.21	9.78	28.92	16.81	29.29	9.51	9.79	16.68	37.31
DAGK	CL5775.Contig6_All	16.39	25.22	20.58	26.78	14.92	30.67	23.52	24.53	19.92	19.47	17.8	32.82	25.72	23.3	23.07	17.97	15.25	15.34	21.01	19.63	15.92	14.5	15.19	18.11	21.18	23.41	7.73	3.63	3.67	1.66	24.56	19.47	2.87	1.41	3.29	2.29
DAGK	CL9534.Contig2_All	5.18	3.06	2.72	4.36	1.83	1.59	3.33	1.86	1.38	1.04	1.52	2.99	0.7	1.25	1.29	2.05	0.92	0.68	1.45	0.63	1.3	1.6	1.32	0.58	2.3	4.68	5.48	2.16	3.86	1.96	1.94	9.1	6.2	1.39	2.68	3.19
DAGK	Unigene43610_All	59.8	49.95	53.57	61.21	55.12	46.53	41.19	50.67	59.08	68.1	78.94	65.56	46.84	61.75	80.62	73.27	77.97	56.6	31.03	58.74	63.61	86.78	92.91	80.03	39.74	45.1	9.64	7.36	7.41	6.66	38.91	42.13	7.77	3.87	6.85	7.67
LPLA	CL360.Contig1_All	17.37	3.66	5.69	8.6	4.76	0.45	2.48	0.91	0.42	12.37	0	0	1.35	1.19	0.89	1.58	0.64	0	0.38	0.1	0.24	0.39	0.13	0	6.97	4.15	4.09	1.92	10.01	6.75	0.87	0.62	4.71	1.09	5.23	11.67
LPLA	CL360.Contig2_All	8.18	0.75	5.75	2.39	0.8	0.74	6.21	0.1	0	3	0.42	0.57	1.77	0.65	0.82	1.86	0.49	0.23	1.09	0	0.26	0.26	0.21	0.56	5.98	2.65	3.66	3.66	6.54	1.16	2.23	1.18	6.35	1.53	5.96	0.63
LPLA	CL360.Contig3_All	0.72	1.06	3.01	2.73	3.78	0.28	1.36	0	0.5	2.65	0.1	0.57	0.17	0	0	0	0	0	0.06	0	0.1	0	0.05	0	0.2	0.11	0.21	0.34	0.66	5.32	0	0.21	0.08	0.07	1.56	15.62
LPLA	CL9735.Contig1_All	7.09	4.36	5.9	10.08	2.69	1.88	4.72	6.04	3.95	0.88	0.75	1.61	4.82	0.14	1.6	0.49	0.22	0.32	2.48	1.12	0.81	0.65	0.28	0.17	0.93	2.05	0.27	0.1	0.06	0.67	1.94	1.39	0.21	0.18	0.31	0.53
LPLA	CL15063.Contig2_All	29.58	18.67	24.81	26.02	23.21	23.91	21.32	17.65	19.92	27.32	25.53	27.45	28.33	18.61	21.64	20.5	21.71	23.85	17.05	22.49	19.75	20.24	27.91	25.77	25.32	23.57	5.45	4.46	6.18	4.06	24.81	18.44	5.88	1.64	6.02	3.86
LPLA	Unigene3860_All	7.22	2.58	2.57	2.17	4.11	1.62	5.57	2.35	2.42	3.48	0.76	2.66	59.49	43.62	41.34	43.12	36.49	20.75	31.43	30.71	46.49	51.6	29.9	33.93	70.93	234.19	56.46	41.64	17.46	9.3	102.56	111.21	63.42	22.93	7.13	8.66
LPLA	Unigene5184_All	66.91	28.3	33.09	39.41	21.79	16.51	40.58	22.72	16.82	16.24	7.57	20.36	60.04	24.15	33.87	28.72	26.4	27.16	38.33	32.27	19.49	31.31	22.63	19.94	31.1	24.18	4.1	0.98	2.88	1.17	38.41	15.4	3.49	1.75	2.7	2.07
LPLA	Unigene29022_All	5.52	0.74	2.12	0.5	0.17	0.31	1.85	2.86	1.51	0.44	0.02	0	15.42	0.08	0.03	0.38	0	0.07	21.41	0.14	0	0.02	0.3	0.09	0.37	0.09	0.28	0.23	1.35	0	1.44	0.11	0.27	0.23	0.26	0
LPLA	Unigene40703_All	0	0	0.03	0.42	0	0.2	0	0	0	0	0	0	0	0	0	0	0	0.13	0	0	0	0	0	0.28	0	0	0	0	0	0	0	0	0	0	0	0
PI3P	CL13891.Contig2_All	35.13	28.49	38.22	34.87	27.1	44.88	29.86	34.72	44.38	32.15	40	46.92	30.41	65.35	62.94	54.54	70.96	67.15	33.16	64.39	79.68	59.77	83.57	76.41	33	41.67	30.39	21.06	25.9	37.51	31.9	50.5	31.44	17.33	33.15	42.52
PI3P	CL14012.Contig1_All	1.71	1.07	1.16	1.26	0.63	0.66	2.17	1.72	0	2.34	0	1.43	0	0.9	0.1	0.61	0.54	0.23	1.74	0.11	0.04	0.68	0.57	1.16	0.62	0	0.85	1.76	0.55	1.03	0.87	0.61	0.3	0	0.98	2.12
PI3P	CL14012.Contig2_All	2.78	3.15	3.17	3.77	3.8	4.17	2.53	2.38	3.68	1.98	3.85	3.89	2.77	2.19	2.76	3.9	3.01	4.92	2.27	1.33	2.45	2.69	3.85	2.48	3.22	2.66	2.77	3.1	3.24	6.16	4.31	3.29	1.89	1.97	4.86	7.61
PI3P	CL14012.Contig3_All	1.53	1.62	1.57	2.52	1.26	2.21	1.73	1.37	1.77	3.05	2.27	1.4	1.29	1.14	1.44	1.81	1.97	2.37	0.31	0.32	0.82	2.12	1.8	1.43	1.89	1.17	1.57	1.52	1.73	3.96	0.4	2.24	0.52	3.3	2.86	3.02
PI3P	CL18214.Contig1_All	3.98	1.1	0.63	0.48	0.32	0.14	1.29	0.34	0.44	0.14	0.19	0.23	1.88	0.18	0.31	0.77	0.14	0.03	0.6	0.82	0.37	0.13	0.05	0.37	11.25	13.95	1.97	0.73	0.15	0.98	16.17	6.85	1.26	0.02	0.14	0.03
PI3P	CL18214.Contig2_All	9.34	19.76	3.38	4.61	7.25	5.25	6.23	26.98	28.02	6.76	5.8	4.25	0.42	0.25	0.39	1.58	1.15	0.96	0.82	0.24	1.59	1.76	0.65	0.21	1.03	1.23	0.39	2.11	2.21	3.63	1.49	2.84	0.4	1.15	0.38	2.32
PI3P	CL18214.Contig3_All	39.59	55.69	38.69	25.32	33.37	43.64	34.04	56.1	44.78	46.19	35.12	31.94	34.83	85.7	55.46	67.62	59.86	39.73	43.91	36.68	73.55	56.99	45.69	58.8	60.82	49.07	38.26	74.58	59.8	81.27	46.1	44.28	27.67	45.55	36.28	72.37
PI3P	CL21734.Contig1_All	5.58	3.01	4.72	4.25	4.21	5.96	0.16	0.04	0	0	0.14	0	4.32	6.78	6.9	7.61	8.76	7.66	0.21	0.28	0.05	0.02	0.29	0.06	5.89	8.63	2.84	1.21	2.92	1.24	0.26	0.29	0.32	0.24	0.6	0.24
PI3P	CL21734.Contig2_All	2.9	2.46	2.19	3.18	2.09	3.43	5.56	6.02	6.54	6.76	7.2	11.02	2.74	4.93	4.76	4.43	5.46	3.02	6.79	8.13	8.3	11.5	14.61	13.96	2.78	2.2	1.06	1.67	0.88	0.27	6.56	8.47	3.79	2.63	4.66	1.13
PI3P	Unigene1342_All	0.88	1.3	1.47	1.03	0.67	0.43	0.22	0.57	0.29	0.27	0.61	0.22	0.68	0.84	2.71	1.11	2.04	0.75	0.59	0.37	1.16	0.44	0.81	0.31	1	1.17	0.39	0.34	0.56	0.04	0.22	0.43	0.35	0.04	0.44	0.1
PI4K-alpha	CL3486.Contig19_All	5.73	4.86	3.98	3.67	3.81	5.17	4	3.88	2.61	4.15	4.4	4.02	2.9	4.17	5.32	4.01	4.64	5.91	2.17	1.7	3.45	3.54	6.2	4.8	4.12	2.58	1.64	3.22	2.19	0.68	3.31	3.03	0.63	2.65	2.31	0.89
PI4K-alpha	CL3486.Contig20_All	2.37	2.73	2.14	1.76	2.38	2.12	2.68	1.72	2.17	2.31	3.04	2.54	1.82	1.32	1.75	1.35	1.87	1.83	1.84	1.51	1.24	1.2	2.7	3.09	1.98	1.35	1.15	1.51	0.83	1.47	1.18	1.71	0.41	1.95	1.24	1.01
PI4K-alpha	CL3486.Contig21_All	0.77	0.99	0.99	1.17	1.41	1.09	3.19	1.5	2.97	3.74	3.35	2.83	0.64	1.17	1.17	1.39	1.2	1.13	2.43	1.43	1.45	1.55	2.01	2.28	0.55	0.23	0.37	0.31	0.61	1.26	1.32	1.33	0.41	2.17	1.33	1.49
PI4K-alpha	CL3486.Contig22_All	1.94	2.93	1.7	2.73	2.49	3.17	2.62	2.26	2.6	2.41	2.51	2.46	0.59	3.7	2.58	2.4	2.83	3.04	2.09	1.14	1.68	1.58	2.98	3.06	2.35	0.99	1.45	1.99	1.86	1.39	1.51	1.28	0.79	2.79	1.41	2.99
PI4K-beta	CL11879.Contig1_All	10.29	15.98	14.37	12.48	14.63	14.38	6.63	7.99	9.51	10.07	13.09	9.17	6.92	22.6	25.98	19.99	23.36	23.93	5.82	8.67	13.69	10.65	13.45	12.97	11.82	6.98	3.59	7.21	2.74	15.86	5.39	2.79	1.48	8.48	5.94	14.4
PI4K-beta	CL11879.Contig3_All	4.1	6.18	6.65	6.25	5.46	6.85	7.73	8.28	9.13	9.18	17.61	10.64	2.14	10.18	11.94	10.3	10.83	8.54	5.44	8.56	13.89	9.61	15.86	13.26	4.92	1.72	2.74	3.44	2.49	10.84	5.86	3.98	1.5	3.9	2.35	6.59
PI4K-gamma	CL8335.Contig2_All	28.86	31.33	29.44	13.85	24.47	25.43	40.24	40.67	46.16	40.06	46.38	31.77	18.66	34.32	31.71	23.22	27.7	21.47	21.63	21.58	37.25	16.98	22.51	20.75	26.85	20.9	11.75	16.15	11.53	27.67	21.5	19.07	9.66	14.36	13.72	20.03
PI4K-gamma	CL11463.Contig1_All	2.05	21.65	6.24	8.92	6.38	4.13	1.63	3.13	4.7	10.99	11.99	3.89	1.96	4.09	3.96	4.14	7.25	3.59	1.71	2.65	2.84	4.89	5.79	7.51	2.25	0.92	1.17	2.27	1.92	1.6	0.98	1.34	0.89	2.05	1.74	0.77
PI4K-gamma	CL11463.Contig2_All	7.91	13.69	8.28	12.62	7.71	11.54	7.47	7.83	8.73	8.45	12.46	14.75	3.33	5.98	8.33	11.82	10.02	16.14	6.47	7.4	9.79	9.28	8.19	11.51	4.49	6.28	4.14	4.74	4.37	4.49	3.15	6.8	4.08	6.35	4.46	6.26
PI4K-gamma	CL11463.Contig4_All	40.26	38.68	28.16	19.8	27.13	29.75	45.7	32.62	32.09	27.33	27.35	22.72	26.77	32.79	28.88	34.93	45.66	40.14	24.03	23.54	35.35	29.74	41.87	37.15	29.43	20.42	10.97	9.35	9.55	16.54	29.55	19.25	6.77	11.86	16.61	17.7
PI4K-gamma	CL13546.Contig1_All	4.93	5.65	7.73	5.94	6.86	10.2	4.53	9.44	12.61	12.83	11.28	12.69	1.31	4.03	2.74	8.86	7.95	6.52	2.56	1.76	5.21	5.01	6.56	7.21	2.02	5.94	3.55	8.99	4.67	6.09	3.73	7.09	4.58	2.98	2.99	8.03
PI4K-gamma	Unigene5427_All	16.15	8.98	2.92	4.82	1.7	0.09	2.84	2.96	0.04	2.17	0.95	0	0.39	0.06	0	0.06	0.02	0	0.1	0	0.13	0.03	0.09	0	0.71	0.2	0	0	0	0	0.89	0.15	0.02	0.02	0	0
PI4K-gamma	Unigene17414_All	55.86	63.78	125.16	133.63	234.8	170.88	59.66	102.49	151.24	236.64	128.71	200.24	39.76	154.81	183.52	141.2	147.23	80.97	38.4	40.19	151.31	157.41	94.49	100.29	74.41	115.56	41.18	37.61	42.38	507.58	63.99	84.73	24.45	39.39	40.58	284.61
PI5P-II	CL10129.Contig1_All	6.47	5.02	5.09	6.76	4.18	6.3	4.23	4.94	4.35	5.56	7.51	3.95	2.3	5.76	5.26	5.12	5.33	6.23	2.62	3.5	4.17	3.67	6.38	6.76	2.74	3.82	2.38	3.16	2.29	2.77	4.25	3.11	0.96	3.89	2.62	3.74
PIPK-IA	Unigene32592_All	1.71	2.02	2.05	2.36	2.29	1.84	2.43	2.53	2.37	2.26	0.49	1.33	1.56	0.91	1.34	1.75	1.05	1.88	0.56	0.92	0.63	0.65	1.41	0.94	0.99	0.96	0.58	0.59	0.37	1.38	0.74	0.49	1.09	0.92	0.77	2.1
PIPK-IB	CL5095.Contig2_All	5.7	4.52	7.01	7.55	8.22	6.56	5.89	5.92	1.4	8.75	5.05	4.55	2.27	2.5	3.74	3.19	3.15	2.72	2.46	3.35	5.25	4.76	6.06	3.57	0	2.03	0	1.82	1.56	0.96	2.78	3.37	0.03	0.44	1.12	5.03
PIPK-IB	CL5095.Contig3_All	11.59	11.75	15.41	14.19	13.09	18.66	9.33	10.56	12.65	6.69	8.45	11.8	6.5	11.13	12.64	11.13	15.36	12.82	5.75	4.46	5.94	7.99	7.47	9.79	8.03	4.53	4.41	3.33	3.02	6.02	3.55	3.79	2.61	3.13	3.44	4.37
PIPK-IB	CL10989.Contig2_All	3.03	2.72	4.64	3.53	3.42	4.36	3.2	4.23	5.91	5.75	7.44	5.66	3.19	8.51	8.47	7.16	8.93	5.72	1.4	5.04	10.98	6.95	5.59	5.54	6.19	5.73	2.1	2.86	1.61	8.02	2.86	4.78	1.79	1.12	1.25	6.16
PIPK-IB	CL10989.Contig3_All	16.88	13.75	24.23	14.1	19.73	16.17	17.22	16.66	21.7	28.81	35.4	22.07	10.94	43.53	37.48	35.03	34.65	29.29	11.53	17.22	49.55	32.56	28.02	30.42	23.76	26.03	8.37	4.65	6.43	24.26	20.16	21.4	5.83	6.08	8.29	26.12
PIPK-IB	Unigene28566_All	8.45	12.41	9.11	8.13	5.49	9.04	6.66	12.95	13.12	3.07	7.66	11.03	18.57	11.85	5	7.45	7.56	27.09	5.02	2.91	16.13	9.76	21.16	16.77	18.05	25.58	5.52	3.11	1.75	1.2	25.99	14.47	5.91	2.37	0.91	0.51
PIPK-IB	Unigene31847_All	11.28	13.94	18.84	4.49	9.82	40.38	14.26	35.43	53.19	9.62	43.75	31.77	4.92	35.27	19.77	12.8	12.18	11.55	5.99	13.09	26.07	7.86	13.14	14.45	13.17	14.8	7.01	4.54	3.16	7.25	8.58	10.8	4.48	4.33	4.27	5.47
PIPK-IB	Unigene39603_All	10.93	3.68	3.37	2.81	3.35	1.72	3.87	3.94	1.57	2.83	2.27	2.18	5.4	5.18	5.17	4.42	4.83	3.28	6.9	4.08	6.22	2.62	3.52	3.82	7.35	4.95	2.64	3.37	2.86	0.24	8.09	4.48	2.65	3.72	2.25	0.13
PIPK-IB	Unigene43208_All	7.07	5.06	5.97	2.58	3.44	6.65	4.3	4.59	7.37	1.71	4.54	7.4	0.19	0.88	1.34	1.58	2.58	0.93	0.61	0.57	0.16	0.44	0.88	2.23	1.21	0.95	0.86	1.04	1.99	3.61	0.71	1.51	1.91	0.19	2.05	3.25
PIPK-IB	Unigene43292_All	9.53	6.06	12.97	10.33	5.63	7.64	5.33	4.08	6.36	6.92	10.43	4.5	6.04	19.32	19.58	12.66	19.11	16.08	5.95	5.4	24.41	8.53	12.75	14.17	8.79	7.11	2.41	1.41	1.21	0.11	7.76	6.51	1.27	1.64	1.16	0.02
PIPLC	CL17506.Contig1_All	0.77	0.09	1.02	0.68	0.86	0.42	0	0.41	0.08	1.37	1.58	1.42	0.85	3.3	1.88	4.52	7.13	15.07	1.89	8.45	3.8	7.53	9.34	10.54	0.84	1.02	0.2	0	0	0	1.74	0.96	0	0	0	0
PIPLC	CL17506.Contig3_All	5.33	26.43	5.64	2.72	9.19	6.28	1.32	7.19	3.73	5.82	3.06	4.35	1.37	8.11	4.25	6.82	10.93	7.47	0.16	0	2.43	4.46	3.32	5.43	1.6	2.46	0.81	0	0.31	0.12	0	0.69	0.07	0	0.1	0
PIPLC	CL17506.Contig5_All	43.21	27.04	49.6	59.18	52.21	7.95	48.7	57.93	33.09	35.07	13.55	3.18	2.9	0.81	0.16	0.76	0.58	0.49	0.5	0.91	9.24	6.11	4.26	0.85	3.02	1.66	0	0.25	0.61	1.77	14.3	2.24	0.07	0.18	0.31	2.17
PIPLC	CL17506.Contig7_All	5.18	5.71	4.45	1.86	3.34	3.21	8.39	4.71	2.21	2.1	0	2.59	2.77	5.54	5.4	2.54	0.15	2.49	7.7	4.7	3.73	2.7	3.3	1.16	7.54	3.93	2.3	1.23	0	0	13.82	12.69	3.67	4.57	6.24	7.83
PIPLC	CL17506.Contig8_All	22.45	28.78	66.62	81.76	61.18	113.5	26.54	44.22	62.44	48.51	77.11	57.81	8.35	30.8	27.43	28.74	39.09	74.96	6.16	18.06	18.04	16.2	24.69	26.91	16.02	16.7	8.93	9.97	10.3	37.45	9.42	11.16	3.58	3.76	6.45	44.23
PIPLC	Unigene532_All	19.69	15.3	6.86	2.94	3.79	2.07	9.79	7.14	3.84	3.95	3.34	1.64	9.72	7.98	7.92	3.17	2.83	3.92	6.2	3.58	9.28	4.6	3.21	3.6	5.15	2.62	1.3	1.63	1.81	0.86	5.2	3.21	1.28	0.62	0.75	0.3
PIPLC	Unigene28537_All	5.04	7.23	20.24	24.98	16.24	32.06	19.19	36.61	53.62	42.81	75.1	48.92	1.76	8.98	8.24	7.82	11.26	17.04	5.56	15.37	15.68	16.38	20.51	24.83	4.15	2.88	2.42	2.07	3.04	11.45	4.31	8.12	3.6	4.24	10.72	45.37
PLD-alpha	Unigene760_All	469.9	431.53	335.91	234.14	313.74	176.86	453.61	310.77	264.92	175.63	194.3	189.1	203.26	330.96	248.33	136.04	110.17	109.62	177.16	196.38	194.15	97.89	92.48	113.33	514.38	168.94	51.4	36.77	36.35	23.56	248.33	119.16	23.73	32.04	29.26	26.42
PLD-alpha	Unigene20875_All	3.32	2.12	2.09	2.42	1.24	1.72	1.16	0.98	1.72	1.63	0.83	1.59	1.25	1.59	1.77	2.43	2.28	2.47	0.67	0.66	0.94	1.23	1.58	1.88	1.82	1.78	1.02	1.39	1.27	0.5	2.8	1.42	0.78	1.4	0.98	0.72
PLD-alpha	Unigene41495_All	1.18	1.6	0.45	1	0.23	0.03	1.31	0.65	0	0.12	0	0.1	0.05	0.09	0	0.04	0	1.01	0	0	0.18	0	0	0.11	0.61	0.07	0	0	0	0.04	0.08	0	0	0	0	0
PLD-beta	CL765.Contig1_All	3.48	5.88	5.22	3.95	5.24	4.44	4.16	4.95	6.02	6.99	10.73	6.5	1.86	8.98	5.04	6.21	6.77	6.27	3.79	3.2	4.03	2.89	6.01	7.23	3.46	1.48	2.77	1.36	0.81	1.55	0.32	1.49	0.7	1.82	0.66	0.45
PLD-beta	CL765.Contig2_All	10.56	9.52	10.57	8.01	8.79	11.19	11.32	5.87	10.28	18.75	18.41	9.12	6.86	10.7	12.22	8.64	14.83	15.38	7.02	9.06	14.7	9.56	17.11	16.69	10.79	5.64	3.17	5.52	3.82	5.65	11.32	6.5	2.2	3.89	5.09	8.09
PLD-beta	CL765.Contig3_All	1.1	0	2.05	0	0	0.72	2.1	3.84	5.4	0.98	4.83	2.48	0	0	0	0.34	0.88	1.78	0.52	2.84	2.4	0.53	0.72	1.33	0	1.24	0.38	0	0	0.23	0.26	0	0	0	0.72	0
PLD-beta	CL765.Contig7_All	2.13	2.26	0	0	0	0.58	0	0	0	0	0	0	0.85	0	0	0.19	0	0	0	0.53	0.36	0	0	0	0	0	0.06	0	0.13	0	0.85	1.95	0	0	0	0
PLD-beta	CL765.Contig8_All	6.4	21.48	5.62	7.35	8.59	7.33	10.58	3.39	5.18	4.88	11.62	5.48	4.3	5.55	7.84	5.06	5.43	8.82	4.17	9.41	3.73	3.4	3.83	3.72	3.75	2.71	1.4	1.96	1.7	0	0.15	1.23	1.05	1.8	0.28	0.38
PLD-beta	CL765.Contig13_All	0	0.11	0.09	0	0.03	0.05	0.09	0.06	0.02	0	0.13	0	0.03	0	0.02	0	0	0.07	0	0	0	0	0.02	0	0.09	0	0	0.11	0.02	0.17	0.04	0.02	0	0	0.05	0
PLD-beta	CL765.Contig14_All	0.26	0	0	0.26	0	0	0	0	0	0	0	0	0	0.03	0	0	0	0	0.01	0.45	0	0	0	0	0	0.04	0	0	0	0	0	0	0	0	0	0
PLD-delta	CL1337.Contig2_All	1.77	2.39	3.75	1.48	2.05	2.25	0	0.67	1.6	0	0.11	0.75	4.84	6.72	8.57	3.09	3.61	1.26	0.92	0.14	0.35	0	0	0.01	6.23	3.14	1.6	1.28	2.46	1.56	0.87	0	0.45	0.84	0	2.22
PLD-delta	CL1337.Contig3_All	0.41	0.06	0.58	0.71	0.69	0.36	0.59	0.55	0.07	0.57	0	0.56	0.8	0.98	0.9	0.19	0.67	0.41	0.75	1.09	2.1	0.99	0.7	0.35	0.72	0.11	0.04	0.07	0	0	0.45	0.71	0.4	0	0	0
PLD-delta	CL1337.Contig5_All	4.68	3.35	4.78	3.67	4.99	2.97	0	0.17	0	0.42	0.18	0.14	6.76	11.79	14.36	7.52	9.29	2.88	0.11	0.08	0.46	0.54	0.43	0.08	17.96	6	1.63	1.17	0.48	0.04	0.13	0	0	0	0.38	0
PLD-delta	CL1337.Contig6_All	0.07	0	0.26	0.26	0.11	0.31	0	0.07	0	0.39	0.3	0	0	0.64	0.38	1.48	0	0.67	2.17	1.5	0.26	0.7	1.89	1.32	1.23	8.67	13.68	13.84	12.03	3.15	1.48	12.91	13.15	9.37	9.43	6.02
PLD-delta	CL1337.Contig7_All	0.68	2.08	1.15	1.13	1.6	0.99	4.54	3.92	4.97	3.82	6.47	3.92	2.17	6.32	3.44	4.93	2.57	0.76	4.37	2.74	3.86	2.72	3.55	3.57	4.26	0.34	0.84	0.61	1.05	0.1	1.31	2.06	0.67	1.76	1.52	0.07
PLD-delta	CL1337.Contig10_All	4.2	3.35	6.43	6.16	4.43	3.64	3.55	9.56	6.71	8.02	7.03	5.94	7.97	8.99	11.16	4.92	6.74	4.69	6.98	5.52	9.96	4.78	6.77	5.6	20.42	4.39	1.3	1.16	0.53	0.03	10.16	5.59	0.55	1.2	0.38	0
PLD-delta	CL1337.Contig12_All	0	0	0	0	0	0	0	0	0	0	0	0	0	0	0	0	0	0	0	0	0	0	0	0	0	0	0	0	0	0	0	0	0	0	0	0.07
PLD-delta	CL1337.Contig15_All	4.66	2.22	3.53	3.02	1.7	3.86	4.98	4.64	6.02	6.89	5.07	4.57	0.64	1.88	1.62	4.46	4.2	2.99	5.52	5.76	8.13	4.07	7.22	5.37	2.96	2.82	2.36	3.32	2.07	2.09	8.13	11.38	2.33	2.61	5.35	4.49
PLD-delta	CL1337.Contig16_All	0.23	0	0.32	0.62	0.36	0.37	0	0.31	0	0.45	0.18	0.34	0.08	0.23	0.3	0.04	0.29	0	0.2	0.32	1.19	0.96	0.35	0.26	0.39	0.37	0.1	0	0.08	0	1.74	0.72	0.09	0.1	0.05	0
Sac-PIP	CL4663.Contig2_All	10.93	16.92	17.43	20.56	13.17	23.9	13.82	10.77	15.93	10.11	15.67	21.01	7.47	10.39	16.51	15.35	20.35	17.08	9.02	10.97	11.95	10.94	20.96	17.89	12.83	5.18	2.53	1.92	1.52	7.02	7.65	4.06	0.1	1.52	1.53	5.08
Sac-PIP	CL4663.Contig3_All	3.31	0	3.18	5.2	4.5	4.65	3.39	2.41	1.82	6.13	3.36	4.81	0.05	3.16	3.28	3.72	4.04	5.64	1.06	1.09	2.62	3.25	1.39	4.11	0.88	1.17	0.25	0.32	0.16	1.27	0.17	1.19	0.96	0.63	1.23	4.97
Sac-PIP	CL4663.Contig5_All	2.5	2.52	5.85	7.23	3.72	8.56	6.73	4.2	4.86	6.54	6.89	14.62	1.98	2.9	3.69	2.89	4.03	3.66	3.09	2.08	7.11	6.09	7.06	6.76	2.65	1.32	0.38	0	0.65	3.75	5.3	3.77	1.33	0.61	1.68	4.96
Sac-PIP	CL4663.Contig7_All	1.45	1.33	1.87	1.64	0	2.4	0.24	0.05	0	0.18	0	0.12	1.71	0	0.36	0.46	0.45	1.53	0.05	0.02	0.14	0	0.06	0.07	1.43	1.04	0.12	0	0	0.36	0.26	0.03	0	0	0	0
Sac-PIP	CL4663.Contig8_All	0.56	0.56	0.83	1.34	0.61	1.39	0.2	0.12	0.19	0.06	0.09	0.1	0.91	1.08	0.11	0	0.42	0.49	0.13	0	0.03	0.09	0.41	0.07	1.02	0.31	0.36	0.1	0	0.56	0.24	0.12	0.03	0.11	0.38	0.02
Sac-PIP	CL4663.Contig12_All	3.8	2.15	6.9	7.65	5.46	8.51	0	0	0.03	0	0.09	0	1.42	3.96	5.34	4.43	4.51	2.34	0	0	0	0	0	0	1.25	2.06	0.33	0.5	0.85	1.35	0	0	0	0	0	0
Sac-PIP	CL7695.Contig3_All	4.71	1.8	4.73	5.13	1.88	4.6	3.05	3.25	2.33	2.01	3.64	2.87	3.64	1.66	2.85	2.65	2.23	4.59	2.49	2.93	1.85	2.38	3.49	2.08	2.53	2.83	2.16	0.7	0.78	0.79	2.19	3.04	2.06	1.37	1.1	0.76
Sac-PIP	CL7695.Contig4_All	1.24	0.99	2.13	2.12	1.22	1.48	1.34	1.72	1.11	0.73	1.25	1.86	1.59	1.22	1.65	1.71	2.06	2.13	1.25	1.69	0.73	1.35	2.54	1.16	1.28	1.54	1.65	0.5	0.98	0.82	0.49	1.02	1.28	0.38	0.74	0.19
Sac-PIP	CL12152.Contig3_All	11.83	17.15	14.39	11.84	14.33	21.93	10.88	11.3	17.18	13.55	30.41	14.46	4.64	11.71	11.49	10.91	14.8	16.43	4.56	7.96	10.32	5.47	14.28	12.63	7.94	4.17	3.31	5.19	2.11	4.61	2.26	3.51	1.06	4.88	2.49	2.81
Sac-PIP	CL17132.Contig1_All	0	0.53	0	0	0	1.12	0	1.14	2.6	1.87	0.35	0.79	0	0	0	1.3	0	2.77	0.15	0.23	0	0.08	0.48	0.68	0	0.59	0	2.14	0.23	0.53	0.25	0	0.4	1.02	0.63	0
Sac-PIP	CL17132.Contig2_All	7.92	7.9	8.81	8.01	7.99	11.61	7.7	7.76	5.83	7.04	8.46	8.09	6.83	8.9	10	10.76	11.26	9.55	7.98	8.42	6.98	7.57	11.68	9.91	8.79	8.81	8.36	6.08	8.76	3.97	6.03	9.95	5.24	5.7	7.38	5.92
Sac-PIP	Unigene20825_All	13.49	4.84	9.44	3.48	7.56	8.19	4.55	2.35	4.48	6.91	0	8.01	13.13	3.31	4.27	0.19	9.41	10.75	1.96	1.81	7.64	3.94	2.95	3.11	5.21	7.85	1.32	0	0.71	0.24	11.66	5.07	1.32	1.24	0.43	3.62
Sac-PIP	Unigene43529_All	13.13	13.44	10.84	11.55	12.1	15.06	13.66	9.66	9.72	8.67	10.11	15.3	10.99	10.06	14.41	12.74	19.47	22.22	11.02	11.15	9.24	12.95	16.38	17.23	10.81	8.25	4.05	2.99	4.02	2.91	6.09	6.32	3.24	3.01	5.37	4.13
FAAH	CL2368.Contig2_All	0	0.24	0.12	0.19	0.21	0.52	1.01	1.35	1.44	0.73	0.36	1.62	0	0.27	0.3	0	0.18	0	0.72	2.32	0.26	0.85	1.68	0.65	0	0	0	0	0.11	0	1.92	1.21	0.21	0.15	0.22	1.63
FAAH	CL2368.Contig4_All	3.64	7.7	6.9	4.81	1.95	3.71	5.38	4.7	2.79	1.78	0.9	2.49	2.26	2.91	3.86	1.99	2.57	4.5	1	0.72	1.41	1.87	1.03	3.74	3.94	3.37	1.06	0.22	0.56	0	0.58	2.59	0.33	0	0	0
FAAH	CL2368.Contig6_All	6.16	8	8.08	9.73	3.55	7.92	5.25	4	3.65	2.02	1.48	2.01	4.48	3.77	5.67	5.11	8.96	5.29	2.84	3.64	1.79	3.17	1.3	3.44	4.49	5.42	0.8	0.84	0.69	1.55	0.77	0.84	0.79	0.05	0.68	0.51
FAAH	CL3192.Contig1_All	3.1	3.23	2.19	2.63	2.89	2.87	2.18	4.51	1.62	1.77	2.29	2.44	2.92	2.65	2.1	1.46	2.1	1.31	2.83	1.43	2.26	1.32	2.26	1.69	3.27	4.35	1.52	1.35	2.54	1.83	2.2	3.14	1.36	0.93	2.36	1.91
FAAH	CL3192.Contig3_All	10.98	8.32	8.46	8.19	10.45	6.69	10.18	8.88	7.7	6.69	10.31	8.67	8.9	5.28	7.44	5.83	6.85	7.27	9.1	4.47	8.02	6.21	6.57	8.25	12.97	10.25	4.91	4.81	7.12	6.63	10.58	8.8	2.69	3.44	5.46	8.06
FAAH	CL9017.Contig1_All	0	0	0	0	0	0	4.96	4.3	2.37	5.56	3.83	3.94	0	0	0	0	0	0.29	23.05	19.17	6.31	5.49	5.84	6.16	0	0	0.19	0	0	1.26	2.67	1.24	1.33	0.38	2.33	3.76
FAAH	CL9017.Contig2_All	0	0	0	0	0	0	0	0.15	0.64	0.59	0	0	0	0	0	0	0	0	0.09	0	0	0.12	0.45	0	0	0	0	0	0	0.1	0.17	0	0	0	0	0
FAAH	CL9017.Contig3_All	0.29	0.08	0.55	0.5	0.13	0.24	2.05	2.11	2.43	1.27	0.8	1.9	0	0.09	0.11	0.25	0	0	3.95	3.01	0	1.66	1.14	0.58	0.29	0.05	0	0	0	0.02	2.66	0	0	0.29	0	0
FAAH	CL9017.Contig4_All	10.03	10.83	12.83	16.51	11.63	12.98	6.08	6.1	6.73	8.33	5.91	6.29	12.02	7.32	8.15	9.78	10.89	15.47	5.87	8.64	2.84	3.51	6.77	5.58	5.99	5.08	3.14	5.96	5.99	2.28	2.22	6.84	1.3	2.31	1.71	1.2
FAAH	CL9017.Contig5_All	9.11	9.8	10.11	12.19	12.83	10.75	7.68	7.4	7.87	8.38	9.52	5.9	8.89	7.62	6.32	8.08	8.82	14.04	14.42	14.52	5.49	6.22	9.29	7.07	4.78	6.88	2.51	4.58	4.67	1.89	3.47	7.38	2.29	3.29	1.83	1.27
FAAH	CL9205.Contig2_All	6.01	3.64	8.24	6.97	4.85	18.34	3.8	4	5.56	5.18	5.68	16.74	6.41	14.92	8.94	9.15	7.92	6.67	2.74	0.89	2.79	5.24	4.92	3.84	38.29	11.66	3.86	0.38	0.45	0	6.6	3.97	0.64	0	0	0.03
FAAH	CL11763.Contig1_All	14.11	17.61	18.77	26.91	20.75	29.89	19.17	17.72	26.1	31.62	34.52	30.88	19.99	29.84	22.79	30.19	34.91	28.33	17.92	19.33	19.53	28.83	29.83	31.75	22.64	19.74	9.77	8.47	10.7	72.57	24.4	19.65	5.71	7.78	13.6	63.7
FAAH	CL22794.Contig7_All	0	0	0	0	0	0	0	0	0	0	0	0	0	0	0.13	0.48	0	0.69	0	0	0	0	0.18	0	0	1.04	2.21	2	2.65	0	0	0	0	0.41	1.82	1.22
FAAH	CL22794.Contig10_All	0	0	0	0	0	0	0	0	0	0	0	0	0	0	0	0.19	0	0	0.18	0	0.26	0	0.27	0.41	0	0.5	0.17	0.38	1.91	10.26	0	0.82	0.25	0.2	1.47	7.03
8.Lipid Trafficking
TL	CL730.Contig2_All	0.04	0.29	0.11	0.05	0.6	0.44	0.14	0.33	3.5	0.68	1.33	0.16	0	0	0	0	0	0	0	0.05	0	0	0	0.14	0	0	0	0	0	0	0	0	0	0	0	0
TL	CL3327.Contig2_All	5.2	16.02	5.26	5.52	5.15	8.78	5.92	8.03	9.01	7.26	9.28	3.45	1.76	5.66	4.3	4.26	4.25	7.46	2.75	2.93	4.51	4.24	6.7	5.77	3.99	4.71	2.35	2.64	0.77	0.72	6.02	3.68	0.56	1.61	1.48	1.02
TL	CL3327.Contig4_All	1.97	17.01	4.64	8.23	2.65	5.1	1.63	4.51	11.3	5.44	7.4	3.68	0.85	0	2.71	0.55	2.28	1.17	1.29	0	0.64	0	1.09	0.79	2.4	1.12	1.14	0	0	0	2	0	0	2.94	0	0
TL	CL3327.Contig5_All	5.17	9.3	6.19	7.25	4.96	9.02	10.2	5.74	5.41	8.32	21.91	10.64	2.73	12.91	8.25	9.74	12.96	11.13	3.16	5.83	12.33	8.12	10.22	15.61	4.97	4.96	2.22	3.91	3.1	1.14	5.15	5.75	1.6	0.67	3.03	1.6
TL	CL5022.Contig1_All	3.3	5.5	3.32	1.86	2.14	4.55	3.34	2.29	3.64	2.53	5.01	1.64	0.51	4.92	2.02	2.85	3.73	3.15	0.22	0.31	1.38	0.96	1.91	1.81	2.32	1.1	0.79	0.55	0.07	0.04	0.8	0.98	0.23	0.69	0	0
TL	CL5022.Contig2_All	3.51	3.75	3.27	3.39	2.79	2.97	2.45	4.73	6.22	3.94	6.34	3.79	2.72	1.19	1.45	0.71	1.23	4.97	5.69	12.15	1.59	0.41	1.93	3.12	0.28	0	0	0	0	0	0.07	0.19	0	0	0	0
TL	CL5022.Contig5_All	3.36	17.32	4.49	6.34	2.18	6.27	3.23	7.91	7.46	4.29	10.44	4.92	0.8	0.11	0.23	0.04	0.07	1.63	0.88	1.05	0.22	0.11	0.42	0.44	0.13	0.04	0.01	0.02	0	0.37	0.28	0	0	0.06	0.08	0.53
TL	CL5022.Contig6_All	0.06	0.4	0.11	0.11	0.11	0.2	0.44	0	0.2	0	0.02	0	0	0	0	0	0.04	0	0.03	0.29	0.02	0	0	0.18	0	0	0.01	0	0.04	0	0	0.06	0.01	0.03	0.02	0
TL	CL5022.Contig7_All	1.15	2.14	0.65	1.29	0.65	0.83	0.38	1.73	2.36	0.91	2.19	1.01	0.31	0.13	0.36	0.06	0.07	0.97	0.4	0.68	0.2	0.09	0.2	0.31	0.09	0	0	0.04	0.01	0.01	0	0	0.06	0.11	0	0
TL	CL5022.Contig8_All	7.64	8.7	6.45	9.02	8.1	6.05	9.28	9.39	20.59	9.78	17.29	11.17	5.82	2.79	4.92	1.39	2.11	22.95	13.86	31.14	4.13	2.12	6.15	8.66	0.59	0.16	0.1	0.07	0	0	1.68	0.37	0.07	0	0	0
TL	CL5022.Contig9_All	0.13	1.45	0.92	0.82	0.53	1.44	2.76	2.25	4.02	1.95	6.32	2.03	0.06	1.56	0.68	0.54	1.43	0.05	0.04	0	0.84	0.5	0.49	1.34	0.84	0.45	0.1	0.47	0.45	0	0.05	0.63	0.4	0.23	0.27	0.19
TL	CL9906.Contig1_All	0.05	0	0	0	0	0	0	0	0	0	0	0	0.14	0	0	0	0	0	0	0	0	0	0	0	0	0	0	0	0	0	0	0	0	0	0	0
TL	CL9906.Contig2_All	0	0	0	0.02	0	0	0	0	0	0	0	0	0	0	0	0	0	0	0	0	0	0	0	0	0	0	0	0	0	0	0	0	0	0	0	0
TL	CL13326.Contig2_All	4.55	5.22	4.51	2.76	3.67	4.93	4.07	6.49	5.88	5.45	10.28	3.82	2.98	4.53	5.81	4.96	4.96	6.84	4.61	5.69	7.5	5.07	7.47	8.55	5.53	2.91	1.14	3.54	1.65	1.4	5.05	3.32	0	4.3	1.37	7.81
TL	CL13326.Contig3_All	6.82	9.45	7.77	11.48	9.51	14.15	8.94	4.86	8.17	11.9	10.82	14.44	5.09	12.25	7.21	9.17	11.65	12.77	4.62	5.71	6.8	6.61	9.51	9.53	5.72	3.7	3.29	0.94	4.33	5.98	2.1	3.49	2.81	0	4.5	0
TL	CL18076.Contig1_All	0.02	0	0.01	0.03	0	0	0.28	0	0	0	0.1	0	0	0	0	0	0	0	0	0	0	0	0	0	0	0	0	0	0	0	0	0	0	0	0	0
TL	Unigene17112_All	15.54	16.78	25.71	17.68	22.58	26.24	14.59	16.94	22.13	20.12	24.59	16.18	9.8	34.54	37.89	31.52	44.79	36.73	9.8	20	42.08	21.73	30.21	28.04	14.6	9.43	4.1	4.6	9.25	10.72	12.35	11.19	5.06	5	10.56	15.21
TL	Unigene39681_All	15.66	21.04	16.21	15.58	12.84	20.04	13.05	14.58	14.36	17.17	22.74	16.17	7.5	20.46	17.14	16.64	22.44	22.54	8.02	11.31	15.54	13.43	24	26.95	13.02	6.45	3.17	3.59	2.9	2.92	9.43	6.15	1.29	3.25	2.92	4.72
VIPP1	CL17545.Contig1_All	16.22	13.49	15.54	17.47	14.33	26.81	13.96	11.1	21.79	4.91	7.84	13.85	11.41	6.81	7.12	5.6	8.92	15.69	6.31	6.75	6.75	5.27	5.3	6.7	10.42	9.12	2.64	1.58	1.42	8.68	5.75	4.67	0.53	1.09	0.38	1.14
VIPP1	CL17545.Contig2_All	17.47	15.64	19.27	20.81	16	28.18	19.77	21.44	31.93	14.42	21.15	27.17	11.19	8.67	10.08	10.99	12.9	10.95	8.34	12.93	9.22	14.69	18.5	20.13	7.57	7.45	3.17	2.62	3.27	7.15	8.47	7.56	4.42	1.26	6.56	15.14
VIPP1	Unigene39937_All	12.17	8.89	16.47	44.39	7.31	44.19	9.47	4.77	6.72	9.06	3.62	28.97	11.98	7.37	8.55	11.49	12.91	8.23	4.87	7.62	5.42	9.47	9.85	8.31	7.31	15.55	4.4	2.69	4.76	1.86	2.72	10.11	7.19	0.66	3.97	2.4
ALA	CL2101.Contig1_All	1.78	7.14	3.04	3.9	4.12	4.91	5.51	5.46	6.7	7.96	13.78	8.96	0.22	4.15	4.18	4.66	4.73	3.45	1.36	2.22	6.33	4.11	6.52	7.57	1.4	0.89	0	0.32	0.53	1.37	1.72	1.61	0.47	0.38	0.18	1.65
ALA	Unigene31767_All	1.14	1.75	0.85	0.94	0.62	0.64	2.52	1.76	1.5	1.63	3.61	1.79	1.78	1.51	2	0.67	1.05	1.07	1.57	2.05	3.02	0.94	3.61	2.31	0.83	0.57	0.27	0.58	0	0.05	4.65	0.74	0	1.43	0.41	0.47
ALA	Unigene31768_All	7.84	5.17	7.26	4.22	6.39	4.64	5.11	4.72	2.82	6.76	4.75	3.79	3.41	9.81	8.21	6.92	8.45	7.88	4.84	4.34	6.22	4.47	6.43	6.88	7.76	3.1	1.41	1.62	1.32	1.25	2.61	3.04	0.59	2.46	2.26	1.45
ALA	Unigene31769_All	0.18	0.16	0.6	1.14	0	0	0	0.44	0.13	0.45	0.72	0.31	0	1.82	0	0.43	0.3	0.48	0.96	0.81	0.33	0.19	0.7	0	2.45	0	0.46	0	0.44	0.48	0	0	0.87	2.44	0	0
ALA	Unigene31770_All	2.14	1.22	2.24	1.07	2.64	1.32	1.61	1	1.84	3.55	2.45	2.72	0.1	0.33	1.41	1.04	1.16	2.86	1.87	0.89	3.65	1.98	1.67	1.88	1.69	1.46	0.08	0.6	0.05	0	3.21	1.47	0	0.39	0.92	0.53
ALA	Unigene31771_All	0.58	1.23	0	0.38	0.52	1.33	0.92	0.63	0.41	0.25	0.24	0.56	1	1.96	3.57	2.52	1.88	0.96	0.65	0.21	0.49	0.4	0.89	2.18	0.36	0.66	0.43	0.6	0.71	1.71	0	0.07	0	0	0	0.44
9.Oxylipin Metabolism
AH	Unigene13445_All	28.29	16.52	24.41	26.12	19.49	7.45	22.5	28.41	26.46	11.48	8.35	8.63	3.39	1.17	0.78	0.73	0.41	0.63	1.68	1.08	1.68	0.99	1.39	1.03	2.53	0.73	0.09	0.22	0.14	0.05	4.45	0.69	0.06	0.26	0.05	0.03
AH	Unigene29061_All	1.69	1.06	5.4	2.92	2.1	47.89	1.05	0.81	0.48	10.75	6.63	35.15	0.1	20.79	2.65	14.46	20.7	12.56	0	0	0.72	13.84	8.5	20.33	3.18	1.03	6.19	0.29	0	0	0.86	0.76	0.9	0	0.05	0
AH	Unigene29187_All	3.53	0.85	0.28	0.12	0.13	0.08	0.52	0.1	0.37	0	0	0	0	0	0	0	0	0.43	0.03	0	0.09	0	0	0	0.07	0	0	0	0	0.38	0	0.03	0.18	0	0	0.3
AH	Unigene37441_All	0.06	0	0	0	0.14	0.37	0	0.08	0.04	0.26	0.07	0.57	0	0	0	0	0	0.15	0	0	0	0	0	0.26	0	0	0	0	0	0	0	0	0	0	0	0.09
AH	Unigene40173_All	3.77	4.66	4.73	1.84	2.51	0.32	2.49	4.54	1.58	1.79	0.42	0.13	16.52	0.03	0.03	0	0	0.07	7.56	0.19	0	0	0	0	0.29	0	0	0	0	0	0.23	0	0	0	0	0
AH	Unigene142724_All	0.16	0.05	0	0	0.04	0	0	0	0	0.04	0.24	0.06	8.04	0.57	0.66	0.26	0.41	1.22	0.1	0.17	0.16	0.25	0.18	0.11	0.2	0	0	0	0	0	0.1	0	0	0	0	0
AOS	CL913.Contig1_All	0	0	0.14	0	0	0	0	0	0	0	0	0	3.42	0.12	0.07	0.08	0	0.07	2.42	0	0.24	0.21	0	0.11	3.98	0.52	0.14	0	0	0	2.78	0.36	0.54	0.12	0.24	0
AOS	CL14359.Contig3_All	88.4	171.44	68.03	66.18	106.97	40.19	65.47	129.98	60.76	74.61	64.42	59.9	23.48	354.12	377.06	222.58	391.08	191.9	32.78	333.53	329.09	205.29	301.23	348.24	220.5	195.26	47.49	1.27	0.25	1.01	133.53	162.01	6.95	0.74	0.54	0.57
AOS	CL14657.Contig2_All	63.87	96.99	52.05	12.31	12.76	2.19	111.48	59.3	8.15	1.73	6.37	0	27.18	1.61	7.21	5.7	1.5	3.91	5.9	0	10.37	1.16	3.02	5.86	14.22	4.24	0	1.44	0.58	2.38	0	4	1.74	1.17	0	0.21
AOS	CL14657.Contig3_All	54.34	36.27	20.6	36.13	64.15	2.97	10.75	0	2.57	10.61	0	5.73	0	7.9	0	0	0.7	0	7.54	7.29	0	3.07	1.98	0.3	0	3.24	1.86	0	0.63	0	16.51	0.09	0	0	1.52	0
AOS	Unigene1348_All	9.73	2.61	0.72	9.94	2.51	2.22	20.88	9.59	1.65	2.96	0.45	0.19	0	0	0	0	0	0	0.02	0.06	0.06	0.08	0.1	0.05	0	0	0	0	0	0	0	0	0	0	0	0
AOS	Unigene1534_All	0.37	0.19	0.42	0	0	0.05	0.06	0.05	0	0	0	0	4.64	0.11	0.12	0.2	0	0	1.57	0	0.11	0.05	0.12	0	5.57	0.81	0.84	0.06	0.17	0	3.68	2.96	1.81	0.28	0.07	0
AOS	Unigene32590_All	41.74	10.95	8.47	13.24	25.38	1.85	10.44	3.1	2.43	5.11	9.04	9.38	14.53	6.81	3.48	7.29	9.37	20.28	3.55	1.44	7.25	9.65	10.08	18.78	12.4	0.11	0.2	0.25	0.96	0.06	10.44	2.54	0.25	0.74	1.25	0
AOX	CL14657.Contig1_All	233.79	255.2	140.62	78.24	128.35	10.69	230.97	120.5	30.71	21.77	10.4	13.17	53.35	10.27	14.44	8.89	4.18	7.65	21.34	11.16	15.7	5.96	7.51	6.94	27.15	18.03	2.66	2.83	2.38	0.6	48.15	9.01	3.16	2.9	1.67	0
HPL	CL17220.Contig1_All	152.41	95.6	149.46	130.12	81.78	1.15	76.33	111.93	123.06	13.02	5.64	1.98	1.22	1.07	0.18	0.21	0.33	0	0	0.06	0.4	0	0.1	0.11	0.34	0.62	0	0.35	0	0	0.99	0.34	0	0.1	0	0
HPL	CL17220.Contig2_All	9.38	7.63	5.22	11.64	11.29	10.82	6.26	15.73	15.7	12.43	57.05	33.37	0.48	0.41	0.59	9.51	0.41	2.5	21.69	0.82	0.52	2.44	9.48	9.27	0.66	7.42	20.1	52.12	91.15	55.2	0.11	4.65	22.51	72.93	155.29	35.06
JCMT	CL1096.Contig1_All	1.61	2.12	0	0	0.5	0	2.31	0	0	0.3	0	0.1	0	0	0	0	0	0	0.15	0	2.28	1.58	0	0	0	0	0	0	0	0	0.49	0.9	0	0	0	0
JCMT	CL1096.Contig4_All	9.31	1.06	2.35	0.26	2.07	0.43	0.64	4.42	4.14	0.38	1.07	0.92	98.59	4.55	4.96	1.02	1.97	13.5	66.99	61.69	0.46	3.77	4.05	3.29	9.39	2.33	1.38	0.06	0.04	0.31	32.1	1.24	0.59	0.25	0	0
JCMT	CL1096.Contig6_All	0.08	0	0	0.5	0.24	5.01	0	0	0	0	0	0	0	0	0	0	0	0	0	0	0	0	0	0	0	0	0	0	0	0.19	0	0	0	0	0	0.16
JCMT	CL1096.Contig7_All	16.15	5.35	13.13	5.65	3.55	0.14	11.14	19.48	7.46	0	1.16	0.3	4.36	0.1	0	0	0	0	2.01	0.55	0	0	0	0	2.52	0	0	0.1	0	0	1.49	0	0	0	0	0.05
JCMT	CL1096.Contig8_All	0	3.41	0.66	0.74	0.32	0	1.23	1.3	0.35	0.3	0	0.21	0	0.36	0	0.3	0	0.1	0.32	0	0	7.55	2.18	4.67	0.05	0	0.13	0	0.23	0	4.61	0	0.78	0.06	0	0
JCMT	CL1096.Contig10_All	1.05	0.07	0.12	0.24	0.37	0	0.45	0.72	1.72	0	1.28	0.13	16.32	1.12	1.22	0.7	0.54	3.17	17.71	19.26	0.28	0.12	1.28	0.78	2.86	0.37	0.49	0	0	0.1	6.91	0.3	0	0	0	0
JCMT	CL1096.Contig11_All	56.81	32.65	50.56	36.68	14	0.71	80.94	150.95	34.83	1.17	0.78	0.07	11.3	0.16	0	0	0.04	1.44	1.76	0	0.62	0.87	0.55	0.71	3.33	0.07	0	0.09	0	0	2.07	0.07	0.16	0	0	0
JCMT	CL1096.Contig12_All	0	0	0.35	0.27	0.41	26.65	0	0	0	0.11	0	1.53	0	0	0	0	0	1.01	0	0	0	0	0.3	0.44	0	0	0	0	0	1	0	0	0	0	0	0
JCMT	CL11082.Contig1_All	0.92	0.36	0.21	0.19	0.03	0.12	0	0	0	0	0	0	0	0	0	0	0	0	0	0	0	0	0	0.03	0	0	0	0	0.07	0	0	0	0	0.07	0	0
JCMT	CL16233.Contig2_All	6.08	1.24	2.06	2.73	1.38	3.89	3.13	1.33	0.38	4.37	2.86	6.91	2.73	7.04	1.66	30.88	20.55	9.62	0.03	0	11.01	44.82	26.75	15.8	2.59	17.37	0.95	0.11	0.05	0.06	7.03	4.06	0	0.14	0	0.07
JCMT	CL20349.Contig2_All	0.18	0	0.5	0.19	0.65	0.07	0	0.48	0.09	0.14	0	0	0	0.11	0	3.48	0.17	1	1.06	0.32	0.34	0.81	0.9	0.24	0.19	16.97	10.75	8.4	7.37	7.05	0.24	18.04	18.27	4.76	6.52	5.29
JCMT	Unigene18056_All	8.75	15.44	22.09	43.13	25.6	0.67	75.98	32.12	33.92	13.22	1.55	1.66	0	0.11	0	0	0.04	0	0	0	0.11	0	0.04	0.03	0.09	0.12	0	0.14	0.04	0.04	0.05	0	0	0	0	0
PLA1	CL5834.Contig1_All	1.98	2.2	1.87	2.11	2.26	2.05	1.18	1.31	0.61	1.22	1.27	1.04	1	0.86	1.31	2.27	1.48	4.2	1.56	2.39	0.41	0.86	1.36	1.03	0.51	0.27	0.7	1.01	0.67	1.24	0	0.6	0.3	0.55	0.59	0.68
PLA1	CL5834.Contig2_All	0.95	0.64	0.52	0.46	0.55	0.78	2.18	3.43	3.35	3.72	4.55	3.97	1.16	0.12	0.33	0.24	0.68	1.64	4.78	6.69	1.88	2.49	2.59	4.74	0.09	0.29	0.12	0.38	0.04	0.08	1.6	0.67	0.39	0.18	1.6	3.02
PLA1	CL5834.Contig6_All	3.54	2.48	3.11	4.24	5.29	9.12	1.52	1.79	3.15	4.12	5.04	3.51	4.63	2.89	4.21	5.07	6.47	13.32	3.08	6.07	2.32	3.31	3.88	5.09	1.15	2.34	1.97	2.54	2.94	4.63	0.54	2.06	0.88	2.45	3.12	4.5
PLA1	CL5834.Contig7_All	3.48	3.69	2.77	5.39	4.99	6.83	2.86	4.13	5.46	7.88	7.07	7.36	4.05	3.61	4.77	4.26	6.26	16.46	6.5	11.46	3.24	5.53	7.61	8.53	1.11	0.47	0.72	1.62	0.97	1.73	1.69	2.14	0.81	1.66	0	1.13
PLA1	CL5834.Contig9_All	1.81	1.89	1.18	2.87	2.84	1.7	0.62	0.8	1.13	0.55	1.7	1.22	0.99	1.07	0.94	2.69	1.52	6.43	1.43	1.04	0.14	0.83	1.31	1.14	0.59	0.37	0.85	1.45	1.01	1.2	0.17	0.19	0.16	1.38	0.41	1.27
PLA2	CL1466.Contig1_All	0.39	0.45	0.52	0.2	0.63	0.32	0	0.28	0.15	0	0	0	0.19	0	0	0	0.6	0	0	0	0	0.23	0	0	0	0	0	0	0	0	0	0.1	0	0.25	0	0
PLA2	CL1466.Contig2_All	6.39	3.69	5.02	4.33	5.13	10.7	7.03	2.83	5.41	4.26	0.78	6.47	7.71	3.28	3.19	3.86	6.16	11.12	1.65	2.19	1.72	3.76	3.48	3.04	3.86	2.98	0.46	0.17	0.38	0.17	5.41	1.99	0.98	0	0.1	0.32
PLA2	CL20219.Contig1_All	1.68	2.81	3.7	2.49	1.61	3.29	4.85	3.45	3.16	2.75	2.1	1.75	1.42	4.15	3.02	4.29	2.86	2.41	1.41	2.46	5.55	5.56	5.12	3.51	0.94	1.47	0.4	0.19	0.15	0.86	1.87	1.56	0	0	0	0.49
PLA2	CL20219.Contig2_All	40.72	35.93	72.07	71.32	60.2	78.32	32.77	40.82	58.04	38.88	41.62	56.18	48.18	94.07	108.54	99.1	102.97	51.69	17.76	34.83	84.01	100.94	65.8	50.26	70.35	79.32	33.76	16.67	16.21	13.85	32.55	48.12	40.53	12.67	14.92	21.74
PLA2	Unigene17861_All	18.79	2.5	11.7	6.72	3.78	0.33	5.38	2.22	1.74	0.74	0.06	0.11	15.87	12.37	3.73	12.95	0.81	0	1.17	1.12	2.4	1.01	1.09	0.32	114.52	56.7	23.15	11.37	11.65	0	30.02	41.72	31.89	2.82	4.2	0
PLA2	Unigene39653_All	26.78	26.07	32.47	28.88	24.33	42.27	23.53	32.05	35.12	39.43	48.52	35.59	29.96	52.89	45.47	42.73	50.96	35.54	25.6	27.44	38.78	38.69	48.56	45.31	30.95	25.82	14.87	8.21	13.38	14.17	20.6	25.39	6.56	7.22	14.53	15.16
10. Mitochondrial Fatty Acid Synthesis
ACP-Mitochondria	CL10543.Contig1_All	0	0	0	0	0	0.07	0	0	0	0	0	0	0	0	0	0	0	0	0	0	0	0	0	0	0	0	0	0	0	0	0	0	0	0	0	0
ACP-Mitochondria	CL10991.Contig1_All	0	0.5	1.47	0.27	4.24	3.07	0.11	0.73	16.68	1.48	3.61	1.94	0	0	0	0	0.24	0	0.18	0	0	0	0	6.37	0	0	0	0	0	0	0	0	0	0	0	0
ACP-Mitochondria	CL22639.Contig4_All	0	0	0.24	1.17	0.46	0	0	0	0.87	2.45	0	0	1.79	0	0	0.65	0	0	0	0.4	0	0.74	0	0	0	0	0	0	0.36	0	0	0.42	0.9	0.22	0	0.75
ACP-Mitochondria	Unigene7927_All	1.53	2.1	1.02	4.64	2.08	3.41	0.49	0	0	0.73	0	2.48	1.43	0.85	3.44	6.54	4.83	4.43	0.79	0	0.01	8.59	2.89	2.22	0	2.29	0	0.16	1.82	8.22	1.28	0	0.66	0.93	1.38	8.55
ACP-Mitochondria	Unigene13277_All	3.44	0.85	0.72	0	1.35	1.89	0	0.98	0	0	0	1.56	0	0.73	3.11	0	0.95	0	2.37	2.6	0	0	4.23	0.52	0.7	1.31	0.54	0.56	0.82	0	1.1	5.15	2.6	2.38	1	1.69
ACP-Mitochondria	Unigene15961_All	77.25	46.87	40.34	58.7	54.56	29.94	79.36	38.32	31.37	49.99	33.63	51.52	111.27	54.92	36.54	40.75	37.99	35.68	64.67	44.14	40.98	48.1	30.72	48.52	98.57	97.51	30.96	28.96	21.95	18.21	77.3	62.14	36.39	10.45	24.6	9.56
ACP-Mitochondria	Unigene16351_All	6.47	3.64	12.2	8.23	7.16	9.99	5.35	2.57	3.17	4.4	1.64	12.91	10.07	6.58	17.19	11.78	14.84	21.13	4.56	3.65	4.56	17.45	7.78	6.15	2.87	13.79	5.42	1.55	4.6	17.72	10.71	6.57	3.27	0.72	3.23	17.67
ACP-Mitochondria	Unigene26536_All	1.28	0	0.12	0	0.39	0	0.9	0	0	0	0	0	0	0	0	0	0	0	0	0	0	0	0	0	0	0	0	0	0	0	0	0	0	0	0	0
ACP-Mitochondria	Unigene43737_All	60.75	46.09	38.33	34.07	37.01	36.82	62.7	38.56	22.26	33.81	29.53	58.33	130.35	52.6	64.83	70.78	62.52	65.16	82.05	83.03	74.83	97.43	56.55	72.03	131.1	156.07	30.72	20.3	26.31	18.79	154.09	94.96	47.73	12.67	32.03	25.62
AH-DLAH	CL10045.Contig4_All	0.15	2.54	0.2	0.49	0.88	2.57	0.16	0.58	1.1	0.73	1.2	1.46	0	0	0	0	0	0	0.02	0	0	0	0.03	0	0.06	0	0	0	0.03	0	0.03	0	0	0	0	0
AH-DLAH	Unigene37441_All	0.06	0	0	0	0.14	0.37	0	0.08	0.04	0.26	0.07	0.57	0	0	0	0	0	0.15	0	0	0	0	0	0.26	0	0	0	0	0	0	0	0	0	0	0	0.09
CLS	Unigene28552_All	10.06	10.41	11.65	10.7	12.34	16.43	12.95	10.38	16.93	14.79	24.23	18.6	12.15	16.62	13.41	17.19	18.57	16.81	9.25	11.14	14.82	20.22	19.9	21.67	11.04	14.77	3.96	2.67	3.9	4.75	13.03	10.89	3.5	2.16	5.69	9.8
ER	CL10687.Contig1_All	10.03	3.45	2.47	2.07	1.86	0.29	4.67	1.29	0.72	0.63	0.89	0.21	16.79	1.91	3.49	16.35	2.58	1.6	14.78	10.6	1.33	3.45	1.67	1.47	21.06	284.47	65.43	15.68	19.15	0	56.79	198.16	22.73	12.02	3.55	0.14
ER	CL10687.Contig2_All	13.11	4.37	4.76	3.18	3.11	1.5	6.89	2.44	1.4	2.3	0.28	1.49	25.92	6.68	5.28	7.23	5.22	6.17	21.39	9.37	4.25	5.79	4.37	3.22	26.43	4.44	18.03	25.59	0.12	0.04	63.84	2.34	31.14	2.36	8.14	0
ER	CL20820.Contig1_All	22.73	7.73	7.67	12.76	8	5	17.4	4.89	4.26	3.65	1.47	4.41	27.5	8.75	11.58	11.21	8.33	10.09	27.89	17.14	6.63	8.06	5.85	4.46	13.27	27.73	12.73	8.95	13.51	4.91	12.05	21.76	7.74	3.84	9.59	4.96
ER	Unigene13659_All	14.54	9.55	13.55	15.31	10.99	16.96	6.57	6.54	10.81	17.81	14.21	16.33	18.72	17.35	16.42	27.2	25.2	15.7	7.05	4.14	7.95	27.44	14.72	16.8	9.41	11.18	6.7	4.68	7.93	3.05	5.5	8.99	3.47	5.07	8.25	6.98
FAD-GPDH	CL18413.Contig1_All	7.25	6.25	8.21	7.2	6.97	6.28	5.8	7.83	7.14	7.31	7.95	7.25	6.52	5.94	5.57	4.6	5.77	12.37	7.88	10.24	6.46	4.89	6.18	7.02	5.4	3.31	0.79	0.71	1.38	2.65	4.23	2.92	0.26	0.88	1.14	0.6
FAD-GPDH	CL18413.Contig2_All	7.53	6.13	6.88	5.68	7.4	5.33	5.67	6.39	8.72	5.65	9.63	5.32	7.81	5.84	5.27	4.49	4.79	11.23	9.47	14.34	5.11	5.65	5.96	6.75	5.46	2.61	0.72	0.43	0.06	0.19	5.23	2.92	0.67	0.19	0.75	3.81
KAS	CL8460.Contig2_All	2.76	2.52	3.21	4.55	2.25	3.06	3.06	1.59	1.61	3.72	1.28	3.25	4.39	1.41	4.12	3.73	4.2	3.88	1.78	1.06	1.03	3.58	3.38	2.05	1.43	2.67	2.43	1.8	2.85	4.89	1.49	2.44	2.85	1.15	5.34	3.86
KAS	CL8460.Contig3_All	1.41	1.03	1.31	3.49	0.89	1.9	2.06	0.9	0.73	1.35	0.62	1.86	1.59	1.01	1.36	2.36	2.77	2.13	0.68	0.3	0.77	1.25	1.93	0.96	0.88	0.43	0.76	0	1.14	3.34	2.18	0.73	1.39	0.11	1.32	2.54
KdtA	CL5917.Contig5_All	0.49	1.13	2.78	3.33	0	2.9	0	0.44	0.63	1.08	1	1.79	0	1.88	3.02	1.78	0.89	2.16	0	0	1.25	1.72	1.4	0.34	1.88	1.57	0.33	0	0	0	0	0.75	0.64	0	0	0.73
KdtA	CL5917.Contig6_All	1.51	0	0.35	1.66	2.89	0	2.07	1.81	0.94	0.66	0	0.87	3.56	0	1.02	1.56	1.39	0.46	2.61	1.66	0.48	0.32	0.98	1.08	1.09	2.06	0.75	1.06	1.46	1.21	1.77	1.11	0.59	0.8	1.56	2.15
LpxA	CL21257.Contig2_All	1.5	0.63	0.63	1.77	1.82	0.9	3.35	0.32	0.24	1.09	0	0.95	3.34	0	0.99	0.26	2.54	0	0.98	0.54	0.74	1.25	0.38	0.55	0.74	1.52	0.64	0.24	0.68	0	2.49	0.95	0	0.27	0	0
LpxA	CL21257.Contig4_All	5.09	2.94	5.27	5.64	1.31	2.19	3.1	2.62	2.03	2.78	3.26	3.85	3.1	3.47	3.9	5.21	2.99	1.31	1.62	1.42	1.43	4.09	2.31	2.57	3.41	4.74	1.28	1.74	0.61	0.81	2.25	5.49	2.34	0.91	1.48	1.34
LpxB	CL1975.Contig4_All	1.4	0.76	1.64	2.44	1.55	1.45	0.61	0.98	0.31	0.84	0.52	0.58	0.8	1.02	1.23	1.5	1.22	2.37	0.8	0.93	1.09	1.81	1.47	1.05	1.12	0.92	0.77	0.69	0.47	2.74	1.52	0.91	0.5	0.7	0.34	1.69
LpxB	CL1975.Contig5_All	1.36	0.97	0.87	0.82	1.14	0.5	0.63	0.84	1.14	1.98	1.33	0.97	0.25	0.2	0.45	0.58	0.5	1.26	0.76	0.06	1.03	0.75	1.19	0.81	0.39	0.34	0.33	0.7	0.2	0.6	0.49	0.33	0.13	1.24	0.71	0.88
LpxB	CL1975.Contig6_All	1.13	1.27	0.87	1.27	0.83	0.93	1.93	1.4	2.07	2.38	1.51	1.6	1.77	0.6	0.89	1.12	0.81	1.43	0.94	0.27	0.75	1.16	1.37	0.8	0.73	0.53	0.61	1.43	0.74	1.28	1.36	0.78	0.37	0.62	0.62	1.45
LpxB	CL1975.Contig7_All	1.32	1.28	3.2	4.09	2.73	2.55	1.61	0.96	0.84	4.6	0.53	3.89	1.81	3.19	3.06	4.51	3.71	3.33	1.55	1.6	1.68	6.42	3.21	1.89	0.9	1.67	1.4	1.45	1.72	1.99	0.4	1.76	1.4	2.3	1.61	2.08
LpxB	CL1975.Contig8_All	5.07	5.08	4.03	5.93	3.05	3.89	4.28	3.12	2.92	5.24	2.41	3.5	3.63	2.74	4.64	5.3	4.12	5.45	2.76	1.48	1.67	3.28	5.01	1.99	2.97	2.52	1.68	1.71	2.49	4.34	2.88	1.85	1.34	1.38	2.42	3.62
LpxB	CL1975.Contig10_All	0.96	0.23	2.16	1.09	0.59	0.5	1.58	1	0.26	1.02	1.36	0.96	0.32	0.38	0.76	0.58	0.52	1.48	0.48	0.14	0.95	0.98	1.03	0.65	0.56	0.29	0.38	0	0.08	1.01	0.8	0.42	0	0.4	0.73	0.64
LpxC	Unigene809_All	9.83	9.09	13.68	10.5	11.63	11.32	6.71	8.06	8.14	9.13	8.58	12.13	15.27	10.78	16.08	18.07	18.8	18.7	9.84	11.48	13.53	16.8	14.74	14.57	11.92	14.22	4.06	3.99	5.39	11.31	13.28	9.39	3.96	3.07	3.57	9.6
LpxK	CL414.Contig2_All	4.74	4.23	4.57	4.74	3.59	3.9	4.96	3.95	2.68	5.7	3.52	4.83	7.44	3.47	4.55	5.47	4.59	3.51	3.65	4.22	3.88	6.09	4.95	4.07	3.86	5.21	2.86	1.36	2.63	3.26	4.6	4.8	2	1.74	2.08	1.91
LS	CL5305.Contig1_All	0.14	0	0	0	0.23	0.03	0.26	0	0	0	0.09	0.23	0	0	0	0	0	0	0	0	0	0	0	0	0	0	0	0	0	0	0	0	0	0	0	0
LS	CL15485.Contig1_All	0	0	0	0	0.05	0	0	0	0	0	0	0	0	0	0	0	0	0	0	0	0	0	0	0	0	0	0	0	0	0	0	0	0	0	0	0
LS	CL19210.Contig1_All	0.91	0.63	0.65	1.63	0.52	1.15	2.26	1.83	2.42	1.83	2.74	1.14	1.47	3.54	2.89	1.89	1.5	1.67	2.14	3.54	0.6	3.36	1.95	3.01	1.8	4.32	1.06	0.9	2.48	0.24	1.82	3.76	2.34	0.27	1.06	0.32
LS	CL19210.Contig2_All	13.07	5.93	6.9	8.29	7.29	9.95	9.87	1.97	4.86	5.97	7.39	13.88	17.64	9.5	11.32	10.54	10.72	13.71	14.32	11.67	7.54	6.85	7.06	10.3	9.53	18.8	6.86	3.58	2.98	1.79	8.2	13.05	4.67	1.22	3.36	3.56
LS	Unigene36124_All	70.32	64	69.62	55.94	55.41	67.7	61.25	60.18	89.68	74.65	108.77	58.9	37.8	58.31	45.8	48.45	56.14	59.23	27.97	36.53	51.5	50.24	55.57	54.64	41.77	38.34	10.73	12.58	12.84	37.26	36.36	29.14	9.65	11.73	13.47	33.09
LS	Unigene41092_All	0	0.04	0.59	0.12	1.37	1.06	0	0.44	2.34	0.4	0	0.56	0	0	0	0	0	0.04	0	0	0	0	0	1.56	0	0	0	0	0	0	0	0	0	0	0	0
LT	CL8869.Contig1_All	3.64	5.59	7.49	8.71	7.02	8.3	6.55	8.21	7.65	6.84	6.09	8.75	10.19	9.42	5.94	8.95	9.5	8.36	7.97	9.11	8.77	12.41	8.99	8.14	7.87	11.76	4.4	3.81	4.85	12.32	8.33	10.16	6.58	2.61	5.13	11.18
LT	CL8869.Contig2_All	1	0.63	1.74	1.39	0.83	1.21	0.94	0.78	1.14	0.89	0.19	0.95	0.56	1.12	1.62	1.55	0.74	1.21	0.54	0.48	0.57	0.58	0.9	0.82	0.66	0.41	0.31	0.47	0.51	0.99	0.28	0.27	0.11	0.29	0.29	0.57
LT	CL13607.Contig1_All	12.9	15.89	21.31	22.61	8.73	5.24	9.56	11.62	6.9	3.81	1.31	3.55	3.2	3.62	6.37	3.02	5.13	4.56	2.44	3.79	2.31	1.03	1.53	0.84	4.76	4.35	2.71	0.46	3.1	5.97	0	1.49	2.54	0.57	1.72	0
LT	CL13607.Contig2_All	8.74	8.98	23.64	16.26	8.31	16.42	17.43	16.56	14.01	15.48	10.38	18.23	6.99	7.8	3.99	12.14	10.21	9.13	5.12	2.19	10	14.83	8.78	9.65	4.74	7.75	1.57	5.48	3.76	20.18	10.7	4.95	3.48	4.24	4.27	24.04
MCS	CL13431.Contig3_All	9.84	3.73	6.21	8.72	5.67	6.16	9.87	3.57	2.79	2.04	1.42	3.45	197.6	9.14	29.11	7.88	8.19	14.22	122.43	21.34	5.72	4.04	5	5.19	26.84	23.46	3.1	0.86	3.88	4.16	66.6	9.39	1.32	0.65	3.82	3.76
