# Supplementary material for: Transcriptomic analysis of α-linolenic acid content and biosynthesis in Paeonia ostii fruits and seeds
Source: BMC Genomics. 2021 Apr 23;22:297. doi: 10.1186/s12864-021-07594-2 (PMC8063412; doi:10.1186/s12864-021-07594-2)
Supplement: Supplementary file 15 — Additional file 15: Table S5. Annotations and FPKM values for the 125 transcription factors associated with FA biosynthesis during the development of the three Paeonia ostii tissues. [file 12864_2021_7594_MOESM15_ESM.xls]

## Sheet: WRI1 bZIP
TranscriptID	TF_family	Included_domain	Nr	Nt	Swissprot	KEGG	COG	Interpro	GO	CS0009_P_35DAF	CS0009_P_49DAF	CS0009_P_63DAF	CS0009_P_77DAF	CS0009_P_91DAF	CS0009_P_119DAF	CS0016_P_35DAF	CS0016_P_49DAF	CS0016_P_63DAF	CS0016_P_77DAF	CS0016_P_91DAF	CS0016_P_119DAF	CS0009_T_35DAF	CS0009_T_49DAF	CS0009_T_63DAF	CS0009_T_77DAF	CS0009_T_91DAF	CS0009_T_119DAF	CS0016_T_35DAF	CS0016_T_49DAF	CS0016_T_63DAF	CS0016_T_77DAF	CS0016_T_91DAF	CS0016_T_119DAF	CS0009_K_35DAF	CS0009_K_49DAF	CS0009_K_63DAF	CS0009_K_77DAF	CS0009_K_91DAF	CS0009_K_119DAF	CS0016_K_35DAF	CS0016_K_49DAF	CS0016_K_63DAF	CS0016_K_77DAF	CS0016_K_91DAF	CS0016_K_119DAF
WRI1
CL22311.Contig2_All	AP2-EREBP	AP2	gi|702473488|ref|XP_010031344.1|/2.08403e-97/PREDICTED: ethylene-responsive transcription factor WRI1 [Eucalyptus grandis]	gi|346230993|gb|JF703666.1|/5e-59/Jatropha curcas AP2/EREBP transcriptional factor WRI1 (WRI1) mRNA, complete cds	sp|Q6X5Y6|WRI1_ARATH/2e-93/Ethylene-responsive transcription factor WRI1 OS=Arabidopsis thaliana GN=WRI1 PE=2 SV=1	atr:18427038/2e-83/ethylene-responsive transcription factor WRI1; K09285 AP2-like factor, ANT lineage	NA	PR00367/2.5E-6/Ethylene responsive element binding protein signature	NA	0	0	0	0.04	0.08	0	0	0.09	0.1	0.04	0.05	0.07	0	0.09	0.1	1.94	0	0	0.93	8.01	0.38	0.37	0.26	0.11	19.49	116.2	19.38	4.83	0.68	0	55.92	53.38	9.86	2.82	0.16	0
CL31.Contig10_All	AP2-EREBP	AP2	gi|147866285|emb|CAN79925.1|/1.60181e-85/hypothetical protein VITISV_042445 [Vitis vinifera]	gi|359488971|ref|XM_003633801.1|/5e-44/PREDICTED: Vitis vinifera AP2-like ethylene-responsive transcription factor AIL5-like (LOC100254153), mRNA	sp|Q6X5Y6|WRI1_ARATH/6e-47/Ethylene-responsive transcription factor WRI1 OS=Arabidopsis thaliana GN=WRI1 PE=2 SV=1	vvi:100254153/7e-87/AP2-like ethylene-responsive transcription factor At1g16060; K09285 AP2-like factor, ANT lineage	NA	SM00380/8.8E-15/DNA-binding domain in plant proteins such as APETALA2 and EREBPs	NA	2.21	1.35	2.71	2.63	1.2	2.37	1.44	1.47	0.71	1.59	0.57	1.5	4.18	1.68	3.67	1.38	1.68	3.31	1.48	2.41	2.23	2.42	2.31	1.53	2.1	2.82	0.96	1.3	1.07	0.72	3.08	1.33	0.59	1.13	0.95	1.5
CL31.Contig8_All	AP2-EREBP	AP2	gi|147866285|emb|CAN79925.1|/5.62278e-82/hypothetical protein VITISV_042445 [Vitis vinifera]	gi|357501656|ref|XM_003621069.1|/3e-33/Medicago truncatula AP2-like ethylene-responsive transcription factor (MTR_7g009410) mRNA, complete cds	sp|Q6X5Y6|WRI1_ARATH/4e-43/Ethylene-responsive transcription factor WRI1 OS=Arabidopsis thaliana GN=WRI1 PE=2 SV=1	vvi:100254153/3e-83/AP2-like ethylene-responsive transcription factor At1g16060; K09285 AP2-like factor, ANT lineage	NA	PF00847/2.2E-8/AP2 domain	NA	0.55	0.56	0.34	0.58	0.7	0.55	0.45	0.05	0.25	0.18	0	0.95	0	0.4	0.47	0.69	0.54	1.81	0.45	0.7	0.19	0.48	0.97	0.27	0.82	0.32	0.13	0.57	0.33	0.69	0.46	0.47	0.07	0.21	0.39	0.37
Unigene71207_All	AP2-EREBP	AP2	gi|147866285|emb|CAN79925.1|/3.15485e-140/hypothetical protein VITISV_042445 [Vitis vinifera]	gi|470138395|ref|XM_004304895.1|/1e-120/PREDICTED: Fragaria vesca subsp. vesca AP2-like ethylene-responsive transcription factor BBM-like (LOC101303348), mRNA	sp|Q6X5Y6|WRI1_ARATH/2e-81/Ethylene-responsive transcription factor WRI1 OS=Arabidopsis thaliana GN=WRI1 PE=2 SV=1	vvi:100254153/2e-144/AP2-like ethylene-responsive transcription factor At1g16060; K09285 AP2-like factor, ANT lineage	NA	PTHR32467/3.2E-124/--	NA	0.04	0.04	0.03	0.03	0	0	0	0.03	0	0.14	0.09	0	0.05	0	0	0	0	0	0	0	0	0	0	0	0.04	0.04	0	0.04	0.04	0	0	0	0	0.31	0.05	0.05
Unigene5432_All	AP2-EREBP	AP2	gi|147866285|emb|CAN79925.1|/3.23399e-85/hypothetical protein VITISV_042445 [Vitis vinifera]	gi|359488971|ref|XM_003633801.1|/4e-44/PREDICTED: Vitis vinifera AP2-like ethylene-responsive transcription factor AIL5-like (LOC100254153), mRNA	sp|Q6X5Y6|WRI1_ARATH/4e-47/Ethylene-responsive transcription factor WRI1 OS=Arabidopsis thaliana GN=WRI1 PE=2 SV=1	vvi:100254153/2e-86/AP2-like ethylene-responsive transcription factor At1g16060; K09285 AP2-like factor, ANT lineage	NA	PS51032/15.251/AP2/ERF domain profile.	NA	0	0.18	0	0.29	0	0	0	0	0	0	0	0.97	0	0.09	0.1	0	0	0	0	0.1	0	0.27	0.3	0	0	0.41	0	0	0	0.13	0.59	0	0.31	0	0	0
CL12597.Contig1_All	AP2-EREBP	AP2	gi|225424916|ref|XP_002270149.1|/1.01115e-117/PREDICTED: ethylene-responsive transcription factor WRI1 [Vitis vinifera] &gt;gi|296086424|emb|CBI32013.3| unnamed protein product [Vitis vinifera]	gi|225424915|ref|XM_002270113.1|/1e-118/PREDICTED: Vitis vinifera ethylene-responsive transcription factor WRI1-like (LOC100251939), mRNA	sp|Q6X5Y6|WRI1_ARATH/2e-80/Ethylene-responsive transcription factor WRI1 OS=Arabidopsis thaliana GN=WRI1 PE=2 SV=1	vvi:100254153/4e-117/AP2-like ethylene-responsive transcription factor At1g16060; K09285 AP2-like factor, ANT lineage	NA	PS51032/19.256/AP2/ERF domain profile.	NA	2.4	1.14	1.98	2.12	1.14	0.44	0.45	1.36	0.38	0.51	0.18	0.34	0	0.25	0	0.09	0	0	0.02	0	0	0	0.04	0	0	0	0.06	0	0	0	0	0	0	0	0	0
Unigene16487_All	AP2-EREBP	AP2	gi|695015435|ref|XP_009394587.1|/1.24318e-37/PREDICTED: AP2-like ethylene-responsive transcription factor At1g16060 [Musa acuminata subsp. malaccensis]	gi|357501656|ref|XM_003621069.1|/6e-37/Medicago truncatula AP2-like ethylene-responsive transcription factor (MTR_7g009410) mRNA, complete cds	sp|Q6X5Y6|WRI1_ARATH/1e-34/Ethylene-responsive transcription factor WRI1 OS=Arabidopsis thaliana GN=WRI1 PE=2 SV=1	mus:103980023/2e-38/AP2-like ethylene-responsive transcription factor At1g16060; K09285 AP2-like factor, ANT lineage	NA	PTHR32467:SF5/1.4E-45/--	biological_process:GO:0006355//regulation of transcription, DNA-templated;cellular_component:GO:0005634//nucleus;molecular_function:GO:0003677//DNA binding;GO:0003700//sequence-specific DNA binding transcription factor activity;	0	0	0	0	0	0	0	1.1	0	0	0	0.38	0	0	0	0	0	0	0	0	0	0	0	0	0	0	0	0	0	0	0	0	0	0	0	0
Unigene7389_All	AP2-EREBP	AP2	gi|359488972|ref|XP_003633849.1|/4.3924e-100/PREDICTED: AP2-like ethylene-responsive transcription factor AIL5-like [Vitis vinifera]	gi|357501656|ref|XM_003621069.1|/9e-64/Medicago truncatula AP2-like ethylene-responsive transcription factor (MTR_7g009410) mRNA, complete cds	sp|Q6X5Y6|WRI1_ARATH/2e-56/Ethylene-responsive transcription factor WRI1 OS=Arabidopsis thaliana GN=WRI1 PE=2 SV=1	vvi:100254153/2e-101/AP2-like ethylene-responsive transcription factor At1g16060; K09285 AP2-like factor, ANT lineage	NA	PTHR32467/1.8E-23/--	NA	0.14	0	0.03	0	0	0	0	0	0	0	0	0	0.06	0	0	0	0.09	0.18	0	0	0	0	0	0	0	0	0	0	0	0.04	0	0	0	0.04	0	0
Unigene5333_All	AP2-EREBP	AP2	gi|255552862|ref|XP_002517474.1|/3.12481e-82/conserved hypothetical protein [Ricinus communis] &gt;gi|223543485|gb|EEF45016.1| conserved hypothetical protein [Ricinus communis]	gi|357501656|ref|XM_003621069.1|/3e-47/Medicago truncatula AP2-like ethylene-responsive transcription factor (MTR_7g009410) mRNA, complete cds	sp|Q6X5Y6|WRI1_ARATH/1e-53/Ethylene-responsive transcription factor WRI1 OS=Arabidopsis thaliana GN=WRI1 PE=2 SV=1	vvi:100254153/2e-84/AP2-like ethylene-responsive transcription factor At1g16060; K09285 AP2-like factor, ANT lineage	NA	PTHR32467/8.1E-76/--	biological_process:GO:0006351//transcription, DNA-templated;	0	1.01	0.63	0	0	0.12	0	0.29	0	0	0	0	0	0.1	0	0	0.03	0.3	0.11	0	0	0	0	0	0	0.14	0.08	0	0	0	0	0	0	0	0	0
bZIP
CL3725.Contig1_All	bZIP	bZIP_1,bZIP_2,bZIP_Maf	gi|720012449|ref|XP_010259867.1|/1.28002e-75/PREDICTED: basic leucine zipper 9-like isoform X2 [Nelumbo nucifera]	gi|225429827|ref|XM_002283023.1|/7e-21/PREDICTED: Vitis vinifera uncharacterized LOC100264680 (LOC100264680), mRNA	sp|Q9FUD3|BZIP9_ARATH/2e-35/Basic leucine zipper 9 OS=Arabidopsis thaliana GN=BZIP9 PE=1 SV=1	mdm:103455650/1e-10/G-box-binding factor 1-like; K09060 plant G-box-binding factor	NA	PF00170/2.0E-13/bZIP transcription factor	NA	4.06	6.96	11.58	8.89	4.07	4.37	1.46	6.42	5.72	13.41	3.61	6.71	2.74	12.26	7.45	12.6	16.4	17.31	1.72	1.39	12.07	23.18	17.27	10.21	4.54	6.41	1.25	0.16	0	0	3.96	6.72	0.41	0	0	2.77
CL3725.Contig3_All	bZIP	bZIP_1,bZIP_2,bZIP_Maf	gi|720012449|ref|XP_010259867.1|/8.27437e-81/PREDICTED: basic leucine zipper 9-like isoform X2 [Nelumbo nucifera]	gi|225429827|ref|XM_002283023.1|/7e-21/PREDICTED: Vitis vinifera uncharacterized LOC100264680 (LOC100264680), mRNA	sp|Q9FUD3|BZIP9_ARATH/4e-48/Basic leucine zipper 9 OS=Arabidopsis thaliana GN=BZIP9 PE=1 SV=1	mdm:103455650/1e-10/G-box-binding factor 1-like; K09060 plant G-box-binding factor	NA	PF12498/1.4E-5/Basic leucine-zipper C terminal	NA	28.99	17.81	60.24	28.47	28.59	16.21	15.08	53.19	24.13	43.48	28.59	17.66	33.73	75.86	59.33	74.31	63.01	69.32	13.99	17.85	101.44	119.67	100.81	86.08	39.47	59.19	5.68	6.71	9.93	36	60.05	51.12	2.06	0.92	1.42	19.32
CL3725.Contig2_All	bZIP	bZIP_1,bZIP_2,bZIP_Maf	gi|720012449|ref|XP_010259867.1|/1.10149e-70/PREDICTED: basic leucine zipper 9-like isoform X2 [Nelumbo nucifera]	gi|225429827|ref|XM_002283023.1|/6e-21/PREDICTED: Vitis vinifera uncharacterized LOC100264680 (LOC100264680), mRNA	sp|Q9FUD3|BZIP9_ARATH/6e-48/Basic leucine zipper 9 OS=Arabidopsis thaliana GN=BZIP9 PE=1 SV=1	cit:102615175/1e-09/G-box-binding factor 1-like; K09060 plant G-box-binding factor	NA	PF12498/1.3E-5/Basic leucine-zipper C terminal	NA	1.05	0.34	2.54	3.96	2.39	1.39	0.4	1.31	0.7	2.12	2.2	2.02	0.15	3.21	1.57	4.42	2.55	2.51	0.06	0.18	1.2	6.66	2.82	3.66	2.05	1.48	0	0.31	0.09	3.99	0.56	0.57	0	0	0	1.98
CL13706.Contig1_All	bZIP	bZIP_1,bZIP_2,bZIP_Maf	gi|225458350|ref|XP_002283244.1|/2.05813e-101/PREDICTED: G-box-binding factor 1 [Vitis vinifera] &gt;gi|302142457|emb|CBI19660.3| unnamed protein product [Vitis vinifera]	gi|359492119|ref|XM_002283208.2|/2e-70/PREDICTED: Vitis vinifera G-box-binding factor 1-like (LOC100250676), mRNA	sp|P42774|GBF1_ARATH/2e-48/G-box-binding factor 1 OS=Arabidopsis thaliana GN=GBF1 PE=2 SV=2	vvi:100250676/4e-102/G-box-binding factor 1; K09060 plant G-box-binding factor	NA	SM00338/1.8E-19/basic region leucin zipper	biological_process:GO:0010468//regulation of gene expression;GO:0031323//regulation of cellular metabolic process;GO:0006351//transcription, DNA-templated;cellular_component:GO:0044424//intracellular part;molecular_function:GO:0003677//DNA binding;	4.02	4.26	2.43	0	0	0	3.17	0	0	0.28	0.31	3.68	7.29	0	4.47	0	0	6.01	0.62	4.73	3.7	3.47	0	0.24	3.22	4.94	0	1.77	0	1.17	8.21	0.85	0	2.25	0.9	3.68
Unigene32280_All	bZIP	bZIP_1,bZIP_2,bZIP_Maf	gi|147845138|emb|CAN81625.1|/0/hypothetical protein VITISV_014255 [Vitis vinifera]	gi|225427090|ref|XM_002276589.1|/0.0/PREDICTED: Vitis vinifera transcription factor HBP-1a-like (LOC100243644), mRNA	sp|P23922|HBP1A_WHEAT/6e-84/Transcription factor HBP-1a OS=Triticum aestivum PE=2 SV=1	vvi:100243644/0.0/transcription factor HBP-1a; K09060 plant G-box-binding factor	NA	PS50217/13.334/Basic-leucine zipper (bZIP) domain profile.	biological_process:GO:0006355//regulation of transcription, DNA-templated;cellular_component:GO:0005634//nucleus;molecular_function:GO:0043565//sequence-specific DNA binding;GO:0003700//sequence-specific DNA binding transcription factor activity;	29.33	25.97	29.72	28.73	31.65	36.41	23.47	23.14	26.27	40.28	29.26	34.43	28.22	32.56	35.81	43.16	37.24	37.07	18.47	19.83	27.51	48.12	36.95	34.33	22.23	38.72	18.62	17.05	23.85	39.53	23.64	26.76	19.74	14.45	17.07	47.04
CL15124.Contig2_All	bZIP	bZIP_1,bZIP_2,bZIP_Maf	gi|359489695|ref|XP_002279966.2|/4.19603e-154/PREDICTED: common plant regulatory factor 1-like [Vitis vinifera] &gt;gi|297745388|emb|CBI40468.3| unnamed protein product [Vitis vinifera]	gi|344190175|gb|JF428135.1|/3e-39/Corylus heterophylla bZIP78 mRNA, complete cds	sp|Q99089|CPRF1_PETCR/6e-105/Common plant regulatory factor 1 OS=Petroselinum crispum GN=CPRF1 PE=2 SV=1	vvi:100248302/7e-155/common plant regulatory factor 1; K09060 plant G-box-binding factor	NA	PTHR22952:SF6/1.5E-80/--	biological_process:GO:0050896//response to stimulus;GO:0006351//transcription, DNA-templated;cellular_component:GO:0005737//cytoplasm;molecular_function:GO:0003677//DNA binding;	0	0	0.19	0	1.43	0.83	0	0	0	2.7	0	0.81	0	0.58	0.45	0.83	1.17	0.78	0	0	0.57	1.8	0.35	1.45	0	0.38	0	0	0	0.56	0	0	0	0.17	0	0.2
CL15124.Contig3_All	bZIP	bZIP_1,bZIP_2,bZIP_Maf	gi|359489695|ref|XP_002279966.2|/7.30865e-161/PREDICTED: common plant regulatory factor 1-like [Vitis vinifera] &gt;gi|297745388|emb|CBI40468.3| unnamed protein product [Vitis vinifera]	gi|344190175|gb|JF428135.1|/5e-54/Corylus heterophylla bZIP78 mRNA, complete cds	sp|Q99089|CPRF1_PETCR/6e-110/Common plant regulatory factor 1 OS=Petroselinum crispum GN=CPRF1 PE=2 SV=1	vvi:100248302/1e-161/common plant regulatory factor 1; K09060 plant G-box-binding factor	NA	PTHR22952/1.6E-88/--	biological_process:GO:0050896//response to stimulus;GO:0006351//transcription, DNA-templated;cellular_component:GO:0005737//cytoplasm;molecular_function:GO:0003677//DNA binding;	0.96	1.05	0.93	2.5	1.22	2.62	0.81	1.48	2.4	0.8	0.59	1.47	0.4	0.48	0.57	0.97	0.86	1.01	1.02	0	1.08	1.8	1.27	0.2	0	0.15	0.21	1.72	2.03	0.73	0.46	0.65	0.31	1.65	1.1	0.76
CL15124.Contig4_All	bZIP	bZIP_1,bZIP_2,bZIP_Maf	gi|359489695|ref|XP_002279966.2|/5.24383e-166/PREDICTED: common plant regulatory factor 1-like [Vitis vinifera] &gt;gi|297745388|emb|CBI40468.3| unnamed protein product [Vitis vinifera]	gi|344190175|gb|JF428135.1|/4e-54/Corylus heterophylla bZIP78 mRNA, complete cds	sp|Q99089|CPRF1_PETCR/4e-115/Common plant regulatory factor 1 OS=Petroselinum crispum GN=CPRF1 PE=2 SV=1	vvi:100248302/9e-167/common plant regulatory factor 1; K09060 plant G-box-binding factor	NA	PF00170/2.3E-19/bZIP transcription factor	biological_process:GO:0050896//response to stimulus;GO:0006351//transcription, DNA-templated;cellular_component:GO:0005737//cytoplasm;molecular_function:GO:0003677//DNA binding;	14.82	12.18	26.65	18.81	33.46	35.07	12.07	16.26	33.28	34.06	19.19	35.42	4.43	13.16	13.9	17.61	16.98	11.85	6.21	20.22	16.9	17.83	21.79	14.32	5.14	10.61	13.1	15.55	12.47	18.72	8.99	11.45	8.79	10.86	13.05	19.3
CL10416.Contig3_All	bZIP	bZIP_1,bZIP_2,bZIP_Maf	gi|225451342|ref|XP_002279520.1|/3.06642e-144/PREDICTED: light-inducible protein CPRF2-like [Vitis vinifera]	gi|359487857|ref|XM_002279484.2|/1e-149/PREDICTED: Vitis vinifera light-inducible protein CPRF2-like (LOC100255566), mRNA	sp|Q99090|CPRF2_PETCR/6e-126/Light-inducible protein CPRF2 OS=Petroselinum crispum GN=CPRF2 PE=2 SV=2	pda:103713486/4e-11/common plant regulatory factor 1-like; K09060 plant G-box-binding factor	NA	PTHR22952:SF90/9.8E-82/--	NA	1.58	1.28	3.7	2.36	2.02	7.39	3.09	6.63	7.17	5.32	6.69	9.51	1.04	2.17	2.11	3.85	3.78	3.83	0.46	0.58	2.88	3.32	4.16	2.78	3.5	3.24	0.87	0.36	1.14	0.8	3.6	1.55	0.71	1.25	1.72	1.18
CL10416.Contig5_All	bZIP	bZIP_1,bZIP_2,bZIP_Maf	gi|225451342|ref|XP_002279520.1|/3.09102e-144/PREDICTED: light-inducible protein CPRF2-like [Vitis vinifera]	gi|359487857|ref|XM_002279484.2|/1e-151/PREDICTED: Vitis vinifera light-inducible protein CPRF2-like (LOC100255566), mRNA	sp|Q99090|CPRF2_PETCR/6e-126/Light-inducible protein CPRF2 OS=Petroselinum crispum GN=CPRF2 PE=2 SV=2	pda:103713486/4e-11/common plant regulatory factor 1-like; K09060 plant G-box-binding factor	NA	PS00036/-/Basic-leucine zipper (bZIP) domain signature.	NA	1.87	1.1	2.74	2.58	1.81	6.17	1.01	1.65	4.14	0.79	2.3	1.81	0.24	2.2	1.64	5.18	2.69	1.41	0.14	0.42	0.22	1.02	1.88	1.14	2.89	2.03	0.66	0.9	0.78	0.87	0.08	0.92	0.18	1.11	0.19	0
CL14233.Contig1_All	bZIP	bZIP_1,bZIP_2,bZIP_Maf	gi|225427794|ref|XP_002269363.1|/0/PREDICTED: uncharacterized protein LOC100255631 [Vitis vinifera]	gi|359475078|ref|XM_002269327.2|/1e-140/PREDICTED: Vitis vinifera uncharacterized LOC100255631 (LOC100255631), mRNA	sp|Q69IL4|RF2A_ORYSJ/1e-36/Transcription factor RF2a OS=Oryza sativa subsp. japonica GN=RF2a PE=1 SV=1	egu:105061171/3e-09/transcription factor HBP-1a-like; K09060 plant G-box-binding factor	NA	PTHR13690/5.9E-90/--	NA	3.87	4.05	3.05	2.63	3.33	1.36	2.27	2.42	0.77	2.25	1.56	0.7	0.82	0.62	0.73	1.03	0.97	0.29	0.7	0.84	0.98	0.37	1.41	0.22	1.35	0.07	0.22	0.08	0	0.67	0.72	0.3	0.2	0.71	0.23	0.68
CL13706.Contig2_All	bZIP	bZIP_1,bZIP_2,bZIP_Maf	gi|225458350|ref|XP_002283244.1|/2.04606e-143/PREDICTED: G-box-binding factor 1 [Vitis vinifera] &gt;gi|302142457|emb|CBI19660.3| unnamed protein product [Vitis vinifera]	gi|359492119|ref|XM_002283208.2|/3e-70/PREDICTED: Vitis vinifera G-box-binding factor 1-like (LOC100250676), mRNA	sp|P42774|GBF1_ARATH/2e-84/G-box-binding factor 1 OS=Arabidopsis thaliana GN=GBF1 PE=2 SV=2	vvi:100250676/4e-144/G-box-binding factor 1; K09060 plant G-box-binding factor	NA	PTHR22952/1.6E-80/--	biological_process:GO:0010468//regulation of gene expression;GO:0031323//regulation of cellular metabolic process;GO:0006351//transcription, DNA-templated;cellular_component:GO:0044424//intracellular part;molecular_function:GO:0003677//DNA binding;	1.13	0.7	5.76	1.46	1.36	2.82	0.67	3.72	1.21	0.89	0	0	5.84	3.04	3.97	3.16	2.37	5.97	4.06	1.86	2.83	2.22	1.63	1.65	4.85	6.34	2.1	1.57	5.05	2.46	0	5.76	3.78	0	0.67	1.56
CL13706.Contig4_All	bZIP	bZIP_1,bZIP_2,bZIP_Maf	gi|225458350|ref|XP_002283244.1|/2.28158e-143/PREDICTED: G-box-binding factor 1 [Vitis vinifera] &gt;gi|302142457|emb|CBI19660.3| unnamed protein product [Vitis vinifera]	gi|359492119|ref|XM_002283208.2|/3e-70/PREDICTED: Vitis vinifera G-box-binding factor 1-like (LOC100250676), mRNA	sp|P42774|GBF1_ARATH/2e-84/G-box-binding factor 1 OS=Arabidopsis thaliana GN=GBF1 PE=2 SV=2	vvi:100250676/4e-144/G-box-binding factor 1; K09060 plant G-box-binding factor	NA	PTHR22952/1.6E-80/--	biological_process:GO:0010468//regulation of gene expression;GO:0031323//regulation of cellular metabolic process;GO:0006351//transcription, DNA-templated;cellular_component:GO:0044424//intracellular part;molecular_function:GO:0003677//DNA binding;	18.7	21.79	21.87	25.44	22.67	25.61	21.12	13.86	15.3	17.35	16.96	19.86	29.49	24.03	28.16	32.01	36.48	28.18	15.42	13.41	22.13	23.38	25.68	31.04	18.91	18.95	7.05	5.73	6.67	25.73	17.33	14.79	4.28	2.72	8.35	20.57
CL15124.Contig1_All	bZIP	bZIP_1,bZIP_2,bZIP_Maf	gi|359489695|ref|XP_002279966.2|/2.28353e-124/PREDICTED: common plant regulatory factor 1-like [Vitis vinifera] &gt;gi|297745388|emb|CBI40468.3| unnamed protein product [Vitis vinifera]	gi|344190175|gb|JF428135.1|/2e-39/Corylus heterophylla bZIP78 mRNA, complete cds	sp|Q99089|CPRF1_PETCR/7e-86/Common plant regulatory factor 1 OS=Petroselinum crispum GN=CPRF1 PE=2 SV=1	vvi:100248302/4e-125/common plant regulatory factor 1; K09060 plant G-box-binding factor	NA	PTHR22952:SF6/1.2E-77/--	biological_process:GO:0050896//response to stimulus;GO:0006351//transcription, DNA-templated;cellular_component:GO:0005737//cytoplasm;molecular_function:GO:0003677//DNA binding;	0	0	0	0	0	0	0	0	0	0	0	0	0	0	0	0	0	0	0	0	0	0	0	0	0	0	0	0	0	0	0	0	0	0	0	0
CL10416.Contig1_All	bZIP	bZIP_1,bZIP_2,bZIP_Maf	gi|225451342|ref|XP_002279520.1|/1.68769e-117/PREDICTED: light-inducible protein CPRF2-like [Vitis vinifera]	gi|359487857|ref|XM_002279484.2|/1e-143/PREDICTED: Vitis vinifera light-inducible protein CPRF2-like (LOC100255566), mRNA	sp|Q99090|CPRF2_PETCR/2e-104/Light-inducible protein CPRF2 OS=Petroselinum crispum GN=CPRF2 PE=2 SV=2	cam:101506390/5e-11/protein ABSCISIC ACID-INSENSITIVE 5; K14432 ABA responsive element binding factor	NA	PS50217/11.599/Basic-leucine zipper (bZIP) domain profile.	NA	0	0	0	0.08	0.2	0.1	1.55	4.6	5.77	2.52	3.82	6.8	0	0.1	0	0.09	0.26	0.33	0	0.12	0.17	1.64	2.55	2.36	0.13	0	0.64	0	0	0	1.74	0.38	0	0	0	1.62
Unigene1950_All	bZIP	bZIP_1,bZIP_2,bZIP_Maf	gi|357448019|ref|XP_003594285.1|/7.93112e-09/14 kDa proline-rich protein DC2.15 [Medicago truncatula] &gt;gi|355483333|gb|AES64536.1| Lipid transfer protein [Medicago truncatula]	gi|32994368|dbj|AK109159.1|/7e-43/Oryza sativa Japonica Group cDNA clone:002-155-G06, full insert sequence	sp|Q9SM50|HY5_SOLLC/6e-06/Transcription factor HY5 OS=Solanum lycopersicum GN=HY5 PE=2 SV=1	rcu:RCOM_0924540/1e-06/transcription factor hy5, putative; K16241 transcription factor HY5	NA	PS00036/-/Basic-leucine zipper (bZIP) domain signature.	NA	0.11	0.65	1.44	0.38	3.1	4.56	0.07	0.48	8.55	2.47	1.4	2.23	0	0	0	0	0	0.04	0.08	0.11	0	0	0	2.85	0	0	0	0	0	0	0	0.04	0	0	0	0.05
CL13706.Contig3_All	bZIP	bZIP_1,bZIP_2,bZIP_Maf	gi|225458350|ref|XP_002283244.1|/1.41572e-125/PREDICTED: G-box-binding factor 1 [Vitis vinifera] &gt;gi|302142457|emb|CBI19660.3| unnamed protein product [Vitis vinifera]	gi|359492119|ref|XM_002283208.2|/3e-70/PREDICTED: Vitis vinifera G-box-binding factor 1-like (LOC100250676), mRNA	sp|P42774|GBF1_ARATH/3e-67/G-box-binding factor 1 OS=Arabidopsis thaliana GN=GBF1 PE=2 SV=2	vvi:100250676/3e-126/G-box-binding factor 1; K09060 plant G-box-binding factor	NA	PTHR22952/7.3E-62/--	biological_process:GO:0050794//regulation of cellular process;GO:0019222//regulation of metabolic process;GO:0010467//gene expression;GO:0044237//cellular metabolic process;	0.65	0	0.52	0.86	0.71	8.95	0	0	0	2.95	3.14	3.6	0	0.79	0	0.37	1.18	0.82	0.5	0	2.12	4.39	2.34	1.3	0	2.74	0	0.23	0	3.63	0	0	0	0.54	0.74	3.85
CL6205.Contig1_All	bZIP	bZIP_1,bZIP_2,bZIP_Maf	gi|357448019|ref|XP_003594285.1|/3.41752e-10/14 kDa proline-rich protein DC2.15 [Medicago truncatula] &gt;gi|355483333|gb|AES64536.1| Lipid transfer protein [Medicago truncatula]	gi|32994368|dbj|AK109159.1|/1e-83/Oryza sativa Japonica Group cDNA clone:002-155-G06, full insert sequence	sp|P13983|EXTN_TOBAC/9e-09/Extensin OS=Nicotiana tabacum GN=HRGPNT3 PE=2 SV=1	ath:AT2G29210/5e-09/splicing factor PWI domain-containing protein; K13171 serine/arginine repetitive matrix protein 1	DR2133/9e-06/---	PS50217/9.565/Basic-leucine zipper (bZIP) domain profile.	NA	0	0	0	0	1.03	0.21	0	0	0	0	0	0.12	0	0	0	0	0	0	0	0	0	0.07	0	0	0	0	0	0	0	0	0	0	0	0	0	0
Unigene21741_All	bZIP	bZIP_1,bZIP_2,bZIP_Maf	gi|568829484|ref|XP_006469052.1|/5.20869e-112/PREDICTED: transcription factor RF2a-like [Citrus sinensis]	gi|359806838|ref|NM_001254639.1|/7e-71/Glycine max transcription factor bZIP58 (BZIP58), mRNA	sp|Q69IL4|RF2A_ORYSJ/8e-20/Transcription factor RF2a OS=Oryza sativa subsp. japonica GN=RF2a PE=1 SV=1	sot:102605180/3e-07/TGACG-sequence-specific DNA-binding protein TGA-2.1-like; K14431 transcription factor TGA	NA	PS00036/-/Basic-leucine zipper (bZIP) domain signature.	biological_process:GO:0006355//regulation of transcription, DNA-templated;molecular_function:GO:0043565//sequence-specific DNA binding;GO:0003700//sequence-specific DNA binding transcription factor activity;	3.57	1.04	5.66	2.72	6.81	0.35	2.17	1.25	0.43	4.94	0.06	0	0	0	0	0	0	0	0.02	0	0	0.09	0	0	0.17	0	0.03	0.25	0.04	0	0	0	0	0	0	0.1
CL10416.Contig4_All	bZIP	bZIP_1,bZIP_2,bZIP_Maf	gi|225451342|ref|XP_002279520.1|/9.134e-141/PREDICTED: light-inducible protein CPRF2-like [Vitis vinifera]	gi|359487857|ref|XM_002279484.2|/1e-145/PREDICTED: Vitis vinifera light-inducible protein CPRF2-like (LOC100255566), mRNA	sp|Q99090|CPRF2_PETCR/2e-122/Light-inducible protein CPRF2 OS=Petroselinum crispum GN=CPRF2 PE=2 SV=2	pda:103713486/2e-10/common plant regulatory factor 1-like; K09060 plant G-box-binding factor	NA	PTHR22952:SF90/1.5E-80/--	NA	3.97	2.92	5.58	4.57	5.75	11.1	4.17	5.33	5.03	3.83	6.01	5.11	1.68	4.98	2.88	4.21	4.47	6.83	1.1	0.47	1.51	1.75	3.03	2.88	3.23	5.61	1.11	1.41	1	2.08	1.49	2.87	0.49	1.21	0.86	0.21
LEAFY
Unigene34853_All	LFY	FLO_LFY	gi|386277647|gb|AFJ04412.1|/3.85962e-167/leafy-like protein [Castanea henryi]	gi|354683063|gb|JN087002.1|/5e-93/Passiflora edulis LEAFY mRNA, partial cds	sp|P23915|FLO_ANTMA/2e-162/Floricaula protein OS=Antirrhinum majus GN=FLO PE=2 SV=1	NA	NA	PF01698/8.4E-184/Floricaula / Leafy protein	NA	0	0	0	0.03	0	0	0	0	0.13	0	0	0	0	0	0	0	0	0	0	0	0	0	0	0	0	0	0	0	0	0	0	0	0	0	0.05	0
FUSCA(FUS)
Unigene25640_All	ABI3VP1	B3	gi|590647767|ref|XP_007031991.1|/9.00315e-71/AP2/B3-like transcriptional factor family protein isoform 1 [Theobroma cacao] &gt;gi|508711020|gb|EOY02917.1| AP2/B3-like transcriptional factor family protein isoform 1 [Theobroma cacao]	gi|225451576|ref|XM_002275453.1|/1e-09/PREDICTED: Vitis vinifera B3 domain-containing transcription factor FUS3-like (LOC100244687), mRNA	sp|Q9LW31|FUS3_ARATH/5e-63/B3 domain-containing transcription factor FUS3 OS=Arabidopsis thaliana GN=FUS3 PE=2 SV=2	brp:103871324/4e-11/AP2/ERF and B3 domain-containing transcription factor At1g50680-like; K09287 RAV-like factor	NA	PTHR31140/4.6E-40/--		0	0	0.22	0.08	0	0	0	0	0	0.04	0	0	0	0.09	0.32	9.56	0.56	0.63	3.59	1.97	0.14	2.11	6.7	5.03	3.31	46.23	34.73	25.88	49.04	1.21	5.63	46.38	54.98	13.69	63.48	2.49
ABSCISIC ACID-INSENSITIVE
CL22315.Contig10_All	bZIP	bZIP_1,bZIP_2,bZIP_Maf	gi|720098363|ref|XP_010247608.1|/4.4859e-46/PREDICTED: ABSCISIC ACID-INSENSITIVE 5-like protein 2 isoform X2 [Nelumbo nucifera]	gi|459021234|gb|KC215406.1|/2e-46/Camellia sinensis bZIP transcription factor bZIP7 mRNA, complete cds	sp|Q9LES3|AI5L2_ARATH/5e-42/ABSCISIC ACID-INSENSITIVE 5-like protein 2 OS=Arabidopsis thaliana GN=DPBF3 PE=1 SV=1	sot:102600966/3e-48/ABSCISIC ACID-INSENSITIVE 5-like protein 2-like; K14432 ABA responsive element binding factor	NA	PTHR22952:SF49/8.3E-40/--	NA	0.22	0.63	0.23	0.59	0.48	0.37	0.36	0.09	0.14	0.37	0	0	0.39	0.13	0.05	0.23	0.5	0.3	0.46	0.22	0.05	0.43	0.63	0.22	0.29	0.21	0.34	0.35	0.15	0	0.28	0.37	0.32	0.13	0.16	0.04
CL11373.Contig4_All	bZIP	bZIP_1,bZIP_2,bZIP_Maf	gi|11994451|dbj|BAB02453.1|/7.36212e-22/abscisic acid responsive elements-binding factor [Arabidopsis thaliana]	gi|359475188|ref|XM_003631566.1|/3e-44/PREDICTED: Vitis vinifera ABSCISIC ACID-INSENSITIVE 5-like protein 6-like, transcript variant 3 (LOC100243434), mRNA	sp|Q9M7Q2|AI5L7_ARATH/4e-21/ABSCISIC ACID-INSENSITIVE 5-like protein 7 OS=Arabidopsis thaliana GN=ABF4 PE=1 SV=1	fve:101291997/7e-22/bZIP transcription factor TRAB1; K14432 ABA responsive element binding factor	NA	PF00170/2.9E-13/bZIP transcription factor	NA	0	0	0.86	0	0	0.52	0	1.51	0	0	0	0	0	0	0	0	0	0.8	0	0	0	0	0	0	0	0.58	0	0	0	3.15	1.9	0	0	0	0	0
CL6955.Contig3_All	bZIP	bZIP_1,bZIP_2,bZIP_Maf	gi|459021879|gb|AGG39700.1|/2.18957e-165/bZIP transcription factor bZIP8 [Camellia sinensis]	gi|526117931|ref|NM_001281221.1|/1e-63/Vitis vinifera ripening-related bZIP protein-like (GRIP55), mRNA	sp|Q9M7Q4|AI5L5_ARATH/6e-122/ABSCISIC ACID-INSENSITIVE 5-like protein 5 OS=Arabidopsis thaliana GN=ABF2 PE=1 SV=1	vvi:100232889/3e-164/GRIP55; ripening-related bZIP protein-like; K14432 ABA responsive element binding factor	NA	PTHR22952:SF103/8.0E-137/--	NA	6.12	12.17	10.8	8.62	11.78	19.12	3.27	4.35	1.85	0.84	2.49	2.8	4.46	5.58	3.85	3.97	9.91	13.5	1.02	1.32	0	0.38	0.67	2.15	2.77	1.33	0.77	0	0	2.94	0.59	0.24	0	0.09	0	0.29
CL6955.Contig4_All	bZIP	bZIP_1,bZIP_2,bZIP_Maf	gi|459021879|gb|AGG39700.1|/2.58288e-165/bZIP transcription factor bZIP8 [Camellia sinensis]	gi|526117931|ref|NM_001281221.1|/1e-66/Vitis vinifera ripening-related bZIP protein-like (GRIP55), mRNA	sp|Q9M7Q4|AI5L5_ARATH/7e-122/ABSCISIC ACID-INSENSITIVE 5-like protein 5 OS=Arabidopsis thaliana GN=ABF2 PE=1 SV=1	vvi:100232889/3e-164/GRIP55; ripening-related bZIP protein-like; K14432 ABA responsive element binding factor	NA	PTHR22952/8.5E-137/--	NA	5.22	10.41	11.84	8.78	9.93	21.77	16.13	16.76	13.91	15.65	20.65	30.34	4.92	7.05	4.24	4.47	11.76	16.84	4.86	12.68	7.74	8.58	19.76	24.92	3.46	1.75	0.34	0.06	0	3.57	4.94	1.92	0.5	0	0	5.83
CL6288.Contig2_All	bZIP	bZIP_1,bZIP_2,bZIP_Maf	gi|595811889|ref|XP_007203311.1|/2.05442e-128/hypothetical protein PRUPE_ppa019833mg [Prunus persica] &gt;gi|462398842|gb|EMJ04510.1| hypothetical protein PRUPE_ppa019833mg [Prunus persica]	gi|359482001|ref|XM_002276747.2|/1e-35/PREDICTED: Vitis vinifera protein ABSCISIC ACID-INSENSITIVE 5-like (LOC100247734), mRNA	sp|Q9SJN0|ABI5_ARATH/3e-92/Protein ABSCISIC ACID-INSENSITIVE 5 OS=Arabidopsis thaliana GN=ABI5 PE=1 SV=1	csv:101209887/5e-126/protein ABSCISIC ACID-INSENSITIVE 5; K14432 ABA responsive element binding factor	NA	PTHR22952:SF85/1.9E-105/--	NA	0.45	1.03	0.45	1.75	0.81	0.17	0.4	0.85	0.22	1.41	1.76	0	0.21	0.24	0.04	1.68	0.17	1.98	3.69	0.83	0.75	0.72	1.79	1.01	1.07	4.43	6.06	7.82	7.3	22.66	1.96	6.98	13.67	13.16	7.4	17.1
CL10416.Contig1_All	bZIP	bZIP_1,bZIP_2,bZIP_Maf	gi|225451342|ref|XP_002279520.1|/1.68769e-117/PREDICTED: light-inducible protein CPRF2-like [Vitis vinifera]	gi|359487857|ref|XM_002279484.2|/1e-143/PREDICTED: Vitis vinifera light-inducible protein CPRF2-like (LOC100255566), mRNA	sp|Q99090|CPRF2_PETCR/2e-104/Light-inducible protein CPRF2 OS=Petroselinum crispum GN=CPRF2 PE=2 SV=2	cam:101506390/5e-11/protein ABSCISIC ACID-INSENSITIVE 5; K14432 ABA responsive element binding factor	NA			0	0	0	0.08	0.2	0.1	1.55	4.6	5.77	2.52	3.82	6.8	0	0.1	0	0.09	0.26	0.33	0	0.12	0.17	1.64	2.55	2.36	0.13	0	0.64	0	0	0	1.74	0.38	0	0	0	1.62
TRANSPARENT
Unigene37218_All	C2H2	zf-C2H2	gi|255544820|ref|XP_002513471.1|/6.10613e-144/TRANSPARENT TESTA 1 protein, putative [Ricinus communis] &gt;gi|223547379|gb|EEF48874.1| TRANSPARENT TESTA 1 protein, putative [Ricinus communis]	gi|225435485|ref|XM_002282914.1|/1e-175/PREDICTED: Vitis vinifera protein TRANSPARENT TESTA 1-like (LOC100245035), mRNA	sp|Q8VWG3|TT1_ARATH/3e-84/Protein TRANSPARENT TESTA 1 OS=Arabidopsis thaliana GN=TT1 PE=2 SV=1	egr:104424130/2e-16/uncharacterized LOC104424130; K12309 beta-galactosidase [EC:3.2.1.23]	NA	PF13894/0.0011/C2H2-type zinc finger	cellular_component:GO:0005622//intracellular;molecular_function:GO:0008270//zinc ion binding;GO:0003676//nucleic acid binding;	0.51	0.05	0.24	0.15	0	0.1	0.5	0.23	0.04	0.56	0.49	0.29	0.05	0.26	0	0.09	0.04	0	0	0	0.37	0.16	0.12	0.16	0.41	0.08	0	0.04	0	0	1.01	0.15	0	0	0	0
Unigene36357_All	C2H2	zf-C2H2	gi|225441744|ref|XP_002277537.1|/3.18069e-147/PREDICTED: protein TRANSPARENT TESTA 1 [Vitis vinifera]	gi|225441743|ref|XM_002277501.1|/1e-161/PREDICTED: Vitis vinifera protein TRANSPARENT TESTA 1-like (LOC100255592), mRNA	sp|Q8VWG3|TT1_ARATH/7e-83/Protein TRANSPARENT TESTA 1 OS=Arabidopsis thaliana GN=TT1 PE=2 SV=1	egr:104424130/9e-18/uncharacterized LOC104424130; K12309 beta-galactosidase [EC:3.2.1.23]	NA	PS50157/10.263/Zinc finger C2H2 type domain profile.	NA	2.52	0.24	2.53	1.09	1.11	1.3	0.29	0.82	0.23	2.22	1.37	0.94	0.18	0.2	0.14	0.15	0.22	0.49	0.21	0.04	0.39	0.56	0.26	0.38	0.24	0.39	0.03	1	0.7	2.17	0	0	0.25	0.58	0.7	1.16
CL21216.Contig1_All	C2H2	zf-C2H2	gi|225464978|ref|XP_002277045.1|/3.12632e-117/PREDICTED: protein TRANSPARENT TESTA 1 [Vitis vinifera] &gt;gi|147767982|emb|CAN64917.1| hypothetical protein VITISV_027337 [Vitis vinifera]	gi|225464977|ref|XM_002277009.1|/1e-149/PREDICTED: Vitis vinifera protein TRANSPARENT TESTA 1-like (LOC100265548), mRNA	sp|Q8VWG3|TT1_ARATH/4e-79/Protein TRANSPARENT TESTA 1 OS=Arabidopsis thaliana GN=TT1 PE=2 SV=1	egr:104424130/2e-17/uncharacterized LOC104424130; K12309 beta-galactosidase [EC:3.2.1.23]	NA	PS50157/10.783/Zinc finger C2H2 type domain profile.	cellular_component:GO:0005634//nucleus;molecular_function:GO:0008270//zinc ion binding;GO:0003676//nucleic acid binding;	2.7	0.27	1.57	1.93	1	0.88	0.89	1.37	1.29	1.34	0.7	0.73	0.16	0	0	0.08	0	3.56	1.89	0	0.18	0.09	1.15	2.4	0.08	0.09	0.34	1.37	7.3	12.89	1.79	0	2.78	8.74	16.48	22.19
Unigene40626_All	C2H2	zf-C2H2	gi|297737858|emb|CBI27059.3|/3.08579e-109/unnamed protein product [Vitis vinifera]	gi|225423900|ref|XM_002278751.1|/6e-92/PREDICTED: Vitis vinifera protein TRANSPARENT TESTA 1-like (LOC100252639), mRNA	sp|Q8VWG3|TT1_ARATH/3e-79/Protein TRANSPARENT TESTA 1 OS=Arabidopsis thaliana GN=TT1 PE=2 SV=1	vvi:100251499/2e-19/beta-galactosidase 17; K12309 beta-galactosidase [EC:3.2.1.23]	NA	PS50157/10.346/Zinc finger C2H2 type domain profile.	NA	0	0	0	0	0	0	0	0	0	0	0	0	0	0.53	0	0.13	0	0	0	0	0	0	0	0	0.06	0.29	0	0	0	0	0.33	0	0	0	0	0
CL21216.Contig2_All	C2H2	zf-C2H2	gi|225464978|ref|XP_002277045.1|/8.99617e-141/PREDICTED: protein TRANSPARENT TESTA 1 [Vitis vinifera] &gt;gi|147767982|emb|CAN64917.1| hypothetical protein VITISV_027337 [Vitis vinifera]	gi|225464977|ref|XM_002277009.1|/1e-149/PREDICTED: Vitis vinifera protein TRANSPARENT TESTA 1-like (LOC100265548), mRNA	sp|Q8VWG3|TT1_ARATH/2e-80/Protein TRANSPARENT TESTA 1 OS=Arabidopsis thaliana GN=TT1 PE=2 SV=1	egr:104424130/2e-17/uncharacterized LOC104424130; K12309 beta-galactosidase [EC:3.2.1.23]	NA	SM00355/0.33/zinc finger	cellular_component:GO:0005634//nucleus;molecular_function:GO:0008270//zinc ion binding;GO:0003676//nucleic acid binding;	5.31	2.93	3.41	7.24	1.99	1.44	2.16	2.79	4.01	1.46	1.37	1.04	0.48	0.27	0	0.83	0.49	3.24	3.67	0.04	0.09	0.62	0.83	2.55	0.4	0	0.14	8.05	13.01	27.06	0.69	0.21	3.33	11.46	14.01	26.21
MYB
Unigene19548_All	MYB	Myb_DNA-binding	gi|567859110|ref|XP_006422238.1|/2.47644e-62/hypothetical protein CICLE_v10005102mg [Citrus clementina] &gt;gi|557524111|gb|ESR35478.1| hypothetical protein CICLE_v10005102mg [Citrus clementina]	gi|359494664|ref|XM_002265937.2|/3e-45/PREDICTED: Vitis vinifera myb-related protein 308-like (LOC100246160), mRNA	sp|P20024|MYB1_MAIZE/7e-56/Myb-related protein Zm1 OS=Zea mays PE=2 SV=1	cit:102623156/7e-63/myb-related protein Zm1-like; K09422 myb proto-oncogene protein, plant	ECU11g1690/9e-24/---	PF00249/3.4E-14/Myb-like DNA-binding domain	molecular_function:GO:0003677//DNA binding;GO:0003682//chromatin binding;	2.16	0	0.16	0.37	0.18	4.58	0	0	0	0.4	0.17	1.6	0	0	0	0	0	0	0	0	0	0	0	0	0	0	0	0	0	0	0	0	0	0	0	0
Unigene29451_All	MYB	Myb_DNA-binding	gi|220979400|gb|ACL97979.1|/5.88069e-71/R2R3 MYB transcription factor splice variant 1 [Vitis vinifera]	gi|349721572|emb|FQ382023.1|/2e-39/Vitis vinifera clone SS0ABG74YO15	sp|Q9FE25|MYB75_ARATH/3e-56/Transcription factor MYB75 OS=Arabidopsis thaliana GN=MYB75 PE=1 SV=1	vvi:100243253/5e-72/MYBA6; R2R3 MYB transcription factor; K09422 myb proto-oncogene protein, plant	ECU11g1690/2e-19/---	PS51294/20.492/Myb-type HTH DNA-binding domain profile.	NA	1.39	0.13	0.79	1.87	0.14	0	0.76	0	0.91	0	0	0	0	0	0	0	0	0	0	0	0	0	0	0	0	0	0	0	0	0	0	0	0	0	0	0
Unigene132628_All	MYB	Myb_DNA-binding	gi|719985376|ref|XP_010251366.1|/9.4434e-09/PREDICTED: transcription factor MYB98-like [Nelumbo nucifera]	NA	sp|Q9S7L2|MYB98_ARATH/2e-06/Transcription factor MYB98 OS=Arabidopsis thaliana GN=MYB98 PE=2 SV=1	pda:103723537/5e-08/transcription factor MYB12-like; K09422 myb proto-oncogene protein, plant	NA	PS51294/16.156/Myb-type HTH DNA-binding domain profile.	NA	0.41	0	0.34	3.08	0	0	0	0.74	0	3.13	0	0	0	0	0.55	0	0	0	0.96	0	1.8	0	1.55	0	0	0.45	0	0	0	0	0	0	0	0	0	0
Unigene43147_All	MYB	Myb_DNA-binding	gi|359300580|gb|AEV21970.1|/2.78511e-19/R2R3 MYB transcription factor [Vaccinium corymbosum]	gi|330316251|gb|HQ880576.1|/1e-15/Diospyros kaki MYB transcription factor PA1 mRNA, complete cds	sp|O22264|MYB12_ARATH/1e-13/Transcription factor MYB12 OS=Arabidopsis thaliana GN=MYB12 PE=2 SV=1	sot:102596297/2e-19/transcription factor MYB3-like; K09422 myb proto-oncogene protein, plant	ECU11g1690/5e-07/---	PTHR10641/1.6E-20/--	NA	1.68	6.42	4.78	11.06	9.81	7.07	2.05	1.7	2.19	14.22	5.38	9.37	0.23	0	1.61	0.75	2.04	0.75	0.63	0.24	4.07	5.24	2.18	1.45	0.41	3.34	0	0.33	0	0.41	1.39	1.35	0.09	0.16	0	0.1
Unigene141068_All	MYB	Myb_DNA-binding	gi|694320231|ref|XP_009350479.1|/1.44998e-33/PREDICTED: myb-related protein 308-like [Pyrus x bretschneideri]	gi|225447684|ref|XM_002272525.1|/8e-30/PREDICTED: Vitis vinifera uncharacterized LOC100249492 (LOC100249492), mRNA	sp|Q8GWP0|MYB39_ARATH/3e-22/Transcription factor MYB39 OS=Arabidopsis thaliana GN=MYB39 PE=2 SV=1	pxb:103942001/2e-34/myb-related protein 308-like; K09422 myb proto-oncogene protein, plant	ECU11g1690/3e-10/---	PF00249/2.0E-10/Myb-like DNA-binding domain	biological_process:GO:0080091//regulation of raffinose metabolic process;GO:0042335//cuticle development;GO:0010200//response to chitin;GO:0016049//cell growth;GO:0009737//response to abscisic acid;molecular_function:GO:0003677//DNA binding;GO:0003682//chromatin binding;	0	0	0	0.51	0	0	0	0	0	0	0	0	0	0	0	0	0	0	0	0	0	0	0	0	0	0	0	0	0	0	0	0	0	0	0	0
Unigene74941_All	MYB	Myb_DNA-binding	gi|296088542|emb|CBI37533.3|/8.4108e-48/unnamed protein product [Vitis vinifera]	gi|225431452|ref|XM_002274170.1|/6e-32/PREDICTED: Vitis vinifera transcriptional activator Myb-like (LOC100242035), mRNA	sp|Q9FDW1|MYB44_ARATH/2e-28/Transcription factor MYB44 OS=Arabidopsis thaliana GN=MYB44 PE=2 SV=1	vvi:100242035/2e-48/transcription factor MYB44; K09422 myb proto-oncogene protein, plant	ECU11g1690/5e-26/---	PS51294/18.031/Myb-type HTH DNA-binding domain profile.	NA	0.44	0.13	0.18	1.06	0.2	0	0.69	0.2	0.13	0.11	0	0.18	0	0	0	0	0	0	0	0	0	0	0	0	0	0	0	0	0	0	0	0	0	0	0	0
Unigene36281_All	MYB	Myb_DNA-binding	gi|702274804|ref|XP_010044170.1|/5.69462e-84/PREDICTED: transcription repressor MYB4-like [Eucalyptus grandis] &gt;gi|629121717|gb|KCW86207.1| hypothetical protein EUGRSUZ_B02896 [Eucalyptus grandis]	gi|359488126|ref|XM_002273292.2|/2e-85/PREDICTED: Vitis vinifera transcription repressor MYB4-like (LOC100251783), mRNA	sp|Q38851|MYB6_ARATH/4e-63/Transcription repressor MYB6 OS=Arabidopsis thaliana GN=MYB6 PE=1 SV=1	egr:104433192/1e-84/transcription repressor MYB4-like; K09422 myb proto-oncogene protein, plant	ECU11g1690/1e-22/---	PS51294/26.011/Myb-type HTH DNA-binding domain profile.	NA	21.65	14.01	18.83	17.83	15.19	40.72	28.96	41.26	44.11	18.12	38.95	40.79	63.68	4.24	12.71	6.17	16.03	73.61	59.9	125.74	10.36	6.53	17.48	25.76	0.87	0.24	0	0.21	0.05	0.11	3.14	0.04	0	0.05	0	0
Unigene18576_All	MYB	Myb_DNA-binding	gi|590599994|ref|XP_007019337.1|/1.227e-98/Myb domain protein 52 [Theobroma cacao] &gt;gi|508724665|gb|EOY16562.1| Myb domain protein 52 [Theobroma cacao]	gi|359492778|ref|XM_002278596.2|/3e-75/PREDICTED: Vitis vinifera transcriptional activator Myb-like (LOC100253993), mRNA	sp|Q9FDW1|MYB44_ARATH/5e-31/Transcription factor MYB44 OS=Arabidopsis thaliana GN=MYB44 PE=2 SV=1	tcc:TCM_035359/2e-99/Myb domain protein 52; K09422 myb proto-oncogene protein, plant	ECU11g1690/5e-25/---	PF13921/2.3E-18/Myb-like DNA-binding domain	NA	0.97	0.54	0.71	0.62	0.49	0.23	0.1	0.71	0.86	0.05	0	0.23	0	0.1	0	0.49	1.65	4.11	0	0	0	0.39	1.66	2.03	0	0	0	0	0	0	0	0	0	0	0	0
Unigene78466_All	MYB	Myb_DNA-binding	gi|720015306|ref|XP_010260795.1|/5.31954e-79/PREDICTED: myb-related protein Pp2-like [Nelumbo nucifera]	gi|225424970|ref|XM_002265542.1|/1e-124/PREDICTED: Vitis vinifera uncharacterized LOC100258147 (LOC100258147), mRNA	sp|Q8LPH6|MYB86_ARATH/5e-58/Transcription factor MYB86 OS=Arabidopsis thaliana GN=MYB86 PE=2 SV=1	vvi:100258147/4e-78/myb-related protein 308; K09422 myb proto-oncogene protein, plant	ECU11g1690/3e-24/---	PS51294/17.535/Myb-type HTH DNA-binding domain profile.	molecular_function:GO:0003677//DNA binding;GO:0003682//chromatin binding;	0	0	0	0	0	0	0	0	0	0	0	0	0	0	0	0	0	0	0	0	0	0	0	0	0	0	0	0	0	0	0	0	0.14	0.12	0	0
Unigene25046_All	MYB	Myb_DNA-binding	gi|566168533|ref|XP_006382251.1|/2.16002e-142/myb family transcription factor family protein [Populus trichocarpa] &gt;gi|550337603|gb|ERP60048.1| myb family transcription factor family protein [Populus trichocarpa]	gi|225450422|ref|XM_002276055.1|/1e-115/PREDICTED: Vitis vinifera uncharacterized LOC100240910 (LOC100240910), mRNA	sp|Q8LPH6|MYB86_ARATH/4e-69/Transcription factor MYB86 OS=Arabidopsis thaliana GN=MYB86 PE=2 SV=1	pop:POPTR_0005s00340g/4e-143/myb family transcription factor family protein; K09422 myb proto-oncogene protein, plant	ECU11g1690/1e-24/---	PS51294/24.596/Myb-type HTH DNA-binding domain profile.	NA	2.37	1.26	3.74	3.12	2.23	0.68	1.59	2.07	0.88	3.06	0.11	0.21	75.37	90.99	75.81	57.79	92.73	82.92	107.1	239.27	108.04	59.37	67.71	70.63	37.43	38.79	5.9	0.33	0.06	0.35	49	25.45	1.07	0.2	0.07	0.04
Unigene42489_All	MYB	Myb_DNA-binding	gi|590651289|ref|XP_007032859.1|/3.33589e-73/Myb domain protein 121 [Theobroma cacao] &gt;gi|508711888|gb|EOY03785.1| Myb domain protein 121 [Theobroma cacao]	gi|470140655|ref|XM_004306007.1|/9e-47/PREDICTED: Fragaria vesca subsp. vesca transcription factor WER-like (LOC101292735), mRNA	sp|Q9LX82|MYB48_ARATH/7e-43/Transcription factor MYB48 OS=Arabidopsis thaliana GN=MYB48 PE=2 SV=1	tcc:TCM_018971/6e-74/Myb domain protein 121; K09422 myb proto-oncogene protein, plant	ECU11g1690/5e-25/---	PS51294/24.259/Myb-type HTH DNA-binding domain profile.	molecular_function:GO:0005488//binding;	0.08	0	0	0.07	0	0	0	0	0	0.24	0	0	0	0	0	0	0	0	0	0	0.08	0	0	0.15	0	0	0	0	0	0	0	0	0	0	0	0
Unigene156_All	MYB	Myb_DNA-binding	gi|696739780|gb|AIT52212.1|/1.44599e-101/MYB family protein [Jatropha curcas]	gi|470131372|ref|XM_004301522.1|/2e-65/PREDICTED: Fragaria vesca subsp. vesca transcription factor MYB44-like (LOC101309742), mRNA	sp|Q9FDW1|MYB44_ARATH/1e-30/Transcription factor MYB44 OS=Arabidopsis thaliana GN=MYB44 PE=2 SV=1	jcu:105632562/3e-102/myb-related protein 330; K09422 myb proto-oncogene protein, plant	ECU11g1690/1e-24/---	SM00717/1.7E-14/SANT SWI3, ADA2, N-CoR and TFIIIB'' DNA-binding domains	NA	1.03	0.32	0.55	0.15	0.05	0	0.64	0.1	0	0	0.02	0	2.98	3.24	4.5	2.63	0.7	1.31	1.67	1.96	5.6	1.81	0.63	0.59	8.45	19.21	7.3	6.75	3.74	0.06	19.49	14.94	10.27	4.91	1.3	0
Unigene544_All	MYB	Myb_DNA-binding	gi|225452873|ref|XP_002283843.1|/5.40717e-158/PREDICTED: uncharacterized protein LOC100245564 [Vitis vinifera]	gi|224925915|gb|FJ487606.1|/1e-101/Thalictrum thalictroides MYB transcription factor ML2 (MYBML2) mRNA, complete cds	sp|Q8GWP0|MYB39_ARATH/1e-57/Transcription factor MYB39 OS=Arabidopsis thaliana GN=MYB39 PE=2 SV=1	vvi:100245564/9e-159/myb-related protein 306-like; K09422 myb proto-oncogene protein, plant	ECU11g1690/5e-26/---	PTHR10641/1.1E-113/--	biological_process:GO:1901700//response to oxygen-containing compound;GO:0000902//cell morphogenesis;GO:0009725//response to hormone;molecular_function:GO:0005488//binding;	2.87	1.05	0.66	0.18	0.03	0.12	2.16	2.52	0.97	1.02	0.03	0.15	70.45	7.23	10.88	5.23	7.95	39.64	49.39	76.63	7.63	3.73	6.43	9.63	2.29	1.05	0	0.11	0	0	4.59	0.34	0.04	0	0	0
Unigene40432_All	MYB	Myb_DNA-binding	gi|590625215|ref|XP_007025822.1|/4.4122e-146/MYB-like 102 [Theobroma cacao] &gt;gi|508781188|gb|EOY28444.1| MYB-like 102 [Theobroma cacao]	gi|302398944|gb|HM122628.1|/2e-80/Malus x domestica MYB domain class transcription factor (MYB36) mRNA, complete cds	sp|Q8GWP0|MYB39_ARATH/4e-60/Transcription factor MYB39 OS=Arabidopsis thaliana GN=MYB39 PE=2 SV=1	tcc:TCM_030009/8e-147/MYB-like 102; K09422 myb proto-oncogene protein, plant	ECU11g1690/7e-26/---	PTHR10641/2.7E-140/--	NA	0.41	0.15	0.69	2	2.25	1.42	0.04	0.44	1.33	0.5	0.03	0.65	0	0	0	0	0	0	0	0	0	0	0	0.21	0	0	0	0	0	0.15	0	0	0	0	0	0.42
Unigene17131_All	MYB	Myb_DNA-binding	gi|383290953|gb|AFH03054.1|/1.05952e-110/R2R3-MYB transcription factor MYB2 [Epimedium sagittatum]	gi|225437751|ref|XM_002280991.1|/2e-95/PREDICTED: Vitis vinifera uncharacterized LOC100247039 (LOC100247039), mRNA	sp|Q8LPH6|MYB86_ARATH/5e-70/Transcription factor MYB86 OS=Arabidopsis thaliana GN=MYB86 PE=2 SV=1	vvi:100247039/1e-108/transcription factor MYB86; K09422 myb proto-oncogene protein, plant	ECU11g1690/6e-25/---	PTHR10641:SF465/4.7E-120/--	NA	16.24	10.25	7.67	4.45	3.43	1.88	13.26	13.89	6.42	6.12	0.58	1.56	9.5	50.94	33.55	31.72	41.99	4.31	7.68	5.26	34.17	43.3	60.82	53.66	18.83	14.15	8.5	0.04	0	0.19	5.63	20.54	4.57	0	0.04	0
Unigene36381_All	MYB	Myb_DNA-binding	gi|566202247|ref|XP_006374997.1|/7.02226e-85/hypothetical protein POPTR_0014s03440g [Populus trichocarpa] &gt;gi|550323311|gb|ERP52794.1| hypothetical protein POPTR_0014s03440g [Populus trichocarpa]	gi|225458514|ref|XM_002284201.1|/7e-39/PREDICTED: Vitis vinifera transcriptional activator Myb-like (LOC100250670), mRNA	sp|Q9FDW1|MYB44_ARATH/1e-44/Transcription factor MYB44 OS=Arabidopsis thaliana GN=MYB44 PE=2 SV=1	vvi:100267575/6e-48/transcription factor MYB44; K09422 myb proto-oncogene protein, plant	ECU11g1690/8e-27/---	PTHR10641/5.1E-78/--	NA	11.39	34.22	7.95	7.89	7.52	2.76	7.92	10.5	16.65	14.27	3.05	2.58	3.51	0.21	0.06	1.99	0.47	0.2	1.81	0.5	2.87	4.57	0.98	1.12	2.06	0.98	0.13	1.27	1.72	0	2.02	1.26	0.52	0.83	1.3	0
Unigene80128_All	MYB	Myb_DNA-binding	gi|225427159|ref|XP_002277571.1|/1.76173e-51/PREDICTED: transcription factor MYB39 [Vitis vinifera]	gi|225427158|ref|XM_002277535.1|/9e-25/PREDICTED: Vitis vinifera transcription factor MYB39-like (LOC100243804), mRNA	sp|Q8GWP0|MYB39_ARATH/2e-34/Transcription factor MYB39 OS=Arabidopsis thaliana GN=MYB39 PE=2 SV=1	vvi:100243804/3e-52/transcription factor MYB39; K09422 myb proto-oncogene protein, plant	ECU11g1690/2e-10/---	PTHR10641/6.7E-39/--	NA	0.21	0	0	0	0	0	0	0	0	0	0	0	0	0	0	0	0	0	0	0	0	0	0	0	0	0	0	0	0	0	0	0	0	0	0	0
Unigene33532_All	MYB	Myb_DNA-binding	gi|641838652|gb|KDO57592.1|/5.49128e-61/hypothetical protein CISIN_1g024484mg [Citrus sinensis]	gi|6552358|dbj|AB028649.1|/1e-55/Nicotiana tabacum gene for myb-related transcription factor LBM1, complete cds	sp|Q7XBH4|MYB4_ORYSJ/2e-57/Myb-related protein Myb4 OS=Oryza sativa subsp. japonica GN=MYB4 PE=2 SV=2	cit:102608382/3e-61/myb-related protein Myb4-like; K09422 myb proto-oncogene protein, plant	ECU11g1690/4e-23/---	PTHR10641/6.0E-93/--	NA	2.9	4.07	1.12	1.53	0.47	1.12	0.38	0.47	0.24	0.4	1.25	0.33	0	0	0	0	0	0	0	0	0	0	0.17	0.18	0	0	0	0	0	0	0	0	0	0	0.29	0
Unigene21575_All	MYB	Myb_DNA-binding	gi|297734985|emb|CBI17347.3|/6.791e-101/unnamed protein product [Vitis vinifera]	gi|207298824|gb|FJ198053.1|/7e-73/Gossypium barbadense MYB-like protein 3 mRNA, complete cds	sp|P81393|MYB08_ANTMA/1e-85/Myb-related protein 308 OS=Antirrhinum majus GN=MYB308 PE=2 SV=1	vvi:100245558/5e-101/MYB4B; R2R3 MYB 4b transcription factor; K09422 myb proto-oncogene protein, plant	ECU11g1690/8e-22/---	PF00249/3.1E-16/Myb-like DNA-binding domain	molecular_function:GO:0003677//DNA binding;GO:0003682//chromatin binding;	0.37	0.26	1.84	2.56	0.83	0.35	1.07	1.3	0.13	0.82	0.71	0	1.99	0.32	1.81	0.47	0.06	0.13	2.13	3.38	0.64	0.24	0.12	0.19	0	0.06	0.09	0.13	0	0.52	0.13	0.11	0	0.06	0	0
Unigene17423_All	MYB	Myb_DNA-binding	gi|225440558|ref|XP_002276375.1|/4.91116e-157/PREDICTED: uncharacterized protein LOC100256309 [Vitis vinifera] &gt;gi|297740274|emb|CBI30456.3| unnamed protein product [Vitis vinifera]	gi|225440557|ref|XM_002276339.1|/3e-95/PREDICTED: Vitis vinifera uncharacterized LOC100256309 (LOC100256309), mRNA	sp|Q9FDW1|MYB44_ARATH/8e-43/Transcription factor MYB44 OS=Arabidopsis thaliana GN=MYB44 PE=2 SV=1	vvi:100256309/9e-158/uncharacterized LOC100256309; K09422 myb proto-oncogene protein, plant	ECU11g1690/1e-31/---	PTHR10641:SF493/1.7E-108/--	molecular_function:GO:0005488//binding;	12.61	11.47	18.71	15.48	18.24	22.4	10.05	16.74	20.99	19.44	24.57	22.46	20.03	28.46	26.35	25.73	25.43	17.82	13.89	24.92	21.4	23.07	18.65	20.7	24.89	15.42	5.52	12.37	10.56	24.69	17.14	10.44	5.89	9.1	8.6	20.78
Unigene55942_All	MYB	Myb_DNA-binding	gi|698585565|ref|XP_009778686.1|/2.48475e-62/PREDICTED: transcription factor MYB39-like [Nicotiana sylvestris]	gi|359494740|ref|XM_002267722.2|/3e-88/PREDICTED: Vitis vinifera uncharacterized LOC100242842 (LOC100242842), mRNA	sp|Q7XBH4|MYB4_ORYSJ/3e-53/Myb-related protein Myb4 OS=Oryza sativa subsp. japonica GN=MYB4 PE=2 SV=2	gmx:100782792/4e-63/transcription factor MYB39-like; K09422 myb proto-oncogene protein, plant	ECU11g1690/5e-25/---	PS51294/25.106/Myb-type HTH DNA-binding domain profile.	NA	0.4	0.25	0.98	1.14	0	0.58	0	0	0	0	0	0	0	0	0	0	0	0	0	0	0	0	0	0	0	0	0	0	0	0	0	0	0	0	0	0
Unigene27430_All	MYB	Myb_DNA-binding	gi|590660113|ref|XP_007035312.1|/9.84586e-103/Myb domain protein 79 isoform 2 [Theobroma cacao] &gt;gi|508714341|gb|EOY06238.1| Myb domain protein 79 isoform 2 [Theobroma cacao]	gi|225433307|ref|XM_002282385.1|/4e-93/PREDICTED: Vitis vinifera protein ODORANT1-like (LOC100263072), mRNA	sp|Q4JL84|MYB59_ARATH/1e-45/Transcription factor MYB59 OS=Arabidopsis thaliana GN=MYB59 PE=2 SV=2	tcc:TCM_021037/1e-102/Myb domain protein 79 isoform 1; K09422 myb proto-oncogene protein, plant	ECU11g1690/3e-24/---	PTHR10641:SF456/4.0E-102/--	molecular_function:GO:0005488//binding;	0	0	0.25	0.13	0.09	0.34	0.16	0.05	0	0.05	0.09	0.17	0	0	0	0	0	0.78	0	0	0	0	0	0.05	0	0	0	0	0	0	0	0	0	0	0	0
Unigene31369_All	MYB	Myb_DNA-binding	gi|225435450|ref|XP_002282821.1|/3.37218e-80/PREDICTED: transcription factor MYB46 [Vitis vinifera] &gt;gi|297746322|emb|CBI16378.3| unnamed protein product [Vitis vinifera]	gi|529485236|gb|KF148678.1|/6e-63/Populus trichocarpa MYB transcription factor (MYB21) mRNA, complete cds	sp|Q9LXV2|MYB46_ARATH/5e-61/Transcription factor MYB46 OS=Arabidopsis thaliana GN=MYB46 PE=2 SV=1	vvi:100243210/7e-81/transcription factor MYB46; K09422 myb proto-oncogene protein, plant	ECU11g1690/8e-25/---	SM00717/1.2E-9/SANT SWI3, ADA2, N-CoR and TFIIIB'' DNA-binding domains	molecular_function:GO:0003677//DNA binding;GO:0003682//chromatin binding;	0.8	0	1.29	0.7	0.18	0	0	0.27	0	0.29	0	0	0	0	0	0.53	0	0.13	0	0	0	0.09	0.11	0.66	0.62	0	0	0	0	0	0	0	0	0	0	0
Unigene40005_All	MYB	Myb_DNA-binding	gi|696739722|gb|AIT52202.1|/8.23474e-111/MYB family protein [Jatropha curcas]	gi|383290974|gb|JN426960.1|/5e-50/Epimedium sagittatum R2R3-MYB transcription factor MYB13 (MYB13) mRNA, complete cds	sp|Q9FDW1|MYB44_ARATH/2e-67/Transcription factor MYB44 OS=Arabidopsis thaliana GN=MYB44 PE=2 SV=1	vvi:100243698/1e-111/transcription factor MYB44-like; K09422 myb proto-oncogene protein, plant	ECU11g1690/1e-31/---	PTHR10641:SF483/1.1E-93/--	NA	27.52	86.59	41.52	32.94	69.45	90.71	26.25	37.22	52.59	49.76	45.73	70.27	52.91	43.74	37.51	64.33	43.38	122.76	42.43	37.72	47.17	109.2	75.28	89.46	63.44	86.61	22.79	31.57	33.41	111.34	67.9	37.23	17.97	26.66	46.57	104.49
Unigene35581_All	MYB	Myb_DNA-binding	gi|590684472|ref|XP_007041863.1|/4.09091e-86/MYB domain class transcription factor [Theobroma cacao] &gt;gi|508705798|gb|EOX97694.1| MYB domain class transcription factor [Theobroma cacao]	gi|207298824|gb|FJ198053.1|/1e-109/Gossypium barbadense MYB-like protein 3 mRNA, complete cds	sp|P81393|MYB08_ANTMA/6e-79/Myb-related protein 308 OS=Antirrhinum majus GN=MYB308 PE=2 SV=1	tcc:TCM_006638/7e-87/MYB domain class transcription factor; K09422 myb proto-oncogene protein, plant	ECU11g1690/6e-23/---	PTHR10641/1.5E-118/--	biological_process:GO:0009751//response to salicylic acid;GO:0009753//response to jasmonic acid;GO:0010224//response to UV-B;molecular_function:GO:0003677//DNA binding;GO:0003682//chromatin binding;	0	0	0	0	0	0	0.7	0.1	0.12	0	0	0.42	0	0	0	0	0	0	0.32	0.42	0.34	0.36	0.12	0.11	0	0	0	0	0	0	1.46	0.5	0	0	0	0.73
Unigene1282_All	MYB	Myb_DNA-binding	gi|696739891|gb|AIT52249.1|/1.73897e-85/MYB family protein [Jatropha curcas]	gi|526117859|ref|NM_001281203.1|/4e-45/Vitis vinifera R2R3 Myb14 transcription factor (MYB14), mRNA >gi|158323775|gb|EU181424.1| Vitis vinifera R2R3 Myb14 transcription factor (MYB14) mRNA, complete cds	sp|Q7XBH4|MYB4_ORYSJ/1e-68/Myb-related protein Myb4 OS=Oryza sativa subsp. japonica GN=MYB4 PE=2 SV=2	jcu:105644544/3e-86/myb-related protein Myb4; K09422 myb proto-oncogene protein, plant	ECU11g1690/7e-23/---	PF00249/2.4E-15/Myb-like DNA-binding domain	NA	1.25	1.96	0.96	1.23	0.78	2.36	0.36	0.72	1.57	3.65	4.93	8.09	0.25	0.48	0.36	0.43	0.47	0.82	0.87	0.3	0.88	0.15	0.47	0.69	0.98	0.06	0.02	0.07	0.09	0.07	1.18	0.06	0	0.21	0	0.46
Unigene36981_All	MYB	Myb_DNA-binding	gi|297743039|emb|CBI35906.3|/4.31805e-79/unnamed protein product [Vitis vinifera]	gi|225442203|ref|XM_002274590.1|/6e-80/PREDICTED: Vitis vinifera transcription factor MYB21-like (LOC100246422), mRNA	sp|Q8LPH6|MYB86_ARATH/4e-56/Transcription factor MYB86 OS=Arabidopsis thaliana GN=MYB86 PE=2 SV=1	vvi:100246422/8e-80/myb-related protein 305; K09422 myb proto-oncogene protein, plant	ECU11g1690/4e-24/---	SM00717/2.1E-15/SANT SWI3, ADA2, N-CoR and TFIIIB'' DNA-binding domains	NA	0.13	0	0.14	0.04	0	0	0	0.16	0.05	0	0	0	0	0.3	0.45	4.01	0.14	0.16	0.77	1.31	0.26	0.76	2.59	0.91	3.22	22.94	9.63	6.21	9.57	0.1	3.86	21.11	7.92	2.99	5.97	0.19
Unigene43149_All	MYB	Myb_DNA-binding	gi|470141869|ref|XP_004306648.1|/1.68052e-79/PREDICTED: transcription factor MYB12-like [Fragaria vesca subsp. vesca]	gi|324022715|gb|GU938690.1|/1e-90/Prunus avium R2R3-MYB transcription factor (MYBPA1) mRNA, complete cds	sp|O22264|MYB12_ARATH/8e-53/Transcription factor MYB12 OS=Arabidopsis thaliana GN=MYB12 PE=2 SV=1	egr:104442190/3e-77/myb-related protein 308-like; K09422 myb proto-oncogene protein, plant	ECU11g1690/2e-23/---	SM00717/2.2E-15/SANT SWI3, ADA2, N-CoR and TFIIIB'' DNA-binding domains	NA	1.13	0.34	16.81	0.81	3.36	1.27	0.12	0.39	0.85	9.74	16.08	4.73	569.55	121.21	200.92	102.36	101.1	244.39	511.65	985.79	119.37	94.97	103.56	107.32	34.25	54.63	5.11	0.73	0.08	0.19	97.89	40.84	2.67	0.4	0	0
Unigene142756_All	MYB	Myb_DNA-binding	gi|225448491|ref|XP_002272706.1|/3.09769e-93/PREDICTED: uncharacterized protein LOC100260493 [Vitis vinifera]	gi|359486493|ref|XM_002272670.2|/1e-24/PREDICTED: Vitis vinifera uncharacterized LOC100260493 (LOC100260493), mRNA	sp|Q9FDW1|MYB44_ARATH/2e-44/Transcription factor MYB44 OS=Arabidopsis thaliana GN=MYB44 PE=2 SV=1	cmo:103493578/1e-50/transcription factor MYB44-like; K09422 myb proto-oncogene protein, plant	ECU11g1690/3e-29/---	PF13921/8.2E-17/Myb-like DNA-binding domain	molecular_function:GO:0005488//binding;	0	0	0	0	0.07	0	0	0.07	0.18	0	0	0	0	0	0	0	0	0	0	0	0	0	0	0	0	0	0	0	0	0	0	0	0	0	0	0
Unigene1988_All	MYB	Myb_DNA-binding	gi|359473355|ref|XP_002269342.2|/2.6874e-130/PREDICTED: uncharacterized protein LOC100253313 [Vitis vinifera]	gi|359473354|ref|XM_002269306.2|/1e-123/PREDICTED: Vitis vinifera uncharacterized LOC100253313 (LOC100253313), mRNA	sp|Q9FDW1|MYB44_ARATH/1e-30/Transcription factor MYB44 OS=Arabidopsis thaliana GN=MYB44 PE=2 SV=1	vvi:100253313/7e-138/transcription factor RAX1; K09422 myb proto-oncogene protein, plant	ECU11g1690/5e-25/---	SM00717/3.4E-14/SANT SWI3, ADA2, N-CoR and TFIIIB'' DNA-binding domains	NA	0.04	0	0.13	0	0	0	0	0	0	0	0	0	0	0	0.23	0.15	0.04	0.25	0	0.37	0.08	0.25	0.65	0.1	0	0	0	0	0	0	0	0	0	0	0	0
Unigene140639_All	MYB	Myb_DNA-binding	gi|700194887|gb|KGN50064.1|/5.04585e-47/hypothetical protein Csa_5G152790 [Cucumis sativus]	gi|225426159|ref|XM_002272968.1|/7e-76/PREDICTED: Vitis vinifera transcription factor MYB86-like (LOC100244939), mRNA	sp|Q8LPH6|MYB86_ARATH/4e-37/Transcription factor MYB86 OS=Arabidopsis thaliana GN=MYB86 PE=2 SV=1	csv:105435439/8e-48/transcription factor MYB86; K09422 myb proto-oncogene protein, plant	ECU11g1690/2e-21/---	PS51294/26.692/Myb-type HTH DNA-binding domain profile.	NA	0.36	0	2.06	1.13	1.67	0	0	0.98	0.9	0	0	0	0	0	0	0	0	0	0	0	0	0	0	0	0	0	0	0	0	0	0	0	0	0	0	0
CL14751.Contig5_All	MYB	Myb_DNA-binding	gi|359480894|ref|XP_002268459.2|/6.98903e-90/PREDICTED: myb-related protein 330-like [Vitis vinifera]	gi|363808125|ref|NM_001255548.1|/3e-82/Glycine max myb-related protein 308-like (LOC100808083), mRNA	sp|P81395|MYB30_ANTMA/4e-78/Myb-related protein 330 OS=Antirrhinum majus GN=MYB330 PE=2 SV=1	jcu:105648193/2e-88/myb-related protein 330-like; K09422 myb proto-oncogene protein, plant	ECU11g1690/2e-23/---	PTHR10641/2.5E-116/--	NA	32.14	16.27	22.3	16.41	10.76	10.77	16.45	15.99	16.41	11.09	31.29	11.08	40.05	5.23	16.25	11.53	12.2	22.76	22.53	44.84	26.03	24.84	16.83	16.75	17.52	10.41	1.14	1	0.35	0	26.98	9.54	0.62	0	0.29	0
CL11965.Contig2_All	MYB	Myb_DNA-binding	gi|255560862|ref|XP_002521444.1|/2.27357e-23/r2r3-myb transcription factor, putative [Ricinus communis] &gt;gi|223539343|gb|EEF40934.1| r2r3-myb transcription factor, putative [Ricinus communis]	NA	sp|Q9S7L2|MYB98_ARATH/1e-22/Transcription factor MYB98 OS=Arabidopsis thaliana GN=MYB98 PE=2 SV=1	brp:103847460/1e-22/myb-related protein 3R-1; K09422 myb proto-oncogene protein, plant	ECU11g1690/3e-17/---	PS51294/16.034/Myb-type HTH DNA-binding domain profile.	NA	0	0	0	0	0	0.59	0	0	0	0	0	0	0	0	0	0	0	0	0	0	0	0	0	0	0	0	0	0	0	0	0	0	0	0	0	0
CL13918.Contig2_All	MYB	Myb_DNA-binding	gi|255588039|ref|XP_002534486.1|/2.65939e-85/r2r3-myb transcription factor, putative [Ricinus communis] &gt;gi|223525215|gb|EEF27899.1| r2r3-myb transcription factor, putative [Ricinus communis]	gi|338173756|gb|HQ660373.1|/1e-84/Camellia sinensis transcription factor R2R3-MYB1 mRNA, complete cds	sp|P81395|MYB30_ANTMA/3e-75/Myb-related protein 330 OS=Antirrhinum majus GN=MYB330 PE=2 SV=1	pmum:103319301/2e-84/transcription repressor MYB6-like; K09422 myb proto-oncogene protein, plant	ECU11g1690/3e-22/---	SM00717/3.3E-17/SANT SWI3, ADA2, N-CoR and TFIIIB'' DNA-binding domains	biological_process:GO:1901700//response to oxygen-containing compound;GO:0006950//response to stress;GO:0009725//response to hormone;GO:0009628//response to abiotic stimulus;	0	0	0.15	0	0	0	1.43	1.93	0.33	0	0.29	0.89	0	1.26	1.12	0.82	1.26	0	0.49	0.57	2.96	2.38	1.32	2.6	1.65	1.69	0	0	0.21	2.75	1.59	1.94	0	0	0.35	3.36
CL16692.Contig3_All	MYB	Myb_DNA-binding	gi|590722298|ref|XP_007051856.1|/1.10755e-121/Myb domain protein 17 isoform 1 [Theobroma cacao] &gt;gi|508704117|gb|EOX96013.1| Myb domain protein 17 isoform 1 [Theobroma cacao]	gi|449480173|ref|XM_004155772.1|/5e-49/PREDICTED: Cucumis sativus transcription repressor MYB6-like (LOC101203440), mRNA	sp|Q38850|MYB5_ARATH/2e-53/Transcription repressor MYB5 OS=Arabidopsis thaliana GN=MYB5 PE=1 SV=1	tcc:TCM_005371/2e-122/Myb domain protein 17 isoform 1; K09422 myb proto-oncogene protein, plant	ECU11g1690/8e-24/---	PS51294/15.557/Myb-type HTH DNA-binding domain profile.	molecular_function:GO:0003677//DNA binding;GO:0003682//chromatin binding;	0	0	0	0	0.21	0	0.59	0.05	0	0	0	0	0.84	0	0	0	0	0	0.3	0	0	0	0	0	0	0	0	0	0	0	0	0	0.07	0	0	0
CL2583.Contig1_All	MYB	Myb_DNA-binding	gi|590663839|ref|XP_007036334.1|/3.35999e-95/Myb domain protein 86 [Theobroma cacao] &gt;gi|508773579|gb|EOY20835.1| Myb domain protein 86 [Theobroma cacao]	gi|402794655|ref|NM_001255620.2|/1e-71/Glycine max transcription factor MYB86-like (LOC100801702), mRNA	sp|Q8LPH6|MYB86_ARATH/2e-59/Transcription factor MYB86 OS=Arabidopsis thaliana GN=MYB86 PE=2 SV=1	tcc:TCM_012174/6e-96/Myb domain protein 86; K09422 myb proto-oncogene protein, plant	ECU11g1690/1e-22/---	PTHR10641/7.2E-97/--	NA	1.45	0	0	0	0.4	0.93	0.47	0.33	0	0.39	0.25	2.66	0.19	13.94	12.18	6.49	8.35	6.22	1.08	3.41	0	5.7	4.38	1.26	0	0	0	0.06	0.06	0.06	0	0	0	0.22	0.07	0
CL2841.Contig2_All	MYB	Myb_DNA-binding	gi|225452821|ref|XP_002283575.1|/6.43521e-109/PREDICTED: myb-related protein 306 isoform 1 [Vitis vinifera]	gi|225452820|ref|XM_002283539.1|/3e-73/PREDICTED: Vitis vinifera myb-related protein 306-like, transcript variant 1 (LOC100257755), mRNA	sp|P81392|MYB06_ANTMA/2e-76/Myb-related protein 306 OS=Antirrhinum majus GN=MYB306 PE=2 SV=1	vvi:100257755/1e-109/myb-related protein 306; K09422 myb proto-oncogene protein, plant	ECU11g1690/4e-15/---	PTHR10641/3.2E-28/--	NA	0	0	0	0	0	0	0	0	0	0.08	0	0	0	0	0	0	0.05	0	0	0	0	0	0	0	0	0	0	0	0	0.81	0	0	0	0	0	0
CL2583.Contig3_All	MYB	Myb_DNA-binding	gi|590663839|ref|XP_007036334.1|/5.4321e-108/Myb domain protein 86 [Theobroma cacao] &gt;gi|508773579|gb|EOY20835.1| Myb domain protein 86 [Theobroma cacao]	gi|383290960|gb|JN426953.1|/3e-76/Epimedium sagittatum R2R3-MYB transcription factor MYB6 (MYB6) mRNA, complete cds	sp|Q8LPH6|MYB86_ARATH/1e-65/Transcription factor MYB86 OS=Arabidopsis thaliana GN=MYB86 PE=2 SV=1	tcc:TCM_012174/1e-108/Myb domain protein 86; K09422 myb proto-oncogene protein, plant	ECU11g1690/2e-22/---	PTHR10641:SF466/4.0E-106/--	NA	0	0	0	0.16	0	0	0	0.82	0	0.19	0	1.01	0	0.52	1.05	0	0.2	0.72	0.09	1.58	0.9	0.55	4.33	0	0	0	0	0	0	0	0	0.15	0	0	0	0
CL20433.Contig1_All	MYB	Myb_DNA-binding	gi|696739954|gb|AIT52270.1|/1.2961e-56/MYB family protein [Jatropha curcas]	gi|225445578|ref|XM_002282306.1|/2e-35/PREDICTED: Vitis vinifera transcription factor MYB82-like (LOC100244125), mRNA	sp|Q9LTF7|MYB82_ARATH/8e-49/Transcription factor MYB82 OS=Arabidopsis thaliana GN=MYB82 PE=1 SV=1	jcu:105641299/2e-57/transcription factor MYB82; K09422 myb proto-oncogene protein, plant	ECU11g1690/5e-19/---	PF00249/2.0E-14/Myb-like DNA-binding domain	NA	0.29	0	1.03	0	0	1.84	0	0.18	0.94	0.31	0	1.78	0.5	0	0	0	0	0	0	0	0	0.06	0	0	0	0	0	0	0	0	0	0	0	0	0	0
CL5983.Contig5_All	MYB	Myb_DNA-binding	gi|225435070|ref|XP_002284400.1|/7.86791e-117/PREDICTED: transcription factor MYB59-like [Vitis vinifera]	gi|359479000|ref|XM_002284364.2|/1e-111/PREDICTED: Vitis vinifera transcription factor MYB59-like (LOC100260318), mRNA	sp|Q4JL84|MYB59_ARATH/3e-83/Transcription factor MYB59 OS=Arabidopsis thaliana GN=MYB59 PE=2 SV=2	vvi:100260318/1e-115/transcription factor MYB59; K09422 myb proto-oncogene protein, plant	ECU11g1690/8e-26/---	PF00249/2.7E-14/Myb-like DNA-binding domain	biological_process:GO:0009751//response to salicylic acid;GO:0046686//response to cadmium ion;GO:0010200//response to chitin;GO:0009753//response to jasmonic acid;GO:0009739//response to gibberellin;GO:0009723//response to ethylene;molecular_function:GO:0003677//DNA binding;GO:0003682//chromatin binding;	0	0	0	0	0.25	0	0.36	0	0	0	0	0	0.17	0.61	0	7.21	9.09	3.71	0	0	3.31	10.3	7.89	4.83	0.07	0	0	0	0	0	0.32	0.23	0	0	0	0
CL7851.Contig1_All	MYB	Myb_DNA-binding	gi|696740044|gb|AIT52300.1|/2.89777e-50/MYB family protein [Jatropha curcas]	gi|185123641|dbj|AP008033.2|/8e-17/Lotus japonicus genomic DNA, chromosome 5, clone: LjT27I11, TM1382, complete sequence	sp|P80074|MYB1_PHYPA/6e-14/Myb-related protein Pp1 (Fragment) OS=Physcomitrella patens subsp. patens GN=PP1 PE=2 SV=1	jcu:105648476/5e-51/transcription factor MYB3-like; K09422 myb proto-oncogene protein, plant	NA	PS51294/14.725/Myb-type HTH DNA-binding domain profile.	NA	0.1	0.55	0	0.42	1.13	0.9	1.46	0	0	0	0.25	0.71	0.76	0.05	0	0.19	0	2.21	0.3	0	0	1.72	0.32	0.93	0	2.04	0.28	0.53	0.62	0.86	1.34	0	0	0.25	0	0
CL20433.Contig2_All	MYB	Myb_DNA-binding	gi|696739954|gb|AIT52270.1|/1.36547e-64/MYB family protein [Jatropha curcas]	gi|225445578|ref|XM_002282306.1|/3e-56/PREDICTED: Vitis vinifera transcription factor MYB82-like (LOC100244125), mRNA	sp|Q9LTF7|MYB82_ARATH/2e-55/Transcription factor MYB82 OS=Arabidopsis thaliana GN=MYB82 PE=1 SV=1	jcu:105641299/2e-65/transcription factor MYB82; K09422 myb proto-oncogene protein, plant	ECU11g1690/7e-24/---	PS51294/16.426/Myb-type HTH DNA-binding domain profile.	NA	3.93	0.55	1.21	2.37	1.05	3.13	0.6	0	0	0.69	0.34	0.23	0	0	0	0	0	0	0	0	0	0	0	0.29	0	0	0	0	0	0	0	0	0	0	0	0
CL10957.Contig2_All	MYB	Myb_DNA-binding	gi|700744529|gb|AIU98521.1|/6.14058e-117/MYB transcription factor [Paeonia suffruticosa]	gi|13346177|gb|AF336278.1|AF336278/1e-50/Gossypium hirsutum BNLGHi233 (bnlghi6233) mRNA, complete cds	sp|Q38850|MYB5_ARATH/2e-40/Transcription repressor MYB5 OS=Arabidopsis thaliana GN=MYB5 PE=1 SV=1	vvi:100233122/1e-48/MYBCS1; Myb transcription factor; K09422 myb proto-oncogene protein, plant	ECU11g1690/5e-11/---	PTHR10641:SF482/1.8E-26/--	molecular_function:GO:0003677//DNA binding;GO:0003682//chromatin binding;	0	0.22	0	0.11	0	0	0.64	0.4	0	0.81	0	0.42	0	0	0	0	0	0	0.47	0.21	0.09	0.1	0.12	0.28	0	0	0	0	0	0	0	0	0	0	0	0
CL3455.Contig3_All	MYB	Myb_DNA-binding	gi|590684472|ref|XP_007041863.1|/2.2091e-110/MYB domain class transcription factor [Theobroma cacao] &gt;gi|508705798|gb|EOX97694.1| MYB domain class transcription factor [Theobroma cacao]	gi|207298824|gb|FJ198053.1|/1e-109/Gossypium barbadense MYB-like protein 3 mRNA, complete cds	sp|P81393|MYB08_ANTMA/4e-94/Myb-related protein 308 OS=Antirrhinum majus GN=MYB308 PE=2 SV=1	tcc:TCM_006638/4e-111/MYB domain class transcription factor; K09422 myb proto-oncogene protein, plant	ECU11g1690/7e-23/---	SM00717/6.3E-18/SANT SWI3, ADA2, N-CoR and TFIIIB'' DNA-binding domains	molecular_function:GO:0003677//DNA binding;GO:0003682//chromatin binding;	5.67	4.3	6.47	6.32	5.24	14.78	10.49	10.7	13.44	4.42	7.46	7.39	9.52	5.97	5.94	4.63	5.41	7	8.22	13.07	5.98	7.54	7.34	9.04	3.44	1.7	0	0.15	0	2	3.67	2.16	0	0	0.23	1.2
CL2841.Contig3_All	MYB	Myb_DNA-binding	gi|225452821|ref|XP_002283575.1|/7.50992e-106/PREDICTED: myb-related protein 306 isoform 1 [Vitis vinifera]	gi|225452820|ref|XM_002283539.1|/1e-78/PREDICTED: Vitis vinifera myb-related protein 306-like, transcript variant 1 (LOC100257755), mRNA	sp|P81392|MYB06_ANTMA/6e-73/Myb-related protein 306 OS=Antirrhinum majus GN=MYB306 PE=2 SV=1	vvi:100257755/1e-106/myb-related protein 306; K09422 myb proto-oncogene protein, plant	ECU11g1690/6e-15/---	PTHR10641:SF491/6.6E-60/--	NA	6.19	6.98	9.03	9	8.87	14.61	2.64	5.9	4.04	9.1	4.84	12.39	10.8	2.01	3.77	6.01	2.49	14.13	4.07	7.06	2.95	2.28	4.24	2.46	1.08	1.45	1.46	1.52	4.14	14.71	1.97	1.57	0.73	0.95	0.31	3.99
CL21773.Contig2_All	MYB	Myb_DNA-binding	gi|641850384|gb|KDO69257.1|/6.20053e-59/hypothetical protein CISIN_1g012494mg [Citrus sinensis]	gi|225440557|ref|XM_002276339.1|/1e-44/PREDICTED: Vitis vinifera uncharacterized LOC100256309 (LOC100256309), mRNA	sp|Q9FDW1|MYB44_ARATH/1e-40/Transcription factor MYB44 OS=Arabidopsis thaliana GN=MYB44 PE=2 SV=1	gmx:100817109/6e-74/transcription factor MYB104-like; K09422 myb proto-oncogene protein, plant	ECU11g1690/4e-31/---	PTHR10641:SF493/1.1E-107/--	NA	5.55	5.55	8.59	6.64	6.17	5.73	4.52	6.39	6.42	9.56	12.47	6.4	8.4	12.11	11.77	12.52	9.99	8.87	7.07	11.91	12.84	11.6	8.57	7.65	7.49	7.93	3.29	2.97	2	2.66	9.38	6.97	2.27	2.47	2.42	2.42
CL2583.Contig2_All	MYB	Myb_DNA-binding	gi|590663839|ref|XP_007036334.1|/2.61311e-114/Myb domain protein 86 [Theobroma cacao] &gt;gi|508773579|gb|EOY20835.1| Myb domain protein 86 [Theobroma cacao]	gi|383290960|gb|JN426953.1|/3e-76/Epimedium sagittatum R2R3-MYB transcription factor MYB6 (MYB6) mRNA, complete cds	sp|Q8LPH6|MYB86_ARATH/1e-65/Transcription factor MYB86 OS=Arabidopsis thaliana GN=MYB86 PE=2 SV=1	tcc:TCM_012174/5e-115/Myb domain protein 86; K09422 myb proto-oncogene protein, plant	ECU11g1690/2e-22/---	PTHR10641/4.7E-105/--	NA	0	0	0	0	0	0	0	0	0	0	0	0	0	0.53	0	0.3	0.19	0	0	0.48	0.92	0.45	0	0.32	0	0.14	0	0	0	0	0	0	0	0	0	0
CL14835.Contig2_All	MYB	Myb_DNA-binding	gi|702274804|ref|XP_010044170.1|/3.26027e-46/PREDICTED: transcription repressor MYB4-like [Eucalyptus grandis] &gt;gi|629121717|gb|KCW86207.1| hypothetical protein EUGRSUZ_B02896 [Eucalyptus grandis]	gi|526117863|ref|NM_001281204.1|/6e-65/Vitis vinifera R2R3 Myb transcription factor C2 repressor motif protein (MYBC2-L1), mRNA >gi|418209843|gb|JX050227.1| Vitis vinifera cultivar Maccabeu MybC2-L1 mRNA, complete cds	sp|P81395|MYB30_ANTMA/8e-42/Myb-related protein 330 OS=Antirrhinum majus GN=MYB330 PE=2 SV=1	egr:104433192/5e-47/transcription repressor MYB4-like; K09422 myb proto-oncogene protein, plant	ECU11g1690/4e-11/---	PS51294/7.658/Myb-type HTH DNA-binding domain profile.	NA	0	0	0	0	0	0	0	0	0	0.2	0.18	0.33	0	0	0	0	0	0	0.24	0	0	0	0	0	0	0	0	0	0	0	1.29	0	0	0	0	0
CL10957.Contig4_All	MYB	Myb_DNA-binding	gi|700744529|gb|AIU98521.1|/4.77929e-179/MYB transcription factor [Paeonia suffruticosa]	gi|207298822|gb|FJ198052.1|/5e-78/Gossypium barbadense MYB-like protein 2 mRNA, complete cds	sp|Q38850|MYB5_ARATH/1e-68/Transcription repressor MYB5 OS=Arabidopsis thaliana GN=MYB5 PE=1 SV=1	vvi:100232973/3e-99/MYB5b; K09422 myb proto-oncogene protein, plant	ECU11g1690/8e-22/---	PTHR10641:SF482/3.2E-96/--	biological_process:GO:0010214//seed coat development;GO:0008152//metabolic process;GO:0009987//cellular process;molecular_function:GO:0005488//binding;	8.11	8.66	10.97	7.63	9.41	19.41	9.81	26.95	38.73	22.62	33.63	18.38	7.44	2.99	6	4.46	6.7	22.42	7.97	22.2	6.76	5.64	9.41	14.18	2.38	3.82	1.24	0.48	0.75	0.43	3.08	2.93	1.91	1.11	0.49	1.31
CL5983.Contig1_All	MYB	Myb_DNA-binding	gi|225435070|ref|XP_002284400.1|/6.82618e-113/PREDICTED: transcription factor MYB59-like [Vitis vinifera]	gi|359479000|ref|XM_002284364.2|/1e-65/PREDICTED: Vitis vinifera transcription factor MYB59-like (LOC100260318), mRNA	sp|Q4JL84|MYB59_ARATH/2e-79/Transcription factor MYB59 OS=Arabidopsis thaliana GN=MYB59 PE=2 SV=2	vvi:100260318/5e-114/transcription factor MYB59; K09422 myb proto-oncogene protein, plant	ECU11g1690/1e-22/---	PS51294/26.118/Myb-type HTH DNA-binding domain profile.	biological_process:GO:0009751//response to salicylic acid;GO:0046686//response to cadmium ion;GO:0010200//response to chitin;GO:0009753//response to jasmonic acid;GO:0009739//response to gibberellin;GO:0009723//response to ethylene;molecular_function:GO:0003677//DNA binding;GO:0003682//chromatin binding;	0	0.29	0	0.1	0	1.28	0	0	0	0	0.36	0.38	0	0	0.09	0	1.33	1.52	0.09	0	0.11	1.14	0.27	0.69	0	0	0	0	0	0	0	0.16	0	0	0.22	0
CL21790.Contig2_All	MYB	Myb_DNA-binding	gi|225437752|ref|XP_002281027.1|/3.03658e-109/PREDICTED: uncharacterized protein LOC100247039 [Vitis vinifera]	gi|225437751|ref|XM_002280991.1|/1e-115/PREDICTED: Vitis vinifera uncharacterized LOC100247039 (LOC100247039), mRNA	sp|Q8LPH6|MYB86_ARATH/9e-66/Transcription factor MYB86 OS=Arabidopsis thaliana GN=MYB86 PE=2 SV=1	vvi:100247039/5e-110/transcription factor MYB86; K09422 myb proto-oncogene protein, plant	ECU11g1690/1e-24/---	PTHR10641:SF465/4.5E-110/--	NA	1.91	0.78	2.15	0.28	0.66	0.47	1.41	1.18	1.99	1.34	0.88	0	45.89	41.53	56.4	33.59	33.68	12.36	9.7	1.32	59.02	24.91	17.63	14.35	100.08	53.87	6.35	0	0	0	67.73	40.66	0.84	0.05	0	0.03
CL2583.Contig4_All	MYB	Myb_DNA-binding	gi|590663839|ref|XP_007036334.1|/1.45331e-110/Myb domain protein 86 [Theobroma cacao] &gt;gi|508773579|gb|EOY20835.1| Myb domain protein 86 [Theobroma cacao]	gi|383290960|gb|JN426953.1|/3e-76/Epimedium sagittatum R2R3-MYB transcription factor MYB6 (MYB6) mRNA, complete cds	sp|Q8LPH6|MYB86_ARATH/1e-65/Transcription factor MYB86 OS=Arabidopsis thaliana GN=MYB86 PE=2 SV=1	tcc:TCM_012174/3e-111/Myb domain protein 86; K09422 myb proto-oncogene protein, plant	ECU11g1690/2e-22/---	PTHR10641/3.5E-106/--	NA	6.67	3.85	3.88	7.15	2.2	2.81	3.38	5.19	2.49	0.38	0.54	2.42	6.78	50.07	62.45	34.99	49.92	46.88	6.14	26.44	71.01	45.78	42.29	38.63	3.89	6.98	0.68	0	0	0	8.18	13.29	0.19	0	0	0
CL20433.Contig3_All	MYB	Myb_DNA-binding	gi|696739954|gb|AIT52270.1|/6.28646e-37/MYB family protein [Jatropha curcas]	gi|225445578|ref|XM_002282306.1|/4e-41/PREDICTED: Vitis vinifera transcription factor MYB82-like (LOC100244125), mRNA	sp|Q9LTF7|MYB82_ARATH/4e-36/Transcription factor MYB82 OS=Arabidopsis thaliana GN=MYB82 PE=1 SV=1	jcu:105641299/1e-37/transcription factor MYB82; K09422 myb proto-oncogene protein, plant	ECU11g1690/9e-13/---	PS51294/22.73/Myb-type HTH DNA-binding domain profile.	molecular_function:GO:0003677//DNA binding;GO:0003682//chromatin binding;	0	0	0.39	0.5	0	0	0	0.2	0	0	0.14	0	0	0	0	0	0	0	0	0	0	0	0	0	0	0	0	0	0	0	0	0	0	0	0	0
CL21591.Contig2_All	MYB	Myb_DNA-binding	gi|590719487|ref|XP_007051069.1|/1.39381e-92/MYB-like DNA-binding domain protein [Theobroma cacao] &gt;gi|508703330|gb|EOX95226.1| MYB-like DNA-binding domain protein [Theobroma cacao]	gi|526118064|ref|NM_001281001.1|/4e-60/Vitis vinifera R2R3 MYB 12 transcription factor (MYB12), mRNA >gi|289623206|gb|FJ948477.2| Vitis vinifera cultivar Shiraz R2R3 MYB transcription factor (mybF1) mRNA, complete cds	sp|O22264|MYB12_ARATH/1e-73/Transcription factor MYB12 OS=Arabidopsis thaliana GN=MYB12 PE=2 SV=1	tcc:TCM_004777/2e-93/MYB-like DNA-binding domain protein; K09422 myb proto-oncogene protein, plant	ECU11g1690/1e-22/---	SM00717/5.1E-12/SANT SWI3, ADA2, N-CoR and TFIIIB'' DNA-binding domains	NA	0.85	0.94	2.41	4.95	0.26	0.44	0.44	0.13	0.35	2.66	0.15	0.19	0	0	0	0	0	0	0	0	0	0	0	0.08	0	0.07	0.02	0	0	0	0.06	0	0.04	0	0	0
CL10957.Contig6_All	MYB	Myb_DNA-binding	gi|700744529|gb|AIU98521.1|/1.42182e-117/MYB transcription factor [Paeonia suffruticosa]	gi|13346177|gb|AF336278.1|AF336278/2e-50/Gossypium hirsutum BNLGHi233 (bnlghi6233) mRNA, complete cds	sp|Q38850|MYB5_ARATH/2e-40/Transcription repressor MYB5 OS=Arabidopsis thaliana GN=MYB5 PE=1 SV=1	vvi:100233122/1e-48/MYBCS1; Myb transcription factor; K09422 myb proto-oncogene protein, plant	ECU11g1690/6e-11/---	PTHR10641:SF482/1.8E-26/--	molecular_function:GO:0003677//DNA binding;GO:0003682//chromatin binding;	0.31	0	2.17	1.34	0	0.43	0	0	0	0.42	0.68	0	1.35	0	0.21	0	0	1.86	0.92	1.52	0.15	0	0	0	0	0	0	0	0	0	0.19	0	0	0	0	0
CL14751.Contig3_All	MYB	Myb_DNA-binding	gi|359480894|ref|XP_002268459.2|/1.78654e-62/PREDICTED: myb-related protein 330-like [Vitis vinifera]	gi|359480893|ref|XM_002268423.2|/3e-48/PREDICTED: Vitis vinifera myb-related protein 330-like (LOC100261376), mRNA	sp|P81395|MYB30_ANTMA/2e-51/Myb-related protein 330 OS=Antirrhinum majus GN=MYB330 PE=2 SV=1	jcu:105648193/1e-60/myb-related protein 330-like; K09422 myb proto-oncogene protein, plant	ECU11g1690/6e-17/---	PF00249/3.4E-16/Myb-like DNA-binding domain	NA	0.8	1.11	0	0.15	0	0.43	0.32	0.16	0.4	0.55	0	0.8	0	0	0.22	0	0	0.23	0.54	1	1.13	0.35	0	0	0	0.15	0	0	0.27	0	2.79	0	0	0	0	0
CL5983.Contig4_All	MYB	Myb_DNA-binding	gi|225435070|ref|XP_002284400.1|/7.24566e-113/PREDICTED: transcription factor MYB59-like [Vitis vinifera]	gi|123711722|emb|AM454606.1|/1e-103/Vitis vinifera, whole genome shotgun sequence, contig VV78X103470.3, clone ENTAV 115	sp|Q4JL84|MYB59_ARATH/2e-79/Transcription factor MYB59 OS=Arabidopsis thaliana GN=MYB59 PE=2 SV=2	vvi:100260318/6e-114/transcription factor MYB59; K09422 myb proto-oncogene protein, plant	ECU11g1690/1e-22/---	PTHR10641:SF484/4.3E-73/--	biological_process:GO:0009751//response to salicylic acid;GO:0046686//response to cadmium ion;GO:0010200//response to chitin;GO:0009753//response to jasmonic acid;GO:0009739//response to gibberellin;GO:0009723//response to ethylene;molecular_function:GO:0003677//DNA binding;GO:0003682//chromatin binding;	0	0	0.36	0.21	0	0.01	0	0	0.08	0.41	0	0.54	0	0	0	1.11	0	3.68	0	0	0	2.3	1.76	0.34	0	0.08	0	0	0	0	0.45	0	0	0	0	0
CL10957.Contig3_All	MYB	Myb_DNA-binding	gi|700744529|gb|AIU98521.1|/1.46843e-117/MYB transcription factor [Paeonia suffruticosa]	gi|13346177|gb|AF336278.1|AF336278/2e-50/Gossypium hirsutum BNLGHi233 (bnlghi6233) mRNA, complete cds	sp|Q38850|MYB5_ARATH/2e-40/Transcription repressor MYB5 OS=Arabidopsis thaliana GN=MYB5 PE=1 SV=1	vvi:100233122/1e-48/MYBCS1; Myb transcription factor; K09422 myb proto-oncogene protein, plant	ECU11g1690/6e-11/---	PTHR10641:SF482/1.8E-26/--	molecular_function:GO:0003677//DNA binding;GO:0003682//chromatin binding;	1.37	1.47	0	0	1.14	1.89	1.52	1.04	0.68	1.97	0	1.91	0.68	0.25	0	0.15	0.07	0.57	0.47	0.12	0	0	0.34	0.22	0	0.18	0	0	0	0	0	0.08	0	0	0	0
CL14751.Contig1_All	MYB	Myb_DNA-binding	gi|359480894|ref|XP_002268459.2|/4.74495e-37/PREDICTED: myb-related protein 330-like [Vitis vinifera]	gi|147773759|emb|AM447361.2|/5e-21/Vitis vinifera contig VV78X015601.2, whole genome shotgun sequence	sp|P81395|MYB30_ANTMA/2e-25/Myb-related protein 330 OS=Antirrhinum majus GN=MYB330 PE=2 SV=1	gmx:778033/2e-35/MYB56; MYB transcription factor MYB56; K09422 myb proto-oncogene protein, plant	NA	PTHR10641/1.1E-33/--	NA	4.68	0	3.3	5.2	0	0	2.76	3.16	0	2.78	0	1.19	3.99	2.19	5.97	0	3.67	5.02	2.69	12.18	4.67	3.17	6	0.13	1.13	5.04	0	0.05	0.63	0	9.72	4.86	0.41	0	0	0
CL21591.Contig1_All	MYB	Myb_DNA-binding	gi|590719487|ref|XP_007051069.1|/7.68418e-94/MYB-like DNA-binding domain protein [Theobroma cacao] &gt;gi|508703330|gb|EOX95226.1| MYB-like DNA-binding domain protein [Theobroma cacao]	gi|526118064|ref|NM_001281001.1|/4e-60/Vitis vinifera R2R3 MYB 12 transcription factor (MYB12), mRNA >gi|289623206|gb|FJ948477.2| Vitis vinifera cultivar Shiraz R2R3 MYB transcription factor (mybF1) mRNA, complete cds	sp|O22264|MYB12_ARATH/2e-72/Transcription factor MYB12 OS=Arabidopsis thaliana GN=MYB12 PE=2 SV=1	tcc:TCM_004777/1e-94/MYB-like DNA-binding domain protein; K09422 myb proto-oncogene protein, plant	ECU11g1690/1e-22/---	SM00717/5.1E-12/SANT SWI3, ADA2, N-CoR and TFIIIB'' DNA-binding domains	NA	2.98	3.02	3.4	17.3	5.23	0.58	0	0	0	0.24	0	0	0	0.06	0	0	0.1	0	0	0	0	0	0	0	0	0	0	0	0	0	0.16	0	0	0	0	0
CL2841.Contig7_All	MYB	Myb_DNA-binding	gi|645249465|ref|XP_008230764.1|/2.01248e-118/PREDICTED: myb-related protein 306 [Prunus mume]	gi|225452820|ref|XM_002283539.1|/1e-115/PREDICTED: Vitis vinifera myb-related protein 306-like, transcript variant 1 (LOC100257755), mRNA	sp|P81392|MYB06_ANTMA/2e-81/Myb-related protein 306 OS=Antirrhinum majus GN=MYB306 PE=2 SV=1	pmum:103330002/4e-119/myb-related protein 306; K09422 myb proto-oncogene protein, plant	ECU11g1690/1e-18/---	PF00249/1.0E-12/Myb-like DNA-binding domain	NA	0.88	0.05	1.5	1.26	0.74	2.06	5.81	12.18	15.31	21.67	14.4	21.44	2.45	0.4	0.31	0.12	0.38	1.08	11.83	19.98	8.62	9.94	10.83	8.1	0	0.19	0.06	0	0.77	1.53	3.68	1.38	1.47	0.56	1.35	6.68
CL2841.Contig1_All	MYB	Myb_DNA-binding	gi|225452821|ref|XP_002283575.1|/3.50188e-104/PREDICTED: myb-related protein 306 isoform 1 [Vitis vinifera]	gi|225452820|ref|XM_002283539.1|/2e-73/PREDICTED: Vitis vinifera myb-related protein 306-like, transcript variant 1 (LOC100257755), mRNA	sp|P81392|MYB06_ANTMA/4e-76/Myb-related protein 306 OS=Antirrhinum majus GN=MYB306 PE=2 SV=1	vvi:100257755/6e-105/myb-related protein 306; K09422 myb proto-oncogene protein, plant	ECU11g1690/4e-15/---	PF00249/1.8E-5/Myb-like DNA-binding domain	NA	0.09	0.25	0.1	0.54	0.05	0.09	0.16	0.03	0.1	0.06	0	0.43	0	0.16	0	0	0	0.16	0	0	0	0	0	0	0.06	0	0	0.1	0.14	3	0.34	0	0.05	0	0	0.47
CL9605.Contig2_All	MYB	Myb_DNA-binding	gi|220979400|gb|ACL97979.1|/4.01306e-59/R2R3 MYB transcription factor splice variant 1 [Vitis vinifera]	gi|226374635|gb|FJ472647.1|/1e-18/Nicotiana tabacum cultivar SamsunNN anthocyanin 2 (An2) mRNA, complete cds >gi|226374637|gb|FJ472648.1| Nicotiana tomentosiformis anthocyanin 2 (An2) mRNA, complete cds	sp|Q9FE25|MYB75_ARATH/2e-45/Transcription factor MYB75 OS=Arabidopsis thaliana GN=MYB75 PE=1 SV=1	vvi:100243253/7e-60/MYBA6; R2R3 MYB transcription factor; K09422 myb proto-oncogene protein, plant	ECU11g1690/4e-21/---	PS51294/22.747/Myb-type HTH DNA-binding domain profile.	NA	0	0	0	0	0	0	0	0	0	0	0	0	0	0	0	0	0	0	0	0	0	0	0	0	0	0.25	0	0	0	0	0	0	0	0	0	0
CL2841.Contig4_All	MYB	Myb_DNA-binding	gi|356550823|ref|XP_003543783.1|/2.51553e-36/PREDICTED: myb-related protein 306 [Glycine max]	gi|225452820|ref|XM_002283539.1|/3e-71/PREDICTED: Vitis vinifera myb-related protein 306-like, transcript variant 1 (LOC100257755), mRNA	sp|P81392|MYB06_ANTMA/1e-30/Myb-related protein 306 OS=Antirrhinum majus GN=MYB306 PE=2 SV=1	gmx:780542/5e-37/MYB53; MYB transcription factor MYB53; K09422 myb proto-oncogene protein, plant	NA	PF00249/8.3E-7/Myb-like DNA-binding domain	NA	0.41	0.14	0.98	0.97	1.3	1.2	1.52	1.11	2.51	2.64	2.38	2.11	0	0.26	0.2	0.56	0.1	1.96	0.1	0	0	0	0	0.16	0.95	0.09	0	0.21	0.09	4.42	0.53	0	0.21	0.09	0	1.68
CL2841.Contig6_All	MYB	Myb_DNA-binding	gi|224140977|ref|XP_002323853.1|/5.88501e-90/myb family transcription factor family protein [Populus trichocarpa] &gt;gi|222866855|gb|EEF03986.1| myb family transcription factor family protein [Populus trichocarpa]	gi|225452820|ref|XM_002283539.1|/1e-113/PREDICTED: Vitis vinifera myb-related protein 306-like, transcript variant 1 (LOC100257755), mRNA	sp|P81392|MYB06_ANTMA/9e-73/Myb-related protein 306 OS=Antirrhinum majus GN=MYB306 PE=2 SV=1	pop:POPTR_0017s11880g/1e-90/POPTRDRAFT_835698; myb family transcription factor family protein; K09422 myb proto-oncogene protein, plant	ECU11g1690/1e-18/---	PS51294/23.388/Myb-type HTH DNA-binding domain profile.	biological_process:GO:0033993//response to lipid;GO:0006950//response to stress;GO:0009628//response to abiotic stimulus;GO:1901700//response to oxygen-containing compound;GO:0010035//response to inorganic substance;GO:0009725//response to hormone;GO:0009987//cellular process;GO:0071704//organic substance metabolic process;molecular_function:GO:0005488//binding;	1.51	0.75	1.64	2.69	1.74	1.73	3.61	5.38	4.65	7.69	1.25	9.43	0.07	0	0	0.39	0	2.35	0.27	0	0.05	0.59	0.77	1.64	0.52	0	0.31	0.16	1.5	23.18	0.34	0	0.06	0.29	1.42	15.61
CL3455.Contig4_All	MYB	Myb_DNA-binding	gi|590684472|ref|XP_007041863.1|/7.70162e-95/MYB domain class transcription factor [Theobroma cacao] &gt;gi|508705798|gb|EOX97694.1| MYB domain class transcription factor [Theobroma cacao]	gi|207298824|gb|FJ198053.1|/1e-109/Gossypium barbadense MYB-like protein 3 mRNA, complete cds	sp|P81393|MYB08_ANTMA/7e-90/Myb-related protein 308 OS=Antirrhinum majus GN=MYB308 PE=2 SV=1	tcc:TCM_006638/1e-95/MYB domain class transcription factor; K09422 myb proto-oncogene protein, plant	ECU11g1690/5e-23/---	SM00717/6.3E-18/SANT SWI3, ADA2, N-CoR and TFIIIB'' DNA-binding domains	molecular_function:GO:0003677//DNA binding;GO:0003682//chromatin binding;	0	0	0	0	0	0	0	0	0	0	0	0	0	0	0	0	0	0	0	0	0	0	0	0	0	0	0.09	0	0.06	0	0	0	0	0.24	0	0
CL20524.Contig2_All	MYB	Myb_DNA-binding	gi|590705287|ref|XP_007047395.1|/1.17138e-51/Myb domain protein 73, putative [Theobroma cacao] &gt;gi|508699656|gb|EOX91552.1| Myb domain protein 73, putative [Theobroma cacao]	gi|510794349|gb|KF059471.1|/6e-19/Salvia miltiorrhiza MYB-related transcription factor (MYB7) gene, complete cds	sp|Q9FDW1|MYB44_ARATH/1e-43/Transcription factor MYB44 OS=Arabidopsis thaliana GN=MYB44 PE=2 SV=1	sly:101249225/9e-51/transcription factor MYB44-like; K09422 myb proto-oncogene protein, plant	ECU11g1690/1e-27/---	PF13921/1.8E-17/Myb-like DNA-binding domain	NA	0.54	3.93	2.55	1.7	2.39	2.19	0	0.05	0.18	0	0	0	0.54	0.24	0.11	0.53	0.37	0.53	0.29	0.03	0	0.03	0	0.03	0.82	1.63	0	0.62	1.05	17.6	0.15	0	0.08	0.25	0.12	3.71
CL7043.Contig2_All	MYB	Myb_DNA-binding	gi|703098067|ref|XP_010096284.1|/1.45975e-86/Transcription factor [Morus notabilis] &gt;gi|587874541|gb|EXB63679.1| Transcription factor [Morus notabilis]	gi|297819685|ref|XM_002877680.1|/7e-15/Arabidopsis lyrata subsp. lyrata myb family transcription factor, mRNA	sp|Q9FDW1|MYB44_ARATH/2e-68/Transcription factor MYB44 OS=Arabidopsis thaliana GN=MYB44 PE=2 SV=1	mdm:103436434/7e-85/transcription factor MYB44-like; K09422 myb proto-oncogene protein, plant	ECU11g1690/8e-29/---	PTHR10641/2.7E-97/--	NA	2.59	4.86	9.08	6.36	18.78	13.52	6.67	27.67	24.21	44.2	15.7	32.57	0.06	1.56	0.67	2.78	0.42	5.86	8.3	5.2	0.84	2.87	1.8	4.56	9.2	41.02	14.1	11.27	9.72	47.38	17.12	35.88	15.1	16.34	7.78	31.14
CL14921.Contig1_All	MYB	Myb_DNA-binding	gi|526117816|ref|NP_001268121.1|/1.95244e-124/sucrose responsive element binding protein [Vitis vinifera] &gt;gi|63054325|gb|AAY28930.1| sucrose responsive element binding protein [Vitis vinifera]	gi|157385056|gb|AC210508.1|/9e-30/Populus trichocarpa clone POP049-N18, complete sequence	sp|Q9FDW1|MYB44_ARATH/2e-87/Transcription factor MYB44 OS=Arabidopsis thaliana GN=MYB44 PE=2 SV=1	vvi:100233128/3e-125/SREBP; sucrose responsive element binding protein; K09422 myb proto-oncogene protein, plant	ECU11g1690/5e-31/---	PTHR10641:SF483/5.8E-102/--	molecular_function:GO:0003677//DNA binding;GO:0003682//chromatin binding;	0	0.6	1.52	0.67	0.39	0.57	0	0	0	0	0	0	0.43	0	0	0	0	0.89	0	0	0	0	0	0	0.27	1.08	0	0.28	0.14	4.89	0	0	0.23	0	0	0.3
CL10957.Contig1_All	MYB	Myb_DNA-binding	gi|700744529|gb|AIU98521.1|/1.82865e-178/MYB transcription factor [Paeonia suffruticosa]	gi|207298822|gb|FJ198052.1|/4e-78/Gossypium barbadense MYB-like protein 2 mRNA, complete cds	sp|Q38850|MYB5_ARATH/1e-68/Transcription repressor MYB5 OS=Arabidopsis thaliana GN=MYB5 PE=1 SV=1	vvi:100232973/2e-99/MYB5b; K09422 myb proto-oncogene protein, plant	ECU11g1690/6e-22/---	PS51294/24.397/Myb-type HTH DNA-binding domain profile.	biological_process:GO:0010214//seed coat development;GO:0008152//metabolic process;GO:0009987//cellular process;molecular_function:GO:0005488//binding;	0	0	0	0	0.13	0	0	0	0	0	0.1	0	0	0	0	0	0	0	0.26	0	0	0.22	0.17	0	0.13	0.95	0.45	0.03	0.51	0	1.4	1.1	1.04	0.29	0.67	0.99
CL14921.Contig3_All	MYB	Myb_DNA-binding	gi|526117816|ref|NP_001268121.1|/2.09403e-124/sucrose responsive element binding protein [Vitis vinifera] &gt;gi|63054325|gb|AAY28930.1| sucrose responsive element binding protein [Vitis vinifera]	gi|157385056|gb|AC210508.1|/1e-29/Populus trichocarpa clone POP049-N18, complete sequence	sp|Q9FDW1|MYB44_ARATH/3e-87/Transcription factor MYB44 OS=Arabidopsis thaliana GN=MYB44 PE=2 SV=1	vvi:100233128/4e-125/SREBP; sucrose responsive element binding protein; K09422 myb proto-oncogene protein, plant	ECU11g1690/6e-31/---	PTHR10641:SF483/5.8E-102/--	molecular_function:GO:0003677//DNA binding;GO:0003682//chromatin binding;	64.02	121.97	117.3	105.02	195.82	136.49	80.33	132.29	273.23	162.54	90.18	101.07	15.67	20.02	32.68	28.9	40.55	32.8	17.24	22.34	82.62	65.73	57.35	54.49	37.94	49.96	12.64	35.05	42.27	108.37	45.46	33.58	19.05	23.79	54.62	181.54
CL7851.Contig2_All	MYB	Myb_DNA-binding	gi|696740044|gb|AIT52300.1|/1.45209e-93/MYB family protein [Jatropha curcas]	gi|502119316|ref|XM_004496520.1|/6e-25/PREDICTED: Cicer arietinum myb-related protein Myb4-like (LOC101500843), mRNA	sp|Q38851|MYB6_ARATH/3e-47/Transcription repressor MYB6 OS=Arabidopsis thaliana GN=MYB6 PE=1 SV=1	jcu:105648476/3e-94/transcription factor MYB3-like; K09422 myb proto-oncogene protein, plant	ECU11g1690/5e-22/---	PTHR10641/1.4E-84/--	NA	1.04	0.25	1.33	0.65	1.1	1.23	1.22	0.63	1.32	1.04	1.26	2.01	2.58	1.53	1.93	3.17	6	4.66	1.93	3.76	7.06	5.36	8.54	6.61	2.12	1.83	0.74	0.7	0.45	2.29	3.54	4.88	1.9	1.81	1.27	0.73
CL8836.Contig2_All	MYB	Myb_DNA-binding	gi|459585657|gb|AGG69481.1|/0/MYB1 protein [Paeonia suffruticosa]	gi|459585656|gb|KC282466.1|/0.0/Paeonia suffruticosa MYB1 protein mRNA, complete cds	sp|P81392|MYB06_ANTMA/2e-103/Myb-related protein 306 OS=Antirrhinum majus GN=MYB306 PE=2 SV=1	vvi:100233018/8e-130/MYB30; R2R3 Myb30 transcription factor; K09422 myb proto-oncogene protein, plant	ECU11g1690/4e-23/---	PS51294/17.839/Myb-type HTH DNA-binding domain profile.	biological_process:GO:0009733//response to auxin;GO:0010468//regulation of gene expression;GO:0009414//response to water deprivation;GO:0009739//response to gibberellin;GO:0009723//response to ethylene;GO:0010200//response to chitin;GO:0009651//response to salt stress;GO:0042761//very long-chain fatty acid biosynthetic process;GO:0009753//response to jasmonic acid;GO:0009737//response to abscisic…	4.33	2.37	3.42	2.64	3.17	0.73	4.19	7.71	2.35	2.31	0.29	1.12	32.39	4	5.33	6.67	2.58	8.43	36.61	65.66	6.38	6.61	6.27	6.2	4.97	8.28	9.89	5.24	9.82	2.4	17.3	4.82	7.75	4.56	6.52	5.06
CL14751.Contig4_All	MYB	Myb_DNA-binding	gi|255544375|ref|XP_002513249.1|/1.91054e-46/r2r3-myb transcription factor, putative [Ricinus communis] &gt;gi|223547623|gb|EEF49117.1| r2r3-myb transcription factor, putative [Ricinus communis]	gi|363808125|ref|NM_001255548.1|/8e-64/Glycine max myb-related protein 308-like (LOC100808083), mRNA	sp|P81395|MYB30_ANTMA/9e-46/Myb-related protein 330 OS=Antirrhinum majus GN=MYB330 PE=2 SV=1	gmx:100808083/8e-47/myb-related protein 308-like; K09422 myb proto-oncogene protein, plant	ECU11g1690/2e-11/---	PTHR10641:SF495/6.6E-34/--	molecular_function:GO:0003677//DNA binding;GO:0003682//chromatin binding;	8.36	2.6	3.3	1.79	0.86	0.34	1.99	1.39	0.71	1.96	4.04	1.87	5.05	0.47	4.21	2.21	1.49	5.36	5.13	4.93	5.66	3.72	3.64	1.05	3.32	1.55	0.1	0	0	0	10.33	3.29	0	0.08	0	0
CL13918.Contig3_All	MYB	Myb_DNA-binding	gi|255588039|ref|XP_002534486.1|/2.64201e-85/r2r3-myb transcription factor, putative [Ricinus communis] &gt;gi|223525215|gb|EEF27899.1| r2r3-myb transcription factor, putative [Ricinus communis]	gi|338173756|gb|HQ660373.1|/1e-84/Camellia sinensis transcription factor R2R3-MYB1 mRNA, complete cds	sp|P81395|MYB30_ANTMA/3e-75/Myb-related protein 330 OS=Antirrhinum majus GN=MYB330 PE=2 SV=1	jcu:105636993/2e-84/transcription repressor MYB6; K09422 myb proto-oncogene protein, plant	ECU11g1690/3e-22/---	SM00717/3.3E-17/SANT SWI3, ADA2, N-CoR and TFIIIB'' DNA-binding domains	biological_process:GO:1901700//response to oxygen-containing compound;GO:0006950//response to stress;GO:0009725//response to hormone;GO:0009628//response to abiotic stimulus;	10.91	25.59	13.92	10.57	9.72	16.12	20.7	32.21	15.46	11.26	10.05	8.46	18.69	54.51	37.53	29.81	36.31	26.22	17	11.44	32.31	32.95	30.3	24.56	63.05	85.29	24.35	18.14	28.8	71.36	59.67	55.1	11.71	30.15	36.57	108.13
CL5983.Contig2_All	MYB	Myb_DNA-binding	gi|225435070|ref|XP_002284400.1|/6.45887e-65/PREDICTED: transcription factor MYB59-like [Vitis vinifera]	gi|123711722|emb|AM454606.1|/1e-106/Vitis vinifera, whole genome shotgun sequence, contig VV78X103470.3, clone ENTAV 115	sp|Q4JL84|MYB59_ARATH/2e-37/Transcription factor MYB59 OS=Arabidopsis thaliana GN=MYB59 PE=2 SV=2	vvi:100260318/1e-65/transcription factor MYB59; K09422 myb proto-oncogene protein, plant	ECU11g1690/5e-11/---	PTHR10641/3.5E-30/--	biological_process:GO:0009751//response to salicylic acid;GO:0046686//response to cadmium ion;GO:0010200//response to chitin;GO:0009753//response to jasmonic acid;GO:0009739//response to gibberellin;GO:0009723//response to ethylene;molecular_function:GO:0003677//DNA binding;GO:0003682//chromatin binding;	0.16	0	0	0.53	0	3.52	0.24	0.53	1.62	1.41	1.06	1.55	0	0	0	0.91	1.87	2.05	0	0.17	0.29	0.56	2.43	0.17	0	0	0	0	0	0.31	0	0	0	0.03	0	0.05
CL16022.Contig2_All	MYB	Myb_DNA-binding	gi|359491453|ref|XP_002276526.2|/1.21643e-16/PREDICTED: transcription factor MYB75-like [Vitis vinifera] &gt;gi|297734217|emb|CBI15464.3| unnamed protein product [Vitis vinifera]	gi|123687229|emb|AM453786.1|/1e-28/Vitis vinifera, whole genome shotgun sequence, contig VV78X053495.4, clone ENTAV 115	sp|P81391|MYB05_ANTMA/1e-11/Myb-related protein 305 OS=Antirrhinum majus GN=MYB305 PE=2 SV=1	vvi:100242243/1e-17/transcription factor MYB108; K09422 myb proto-oncogene protein, plant	NA	PTHR10641:SF494/9.1E-19/--	biological_process:GO:0009751//response to salicylic acid;GO:0016036//cellular response to phosphate starvation;GO:0009686//gibberellin biosynthetic process;molecular_function:GO:0003677//DNA binding;GO:0003682//chromatin binding;GO:0003824//catalytic activity;	0	0	1.2	0	0	0.37	0	0	0	0	0	0	0	0	0	0	0	0	0	0	0	0	0	0	0	0	0	0	0	0	0	0	0	0	0	0.42
CL2841.Contig5_All	MYB	Myb_DNA-binding	gi|225452821|ref|XP_002283575.1|/9.27102e-126/PREDICTED: myb-related protein 306 isoform 1 [Vitis vinifera]	gi|225452820|ref|XM_002283539.1|/1e-114/PREDICTED: Vitis vinifera myb-related protein 306-like, transcript variant 1 (LOC100257755), mRNA	sp|P81392|MYB06_ANTMA/3e-97/Myb-related protein 306 OS=Antirrhinum majus GN=MYB306 PE=2 SV=1	vvi:100257755/2e-126/myb-related protein 306; K09422 myb proto-oncogene protein, plant	ECU11g1690/5e-23/---	PTHR10641/4.7E-120/--	NA	9.15	7.29	8.36	10.92	8.12	15.88	5.87	9.88	11.74	19.18	16.99	19.05	15.35	3.05	3.3	6.21	5.24	18.7	10.07	17.59	8.19	7.39	8.29	10.85	1.21	1.12	1.46	1.04	6.33	14.56	2.97	1.01	1.48	0.22	2.87	10.77
CL85.Contig1_All	MYB	Myb_DNA-binding	gi|224126013|ref|XP_002319734.1|/2.23347e-85/hypothetical protein POPTR_0013s06390g [Populus trichocarpa] &gt;gi|222858110|gb|EEE95657.1| hypothetical protein POPTR_0013s06390g [Populus trichocarpa]	gi|526117436|ref|NM_001281093.1|/2e-70/Vitis vinifera R2R3 MYB60 transcription factor (MYB60), mRNA >gi|193795734|gb|EU816358.1| Vitis vinifera R2R3 MYB60 transcription factor (MYB60) mRNA, complete cds	sp|P81392|MYB06_ANTMA/1e-47/Myb-related protein 306 OS=Antirrhinum majus GN=MYB306 PE=2 SV=1	tcc:TCM_025795/7e-83/Myb domain protein 60; K09422 myb proto-oncogene protein, plant	ECU11g1690/9e-18/---	SM00717/3.5E-13/SANT SWI3, ADA2, N-CoR and TFIIIB'' DNA-binding domains	biological_process:GO:1901700//response to oxygen-containing compound;GO:0009725//response to hormone;GO:0009628//response to abiotic stimulus;molecular_function:GO:0005488//binding;	0.72	0.06	0.36	0.42	0.49	0.64	1.24	0.45	0.11	1.34	0.26	0.65	0.27	0.23	0.16	1.14	0.05	0.28	0.27	0	0.63	0.8	2.13	0.92	0.5	0.15	0.32	0	0.33	1.36	0.06	0.27	0.22	0.05	0.19	0.27
CL13975.Contig1_All	MYB	Myb_DNA-binding	gi|590699838|ref|XP_007046022.1|/3.72606e-115/Myb domain protein 106, putative [Theobroma cacao] &gt;gi|508709957|gb|EOY01854.1| Myb domain protein 106, putative [Theobroma cacao]	gi|359473348|ref|XM_002268433.2|/7e-95/PREDICTED: Vitis vinifera uncharacterized LOC100251684 (LOC100251684), mRNA	sp|Q8GWP0|MYB39_ARATH/2e-56/Transcription factor MYB39 OS=Arabidopsis thaliana GN=MYB39 PE=2 SV=1	vvi:100245564/2e-106/myb-related protein 306-like; K09422 myb proto-oncogene protein, plant	ECU11g1690/2e-25/---	PS51294/19.814/Myb-type HTH DNA-binding domain profile.	NA	0	0	0	0	0.04	0	0	0	0	0	0	0	0	0	0	0	0	0	0	0	0	0	0	0	0	0	0	0	0	0	0	0	0	0	0	0
CL1939.Contig3_All	MYB	Myb_DNA-binding	gi|694320220|ref|XP_009350432.1|/2.61569e-64/PREDICTED: myb-related protein Myb4-like [Pyrus x bretschneideri]	gi|302398928|gb|HM122620.1|/8e-36/Malus x domestica MYB domain class transcription factor (MYB25) mRNA, complete cds	sp|Q7XBH4|MYB4_ORYSJ/4e-45/Myb-related protein Myb4 OS=Oryza sativa subsp. japonica GN=MYB4 PE=2 SV=2	pxb:103941953/5e-65/myb-related protein Myb4-like; K09422 myb proto-oncogene protein, plant	ECU11g1690/4e-24/---	PS51294/25.447/Myb-type HTH DNA-binding domain profile.	NA	0.88	1.21	0.47	0.08	1.49	0.46	0	0.58	0.06	0.6	0.48	1.2	0	0	0	0	0	0	0	0	0	0	0	0	0	0.11	0	0.06	0	0	0	0	0	0	0	0
CL12013.Contig1_All	MYB	Myb_DNA-binding	gi|590575409|ref|XP_007012678.1|/8.77965e-81/GHMYB10, putative [Theobroma cacao] &gt;gi|508783041|gb|EOY30297.1| GHMYB10, putative [Theobroma cacao]	gi|359484278|ref|XM_003633043.1|/3e-79/PREDICTED: Vitis vinifera transcription factor TT2-like (LOC100254224), mRNA	sp|P10290|MYBC_MAIZE/7e-49/Anthocyanin regulatory C1 protein OS=Zea mays GN=C1 PE=2 SV=1	vvi:100254224/2e-77/transcription factor TT2-like; K09422 myb proto-oncogene protein, plant	ECU11g1690/2e-17/---	PS50090/4.077/Myb-like domain profile.	NA	16.89	3.47	17.14	49.09	27.1	0.44	8.38	7.84	4.62	5.39	0.65	0.37	16.77	5.27	4.87	5.74	3.93	20.8	12.76	8.6	2.6	10.94	7	6.7	0.32	0	0.31	0	0	0	1.41	0	0	0	0	0
